# Supplementary material for: Integrated Analysis of mRNA and miRNA Associated with Reproduction in Female and Male Gonads in Abalone (Haliotis discus hannai)
Source: Int J Mol Sci. 2025 Mar 31;26(7):3235. doi: 10.3390/ijms26073235 (PMC11989308; doi:10.3390/ijms26073235)
Supplement: Supplementary file 1 [file ijms-26-03235-s001.zip]

Archive with 8 entries (7 files):
- Table S/
- Table S/Table S1.xlsx
- Table S/Table S2.xlsx
- Table S/Table S3.xlsx
- Table S/Table S4.xlsx
- Table S/Table S5.xlsx
- Table S/Table S6.xlsx
- Table S/Table S7.xlsx
