# Supplementary material for: Integrated Analysis of mRNA and miRNA Associated with Reproduction in Female and Male Gonads in Abalone (Haliotis discus hannai)
Source: Int J Mol Sci. 2025 Mar 31;26(7):3235. doi: 10.3390/ijms26073235 (PMC11989308; doi:10.3390/ijms26073235)
Supplement: Supplementary file 1 [file ijms-26-03235-s001.zip › Table S/Table S1.xlsx]

## Sheet: Sheet1
	Table S1 Summary of miRNA's identified in Haliotis discus hannai gonads
	number	category	microRNA name	mature_sequence
1	1	known miRNA	hdh- let-7	UGAGGUAGUAGGUUGUAUAGUU
2	2		hdh-miR-1	UGGAAUGUAAAGAAGUAUGUAU
3	3		hdh-miR-10	UACCCUGUAGAUCCGAAUUUGU
4	4		hdh-miR-100	AACCCGUAGAUCCGAACUUGUG
5	5		hdh-miR-1175-3p	UGAGAUUCAACUCCUCCAACUGC
6	6		hdh-miR-1175-5p	AGUGGAGAGAGUUUUAUCUCAU
7	7		hdh-miR-12	UGAGUAUUACAUCAGGUACUGA
8	8		hdh-miR-124	UAAGGCACGCGGUGAAUGCCA
9	9		hdh-miR-133-3p	UUGGUCCCCUUCAACCAGCUGU
10	10		hdh-miR-137	UAUUGCUUGAGAAUACACGUAA
11	11		hdh-miR-153	UUGCAUAGUCACAAAAGUGAUC
12	12		hdh-miR-184	UGGACGGAGAACUGAUAAGGGC
13	13		hdh-miR-190	AGAUAUGUUUGAUAUAAUUGGU
14	14		hdh-miR-193	UACUGGCCUGCAAAAUCCCAAC
15	15		hdh-miR-1984	UGCCCUAUCCGUCAGGAACUGUG
16	16		hdh-miR-1985	UGCCAUUUUUAUCAGUCACUGUGA
17	17		hdh-miR-1988	AGUGGUUUUCCGUUGCACAUGC
18	18		hdh-miR-1990	AGUAAGUUGAUGGGGUCCCAGG
19	19		hdh-miR-1992	UCAGCAGUUGUACCACUGAUUUG
20	20		hdh-miR-1994a	UGAGACAGUGUGUCCUCCCUUG
21	21		hdh-miR-1994b	UGAGACAGUGUGUCCUCCCUCA
22	22		hdh-miR-2001	UUGUGACCGUUAUAAUGGGCAUU
23	23		hdh-miR-216a	UAAUCUCAGCUGGUAAUUCUGAG
24	24		hdh-miR-216b	UAAUAUCAGCUGGUAAUCCUGAG
25	25		hdh-miR-242a	UUGCGUAGGCGUUGUGCACAG
26	26		hdh-miR-252b	AUAAGUAGUGGUGCCGCAGGUA
27	27		hdh-miR-263a	CUUGGCACUGGUAGAAUUCACUG
28	28		hdh-miR-263b	AAUGGCACUGGUAGAAUUCACGG
29	29		hdh-miR-2722	UGGCGCCGUGGAAACAUCUACC
30	30		hdh-miR-278	UCGGUGGGACUUUCGUUCGUCU
31	31		hdh-miR-279	UGACUAGAUCCACACUCAUCCA
32	32		hdh-miR-281-3p	UGUCAUGGAGUUGCUCUCUUUA
33	33		hdh-miR-29	UAGCACCAUUUGAAAUCAGUUU
34	34		hdh-miR-2c	UAUCACAGCCAGCUUUGAUGAGU
35	35		hdh-miR-2d	UAUCACAGCCUGCUUGGAUCAGU
36	36		hdh-miR-31	AGGCAAGAUGUUGGCAUAGCU
37	37		hdh-miR-315	UUUUGAUUGUUGCUCAGAAAGCC
38	38		hdh-miR-317	UGAACACAGCUGGUGGUAUCUUCU
39	39		hdh-miR-33-5p	GUGCAUUGUAGUUGCAUUGCAU
40	40		hdh-miR-34	UGGCAGUGUGGUUAGCUGGUAGU
41	41		hdh-miR-375	UUUGUUCGUUCGGCUCGCGUUA
42	42		hdh-miR-67	UCACAACCUGCAUGAAUGAGGAC
43	43		hdh-miR-7	UGGAAGACUAGUGAUUUUGUUGUU
44	44		hdh-miR-71	UGAAAGACAAGGGUAGUGAGAUG
45	45		hdh-miR-745a	AGCUGCCUGAUGAAGAGCUGU
46	46		hdh-miR-745b	AGCUGCCAAAUGAAGGGCUGUG
47	47		hdh-miR-750	CAGAUCUAACUCUUCCAGCUCA
48	48		hdh-miR-8	UAAUACUGUCAGGUAAAGAUGUC
49	49		hdh-miR-87	GUGAGCAAAGUUUCAGGUGUAU
50	50		hdh-miR-9-5p	UCUUUGGUUAUCUAGCUGUAUGA
51	51		hdh-miR-9-3p	AUAAAGCUAGGUUACCAAAGGC
52	52		hdh-miR-92	AAUUGCACUUGUCCCGGCCUGC
53	53		hdh-miR-96a	CUUGGCACUGGCGGAAUAAUCA
54	54		hdh-miR-96b	AUUUGGCACUUGUGGAAUAAUCG
55	1	novel miRNA	novel_1	aauugcacucgucccggccugc
56	2		novel_10	augcgcaacugaaaaucaacgg
57	3		novel_101	uuuuugaggggcacgacaccau
58	4		novel_103	gugugcuguaugcagaagac
59	5		novel_110	uuuuugaaggcgcggacaccaug
60	6		novel_111	uuggcucuuguguuucagguucgug
61	7		novel_117	cagagaaacauucagucagacguga
62	8		novel_120	uuuguugauucuggagugccacccc
63	9		novel_123	aauaggcguagcacaaagaucacuu
64	10		novel_126	uuggacugcaacuucaugcuguugc
65	11		novel_127	ugugucuucauugaaucuuugggaa
66	12		novel_130	caacaacuguucacugaagagagc
67	13		novel_132	uauuaugcugcuauucacgaga
68	14		novel_135	uuacccuguugaaccgagcuagug
69	15		novel_137	cagguggugauugugaagcagug
70	16		novel_138	ugagacugguagacuguuagaugc
71	17		novel_139	aggggcggucggguagaaa
72	18		novel_14	ugcccuauccgucaggaacugugu
73	19		novel_149	uuacagauaauguagacgugggug
74	20		novel_150	uaaagcaaacuguagugaaagucgu
75	21		novel_152	uggaagacuagugauuuuguuguu
76	22		novel_155	uggaugucgauguuggcuugcu
77	23		novel_156	ugccauuuuuaucagucacugugu
78	24		novel_157	uaucuucugaaauugaacuuggga
79	25		novel_158	uauggcggaauuuggagcgcggacg
80	26		novel_159	uggacuuugcaauggcaa
81	27		novel_160	uaugguacaauaagacacugca
82	28		novel_161	uaggucaaacuauaggacgcuc
83	29		novel_162	acgauacccggauucuccacca
84	30		novel_163	uuucagacgcugugauuucaaaac
85	31		novel_164	cacagcuguaaucuguagauggu
86	32		novel_167	augcucaggcuuuuggaacucc
87	33		novel_168	ugcguacaugugacacugaccggug
88	34		novel_169	uccgucagauaugaacauguuc
89	35		novel_17	aauggcacugguagaauucacggg
90	36		novel_170	uuagaucuguaugaaagucca
91	37		novel_172	uaacguccgagggugugcuguugc
92	38		novel_173	uaagaguggaaagggacg
93	39		novel_174	uauguugcuguagcaaug
94	40		novel_175	uaacuggucuucuggguaggauucc
95	41		novel_176	aauuucgcagucggggaaggug
96	42		novel_18	ugacuggccgugaaggugcgagc
97	43		novel_19	ugcagucugcugaugauggagucgc
98	44		novel_20	cuuggcacugguagaauucacuga
99	45		novel_21	aauugcacuugucccggccugc
100	46		novel_27	uguggucgcaauguaaacaagagg
101	47		novel_3	ucccugagaccauaacuugugc
102	48		novel_32	cggcggccgacguggcgagagacug
103	49		novel_33	ccgcgacucuggugcuuacu
104	50		novel_37	uucuucggacaaggcaagguaucgg
105	51		novel_39	uaacguugaaaugacagacucucca
106	52		novel_4	uauugcacucgucccggccuau
107	53		novel_42	uacaggaugauguugugaugggaac
108	54		novel_43	aaaugcccccagaaauccuaaa
109	55		novel_47	aaacguccggauguaaacauuc
110	56		novel_5	ugagaucauugugaaaacugau
111	57		novel_50	ucugugauggacauuuguacuuc
112	58		novel_52	guugcugugucacgauacaagaa
113	59		novel_53	acgcuguacugcccccauugu
114	60		novel_54	aaagaacucauaugcggcagacag
115	61		novel_56	uguacuguagcacaccugaucuug
116	62		novel_57	ugcggaugcggugcaugaac
117	63		novel_6	ucgaggaaguagaagaccuugacgu
118	64		novel_64	ugcgcucgaagcuguccaccaaga
119	65		novel_66	uaaaugcauccucuauuaccca
120	66		novel_67	aaagcugugaucugauuuuagg
121	67		novel_68	uucguuuggcugugguuaaucu
122	68		novel_69	uuguuccggaacgccucgaguu
123	69		novel_70	acgucgcggaugauuuguucaacg
124	70		novel_76	ccuuacgaucgccuuagugcu
125	71		novel_78	uuuugcucaguuaacucccuug
126	72		novel_8	aauugcacuggucccggccugc
127	73		novel_81	ccagaucuaacucuuccagcu
128	74		novel_84	cccaguacuuugcucuguagag
129	75		novel_85	cgcgggucgugggggcgccaca
130	76		novel_86	cgggacuacgucaacuacuugc
131	77		novel_9	aacccguagauccgaacuugugc
132	78		novel_90	acuccgaguccgacucccagg
133	79		novel_91	ucuugaccguagcacacgaucg
134	80		novel_95	cgaucaaucagaggcugcgcucg
135	81		novel_96	uuuccaaauggcguuguguguu
136	82		novel_98	cuuuuuacaugugacuuaggga
137	83		novel_99	agucaguggcugacugcuuggaua
