# Supplementary material for: Integrated Analysis of mRNA and miRNA Associated with Reproduction in Female and Male Gonads in Abalone (Haliotis discus hannai)
Source: Int J Mol Sci. 2025 Mar 31;26(7):3235. doi: 10.3390/ijms26073235 (PMC11989308; doi:10.3390/ijms26073235)
Supplement: Supplementary file 1 [file ijms-26-03235-s001.zip › Table S/Table S2.xlsx]

## Sheet: Sheet1
gene_id	gene_name	gene_chr	gene_start	gene_end	gene_strand	gene_length	gene_biotype	gene_description	tf_family
HDH_G00015	HDH_Gene_00015	Contig22	24449	49598	+	1272	-	- && - && PF02759:RUN domain	RUN
HDH_G00033	HDH_Gene_00033	Contig33	8795	18813	-	745	-	- && sp|Q8K2X3|STN1_MOUSE CST complex subunit STN1 OS=Mus musculus OX=10090 GN=Stn1 PE=1 SV=2 && PF01336:OB-fold nucleic acid binding domain|PF09170:CST, Suppressor of cdc thirteen homolog, complex subunit STN1	tRNA_anti
HDH_G00047	HDH_Gene_00047	Contig50	2018	10238	+	936	-	- && sp|Q6PFM9|WDR48_DANRE WD repeat-containing protein 48 OS=Danio rerio OX=7955 GN=wdr48 PE=2 SV=2 && PF11816:Domain of unknown function (DUF3337)	-
HDH_G00051	HDH_Gene_00051	Contig53	50413	50942	+	530	-	- && - && -	-
HDH_G00052	HDH_Gene_00052	Contig53	52652	56994	-	216	-	- && - && -	-
HDH_G00054	HDH_Gene_00054	Contig61	53771	68736	+	1685	-	- && sp|Q6NYE7|TM192_DANRE Transmembrane protein 192 OS=Danio rerio OX=7955 GN=tmem192 PE=2 SV=1 && PF14802:TMEM192 family	-
HDH_G00056	HDH_Gene_00056	Contig61	144314	164916	+	1010	-	- && sp|Q13627|DYR1A_HUMAN Dual specificity tyrosine-phosphorylation-regulated kinase 1A OS=Homo sapiens OX=9606 GN=DYRK1A PE=1 SV=2 && PF00069:Protein kinase domain	Pkinase
HDH_G00057	HDH_Gene_00057	Contig64	7563	17870	-	462	-	- && - && -	-
HDH_G00058	HDH_Gene_00058	Contig64	19649	20964	-	481	-	- && - && -	-
HDH_G00073	HDH_Gene_00073	Contig75	46059	69809	+	6098	-	- && - && -	-
HDH_G00080	HDH_Gene_00080	Contig82	58306	77425	-	1863	-	- && sp|B1WAP7|DVL3_XENTR Segment polarity protein dishevelled homolog DVL-3 OS=Xenopus tropicalis OX=8364 GN=dvl3 PE=2 SV=1 && PF00595:PDZ domain|PF00610:Domain found in Dishevelled, Egl-10, and Pleckstrin (DEP)|PF02377:Dishevelled specific domain	PDZ
HDH_G00083	HDH_Gene_00083	Contig84	18912	57127	-	3372	-	- && sp|O75717|WDHD1_HUMAN WD repeat and HMG-box DNA-binding protein 1 OS=Homo sapiens OX=9606 GN=WDHD1 PE=1 SV=1 && PF00400:WD domain, G-beta repeat|PF12894:Anaphase-promoting complex subunit 4 WD40 domain|PF12341:Minichromosome loss protein, Mcl1, middle region	WD40
HDH_G00084	HDH_Gene_00084	Contig84	57639	61102	+	1818	-	- && sp|O54928|SOCS5_MOUSE Suppressor of cytokine signaling 5 OS=Mus musculus OX=10090 GN=Socs5 PE=1 SV=2 && PF07525:SOCS box|PF00017:SH2 domain	SH2
HDH_G00085	HDH_Gene_00085	Contig84	69092	79838	-	1729	-	- && sp|Q9JHB5|TSNAX_RAT Translin-associated protein X OS=Rattus norvegicus OX=10116 GN=Tsnax PE=1 SV=1 && PF01997:Translin family	-
HDH_G00092	HDH_Gene_00092	Contig84	222152	233624	+	2189	-	- && sp|Q96MX6|DAA10_HUMAN Dynein axonemal assembly factor 10 OS=Homo sapiens OX=9606 GN=DNAAF10 PE=1 SV=1 && -	-
HDH_G00094	HDH_Gene_00094	Contig84	292095	293798	-	348	-	- && sp|Q6IQ63|MED6_DANRE Mediator of RNA polymerase II transcription subunit 6 OS=Danio rerio OX=7955 GN=med6 PE=2 SV=1 && -	-
HDH_G00097	HDH_Gene_00097	Contig84	384165	430136	+	6709	-	- && - && PF12937:F-box-like|PF01429:Methyl-CpG binding domain	MBD
HDH_G00100	HDH_Gene_00100	Contig84	447558	452811	-	1519	-	- && sp|Q6GM78|ASGL1_XENLA Isoaspartyl peptidase/L-asparaginase OS=Xenopus laevis OX=8355 GN=asrgl1 PE=2 SV=1 && PF01112:Asparaginase	Asparaginase_2
HDH_G00102	HDH_Gene_00102	Contig84	482721	483357	-	300	-	- && sp|Q6GL77|UBXN1_XENTR UBX domain-containing protein 1 OS=Xenopus tropicalis OX=8364 GN=ubxn1 PE=2 SV=1 && -	-
HDH_G00111	HDH_Gene_00111	Contig88	2605	20920	-	1132	-	- && sp|P49815|TSC2_HUMAN Tuberin OS=Homo sapiens OX=9606 GN=TSC2 PE=1 SV=2 && PF03542:Tuberin	-
HDH_G00117	HDH_Gene_00117	Contig91	4248	25289	-	4854	-	- && sp|Q6IVV8|PKD2_DANRE Polycystin-2 OS=Danio rerio OX=7955 GN=pkd2 PE=1 SV=1 && PF08016:Polycystin cation channel|PF18109:Ferredoxin I 4Fe-4S cluster domain	-
HDH_G00120	HDH_Gene_00120	Contig91	94096	101271	+	2231	-	- && sp|B1H2T2|DIK2A_XENTR Divergent protein kinase domain 2A OS=Xenopus tropicalis OX=8364 GN=dipk2a PE=2 SV=1 && PF12260:Protein-kinase domain of FAM69	-
HDH_G00127	HDH_Gene_00127	Contig92	31381	57594	-	1085	-	- && - && -	-
HDH_G00128	HDH_Gene_00128	Contig92	57744	151289	+	3360	-	- && sp|Q8CIM8|INT4_MOUSE Integrator complex subunit 4 OS=Mus musculus OX=10090 GN=Ints4 PE=1 SV=1 && -	-
HDH_G00134	HDH_Gene_00134	Contig95	36545	115271	-	3360	-	- && sp|Q8CIM8|INT4_MOUSE Integrator complex subunit 4 OS=Mus musculus OX=10090 GN=Ints4 PE=1 SV=1 && -	-
HDH_G00146	HDH_Gene_00146	Contig97	1399	16824	-	1835	-	- && sp|Q8K4L0|DDX54_MOUSE ATP-dependent RNA helicase DDX54 OS=Mus musculus OX=10090 GN=Ddx54 PE=1 SV=1 && PF00270:DEAD/DEAH box helicase|PF00271:Helicase conserved C-terminal domain	DEAD
HDH_G00147	HDH_Gene_00147	Contig97	19808	61986	+	636	-	- && sp|Q6NY98|MCE1_DANRE mRNA-capping enzyme OS=Danio rerio OX=7955 GN=rngtt PE=2 SV=1 && PF00782:Dual specificity phosphatase, catalytic domain	DSPc
HDH_G00162	HDH_Gene_00162	Contig104	105298	118542	-	2165	-	- && sp|Q9WTY1|PDCD7_MOUSE Programmed cell death protein 7 OS=Mus musculus OX=10090 GN=Pdcd7 PE=1 SV=1 && PF16021:Programmed cell death protein 7	-
HDH_G00164	HDH_Gene_00164	Contig104	173102	185433	-	1015	-	- && sp|Q96BD8|SKA1_HUMAN Spindle and kinetochore-associated protein 1 OS=Homo sapiens OX=9606 GN=SKA1 PE=1 SV=1 && PF07160:Spindle and kinetochore-associated protein 1	-
HDH_G00166	HDH_Gene_00166	Contig105	12749	26952	-	1312	-	- && sp|Q9W6I0|UQCC1_XENLA Ubiquinol-cytochrome-c reductase complex assembly factor 1 OS=Xenopus laevis OX=8355 GN=uqcc1 PE=2 SV=1 && PF03981:Ubiquinol-cytochrome C chaperone	-
HDH_G00167	HDH_Gene_00167	Contig105	27236	32562	+	1712	-	- && sp|Q5F477|LDAH_CHICK Lipid droplet-associated hydrolase OS=Gallus gallus OX=9031 GN=LDAH PE=2 SV=2 && PF10230:Lipid-droplet associated hydrolase	-
HDH_G00168	HDH_Gene_00168	Contig105	35072	158387	-	8232	-	- && sp|Q4H4B6|SCRIB_DANRE Protein scribble homolog OS=Danio rerio OX=7955 GN=scrib PE=1 SV=1 && PF00595:PDZ domain|PF13855:Leucine rich repeat	PDZ
HDH_G00175	HDH_Gene_00175	Contig106	253468	305626	-	1954	-	- && - && PF12796:Ankyrin repeats (3 copies)|PF07525:SOCS box	SOCS_box
HDH_G00184	HDH_Gene_00184	Contig107	197947	204662	-	550	-	- && sp|Q66KH2|ERGI3_XENLA Endoplasmic reticulum-Golgi intermediate compartment protein 3 OS=Xenopus laevis OX=8355 GN=ergic3 PE=2 SV=1 && PF07970:Endoplasmic reticulum vesicle transporter	-
HDH_G00185	HDH_Gene_00185	Contig107	205322	219695	-	840	-	- && sp|Q803I2|ERGI3_DANRE Endoplasmic reticulum-Golgi intermediate compartment protein 3 OS=Danio rerio OX=7955 GN=ergic3 PE=2 SV=1 && PF07970:Endoplasmic reticulum vesicle transporter|PF13850:Endoplasmic Reticulum-Golgi Intermediate Compartment (ERGIC)	-
HDH_G00187	HDH_Gene_00187	Contig107	234178	238278	+	1082	-	- && sp|O74362|ESF2_SCHPO Pre-rRNA-processing protein esf2 OS=Schizosaccharomyces pombe (strain 972 / ATCC 24843) OX=284812 GN=esf2 PE=1 SV=1 && PF00076:RNA recognition motif. (a.k.a. RRM, RBD, or RNP domain)	RRM_1
HDH_G00193	HDH_Gene_00193	Contig108	122463	138217	-	1083	-	- && sp|Q9UI26|IPO11_HUMAN Importin-11 OS=Homo sapiens OX=9606 GN=IPO11 PE=1 SV=1 && -	-
HDH_G00196	HDH_Gene_00196	Contig109	7614	30386	+	4299	-	- && sp|P41239|CSK_CHICK Tyrosine-protein kinase CSK OS=Gallus gallus OX=9031 GN=CSK PE=2 SV=1 && PF00018:SH3 domain|PF00017:SH2 domain|PF07714:Protein tyrosine and serine/threonine kinase	Pkinase_Tyr
HDH_G00203	HDH_Gene_00203	Contig109	187699	215086	-	4296	-	- && sp|P31938|MP2K1_MOUSE Dual specificity mitogen-activated protein kinase kinase 1 OS=Mus musculus OX=10090 GN=Map2k1 PE=1 SV=2 && PF00069:Protein kinase domain	Pkinase
HDH_G00204	HDH_Gene_00204	Contig109	215310	222408	+	2863	-	- && sp|Q3T025|RL17_BOVIN 60S ribosomal protein L17 OS=Bos taurus OX=9913 GN=RPL17 PE=2 SV=3 && PF00237:Ribosomal protein L22p/L17e	-
HDH_G00218	HDH_Gene_00218	Contig110	162681	183003	+	2633	-	- && sp|O95149|SPN1_HUMAN Snurportin-1 OS=Homo sapiens OX=9606 GN=SNUPN PE=1 SV=1 && PF11538:Snurportin1	-
HDH_G00219	HDH_Gene_00219	Contig110	183125	197652	-	5455	-	- && sp|Q32PY9|GNTK_RAT Probable gluconokinase OS=Rattus norvegicus OX=10116 GN=Idnk PE=2 SV=1 && PF01202:Shikimate kinase	SKI
HDH_G00221	HDH_Gene_00221	Contig111	8572	24714	-	1668	-	- && sp|Q5XIL3|RPC3_RAT DNA-directed RNA polymerase III subunit RPC3 OS=Rattus norvegicus OX=10116 GN=Polr3c PE=2 SV=1 && PF05645:RNA polymerase III subunit RPC82|PF08221:RNA polymerase III subunit RPC82 helix-turn-helix domain	RNA_pol_Rpc82
HDH_G00233	HDH_Gene_00233	Contig113	260748	262845	+	648	-	- && - && -	-
HDH_G00239	HDH_Gene_00239	Contig113	290160	384442	+	11146	-	- && sp|Q9P219|DAPLE_HUMAN Protein Daple OS=Homo sapiens OX=9606 GN=CCDC88C PE=1 SV=3 && PF19047:HOOK domain	-
HDH_G00252	HDH_Gene_00252	Contig122	2067	4085	+	637	-	- && sp|Q7Z6Z7|HUWE1_HUMAN E3 ubiquitin-protein ligase HUWE1 OS=Homo sapiens OX=9606 GN=HUWE1 PE=1 SV=3 && -	-
HDH_G00262	HDH_Gene_00262	Contig140	9608	18400	-	571	-	- && - && PF09811:Essential protein Yae1, N terminal	-
HDH_G00271	HDH_Gene_00271	Contig151	39539	43273	+	2144	-	- && sp|Q8BTN6|LENG9_MOUSE Leukocyte receptor cluster member 9 OS=Mus musculus OX=10090 GN=Leng9 PE=2 SV=1 && PF05773:RWD domain|PF04457:MJ1316 RNA cyclic group end recognition domain|PF10469:AKAP7 2'5' RNA ligase-like domain	RWD
HDH_G00272	HDH_Gene_00272	Contig151	47182	51681	+	1561	-	- && - && PF10469:AKAP7 2'5' RNA ligase-like domain	-
HDH_G00279	HDH_Gene_00279	Contig160	70840	83291	-	2750	-	- && - && PF01753:MYND finger	zf-MYND
HDH_G00285	HDH_Gene_00285	Contig174	67119	87390	+	1104	-	- && sp|Q2KIN5|HEM3_BOVIN Porphobilinogen deaminase OS=Bos taurus OX=9913 GN=HMBS PE=2 SV=1 && PF01379:Porphobilinogen deaminase, dipyromethane cofactor binding domain|PF03900:Porphobilinogen deaminase, C-terminal domain	-
HDH_G00288	HDH_Gene_00288	Contig177	4090	12052	-	984	-	- && sp|Q26636|CATL_SARPE Cathepsin L OS=Sarcophaga peregrina OX=7386 PE=1 SV=1 && PF00112:Papain family cysteine protease|PF08246:Cathepsin propeptide inhibitor domain (I29)	Peptidase_C1
HDH_G00300	HDH_Gene_00300	Contig197	5924	30815	-	558	-	- && - && PF00017:SH2 domain	SH2
HDH_G00316	HDH_Gene_00316	Contig210	33881	42603	+	2721	-	- && sp|P16257|TSPO_RAT Translocator protein OS=Rattus norvegicus OX=10116 GN=Tspo PE=1 SV=1 && PF03073:TspO/MBR family	-
HDH_G00317	HDH_Gene_00317	Contig210	91532	122856	+	1838	-	- && sp|Q9NZN8|CNOT2_HUMAN CCR4-NOT transcription complex subunit 2 OS=Homo sapiens OX=9606 GN=CNOT2 PE=1 SV=1 && PF04153:NOT2 / NOT3 / NOT5 family	-
HDH_G00318	HDH_Gene_00318	Contig210	132003	158114	-	4545	-	- && sp|Q9UGP8|SEC63_HUMAN Translocation protein SEC63 homolog OS=Homo sapiens OX=9606 GN=SEC63 PE=1 SV=2 && PF00226:DnaJ domain|PF02889:Sec63 Brl domain	DnaJ
HDH_G00320	HDH_Gene_00320	Contig210	174590	183545	-	1685	-	- && sp|Q6DFS6|CHM2A_XENTR Charged multivesicular body protein 2a OS=Xenopus tropicalis OX=8364 GN=chmp2a PE=2 SV=1 && PF03357:Snf7	ESCRT-III
HDH_G00321	HDH_Gene_00321	Contig210	185420	205349	+	6812	-	- && sp|O75534|CSDE1_HUMAN Cold shock domain-containing protein E1 OS=Homo sapiens OX=9606 GN=CSDE1 PE=1 SV=2 && PF00313:'Cold-shock' DNA-binding domain|PF12901:SUZ-C motif	CSD
HDH_G00323	HDH_Gene_00323	Contig210	208196	220904	+	1626	-	- && sp|O70467|ANM3_RAT Protein arginine N-methyltransferase 3 OS=Rattus norvegicus OX=10116 GN=Prmt3 PE=1 SV=1 && PF13649:Methyltransferase domain	-
HDH_G00333	HDH_Gene_00333	Contig223	8230	34003	+	8047	-	- && sp|Q9WU22|PTN4_MOUSE Tyrosine-protein phosphatase non-receptor type 4 OS=Mus musculus OX=10090 GN=Ptpn4 PE=1 SV=2 && PF00102:Protein-tyrosine phosphatase|PF00595:PDZ domain	Y_phosphatase
HDH_G00338	HDH_Gene_00338	Contig223	137761	139500	-	1740	-	- && - && -	-
HDH_G00346	HDH_Gene_00346	Contig231	44774	68143	-	309	-	- && sp|Q6IVA4|UBA5_CHICK Ubiquitin-like modifier-activating enzyme 5 OS=Gallus gallus OX=9031 GN=UBA5 PE=2 SV=1 && -	-
HDH_G00347	HDH_Gene_00347	Contig231	68206	75939	-	666	-	- && sp|C3YZ51|UBA5_BRAFL Ubiquitin-like modifier-activating enzyme 5 OS=Branchiostoma floridae OX=7739 GN=BRAFLDRAFT_113714 PE=3 SV=1 && PF00899:ThiF family	-
HDH_G00366	HDH_Gene_00366	Contig255	808	5909	-	200	-	- && sp|Q2KIA6|PRPF3_BOVIN U4/U6 small nuclear ribonucleoprotein Prp3 OS=Bos taurus OX=9913 GN=PRPF3 PE=2 SV=1 && -	-
HDH_G00373	HDH_Gene_00373	Contig270	1	29129	-	1392	-	- && sp|Q7TSA6|PRSR3_MOUSE Proline and serine-rich protein 3 OS=Mus musculus OX=10090 GN=Proser3 PE=1 SV=1 && -	-
HDH_G00407	HDH_Gene_00407	Contig322	89325	89700	+	376	-	- && sp|Q920G2|NHRF2_RAT Na(+)/H(+) exchange regulatory cofactor NHE-RF2 OS=Rattus norvegicus OX=10116 GN=Slc9a3r2 PE=1 SV=1 && PF00595:PDZ domain	PDZ
HDH_G00422	HDH_Gene_00422	Contig343	67688	85730	-	1345	-	- && sp|P55036|PSMD4_HUMAN 26S proteasome non-ATPase regulatory subunit 4 OS=Homo sapiens OX=9606 GN=PSMD4 PE=1 SV=1 && PF13519:von Willebrand factor type A domain	-
HDH_G00439	HDH_Gene_00439	Contig358	9497	12416	-	315	-	- && - && PF14197:Centrosome localisation domain of PPC89	-
HDH_G00440	HDH_Gene_00440	Contig358	16541	21459	-	672	-	- && - && -	-
HDH_G00444	HDH_Gene_00444	Contig359	39844	43173	-	516	-	- && - && -	-
HDH_G00446	HDH_Gene_00446	Contig359	50112	62972	-	814	-	- && sp|Q9D787|PPIL2_MOUSE RING-type E3 ubiquitin-protein ligase PPIL2 OS=Mus musculus OX=10090 GN=Ppil2 PE=1 SV=2 && PF00160:Cyclophilin type peptidyl-prolyl cis-trans isomerase/CLD	Pro_isomerase
HDH_G00472	HDH_Gene_00472	Contig398	46140	47280	+	1141	-	- && - && -	-
HDH_G00475	HDH_Gene_00475	Contig400	46069	53180	-	987	-	- && sp|A1L243|MESD_DANRE LRP chaperone MESD OS=Danio rerio OX=7955 GN=mesd PE=2 SV=2 && PF10185:Chaperone for wingless signalling and trafficking of LDL receptor	-
HDH_G00476	HDH_Gene_00476	Contig403	6217	10686	-	369	-	- && sp|Q66KB9|BL1S2_XENTR Biogenesis of lysosome-related organelles complex 1 subunit 2 OS=Xenopus tropicalis OX=8364 GN=bloc1s2 PE=2 SV=1 && PF10046:Biogenesis of lysosome-related organelles complex-1 subunit 2	-
HDH_G00477	HDH_Gene_00477	Contig403	12972	19367	+	405	-	- && sp|Q7ZW78|RN181_DANRE E3 ubiquitin-protein ligase RNF181 OS=Danio rerio OX=7955 GN=rnf181 PE=2 SV=2 && PF13639:Ring finger domain	-
HDH_G00490	HDH_Gene_00490	Contig419	40170	58703	-	1707	-	- && sp|Q9UF56|FXL17_HUMAN F-box/LRR-repeat protein 17 OS=Homo sapiens OX=9606 GN=FBXL17 PE=1 SV=3 && PF12937:F-box-like	-
HDH_G00492	HDH_Gene_00492	Contig428	11138	23778	+	5235	-	- && sp|A5PJ65|RER1_BOVIN Protein RER1 OS=Bos taurus OX=9913 GN=RER1 PE=2 SV=2 && PF03248:Rer1 family	-
HDH_G00494	HDH_Gene_00494	Contig428	46544	58076	+	2451	-	- && sp|Q3SZV0|TTC36_BOVIN Tetratricopeptide repeat protein 36 OS=Bos taurus OX=9913 GN=TTC36 PE=2 SV=1 && PF13424:Tetratricopeptide repeat	-
HDH_G00501	HDH_Gene_00501	Contig434	90442	106038	-	1256	-	- && sp|Q9CPU4|MGST3_MOUSE Microsomal glutathione S-transferase 3 OS=Mus musculus OX=10090 GN=Mgst3 PE=1 SV=1 && PF01124:MAPEG family	-
HDH_G00503	HDH_Gene_00503	Contig438	70888	146099	-	5601	-	- && sp|O70566|DIAP2_MOUSE Protein diaphanous homolog 2 OS=Mus musculus OX=10090 GN=Diaph2 PE=1 SV=2 && PF02181:Formin Homology 2 Domain|PF06367:Diaphanous FH3 Domain|PF06345:DRF Autoregulatory Domain|PF06371:Diaphanous GTPase-binding Domain	FH2
HDH_G00509	HDH_Gene_00509	Contig440	31431	37164	-	1412	-	- && sp|Q962R9|RS10_SPOFR 40S ribosomal protein S10 OS=Spodoptera frugiperda OX=7108 GN=RpS10 PE=2 SV=1 && PF03501:Plectin/S10 domain	-
HDH_G00526	HDH_Gene_00526	Contig470	7690	52498	+	3672	-	- && sp|Q5REG1|SART3_PONAB Squamous cell carcinoma antigen recognized by T-cells 3 OS=Pongo abelii OX=9601 GN=SART3 PE=2 SV=1 && PF00076:RNA recognition motif. (a.k.a. RRM, RBD, or RNP domain)	RRM_1
HDH_G00527	HDH_Gene_00527	Contig470	53372	60852	-	1122	-	- && sp|Q5XHG1|NSMA3_XENLA Sphingomyelin phosphodiesterase 4 OS=Xenopus laevis OX=8355 GN=smpd4 PE=2 SV=2 && PF14724:Mitochondrial-associated sphingomyelin phosphodiesterase	-
HDH_G00528	HDH_Gene_00528	Contig470	61456	89708	-	2448	-	- && - && PF14724:Mitochondrial-associated sphingomyelin phosphodiesterase	-
HDH_G00539	HDH_Gene_00539	Contig490	21270	24838	+	544	-	- && sp|P33291|THIKB_CANTR 3-ketoacyl-CoA thiolase B, peroxisomal OS=Candida tropicalis OX=5482 PE=3 SV=1 && PF00108:Thiolase, N-terminal domain	Thiolase_N
HDH_G00540	HDH_Gene_00540	Contig490	26451	47300	+	847	-	- && sp|P07871|THIKB_RAT 3-ketoacyl-CoA thiolase B, peroxisomal OS=Rattus norvegicus OX=10116 GN=Acaa1b PE=1 SV=2 && PF02803:Thiolase, C-terminal domain|PF00108:Thiolase, N-terminal domain	Thiolase_N
HDH_G00545	HDH_Gene_00545	Contig493	15773	20825	-	1925	-	- && sp|Q16829|DUS7_HUMAN Dual specificity protein phosphatase 7 OS=Homo sapiens OX=9606 GN=DUSP7 PE=1 SV=4 && PF00581:Rhodanese-like domain|PF00782:Dual specificity phosphatase, catalytic domain	DSPc
HDH_G00550	HDH_Gene_00550	Contig499	99211	99923	+	438	-	- && sp|Q80Y14|GLRX5_MOUSE Glutaredoxin-related protein 5, mitochondrial OS=Mus musculus OX=10090 GN=Glrx5 PE=1 SV=2 && PF00462:Glutaredoxin	-
HDH_G00553	HDH_Gene_00553	Contig506	23627	23931	+	305	-	- && - && -	-
HDH_G00557	HDH_Gene_00557	Contig513	32970	49840	-	4747	-	- && - && PF14580:Leucine-rich repeat	-
HDH_G00568	HDH_Gene_00568	Contig516	32980	41886	-	1310	-	- && sp|Q9Z309|CIB2_MOUSE Calcium and integrin-binding family member 2 OS=Mus musculus OX=10090 GN=Cib2 PE=1 SV=1 && PF13499:EF-hand domain pair	-
HDH_G00569	HDH_Gene_00569	Contig516	45648	49888	+	270	-	- && sp|Q9V359|VPS28_DROME Vacuolar protein sorting-associated protein 28 homolog OS=Drosophila melanogaster OX=7227 GN=Vps28 PE=1 SV=1 && -	-
HDH_G00570	HDH_Gene_00570	Contig517	38481	38720	-	240	-	- && - && -	-
HDH_G00571	HDH_Gene_00571	Contig517	38828	44974	-	582	-	- && sp|Q5M883|CLIC2_RAT Chloride intracellular channel protein 2 OS=Rattus norvegicus OX=10116 GN=Clic2 PE=2 SV=1 && -	-
HDH_G00575	HDH_Gene_00575	Contig520	33327	37087	-	903	-	- && sp|Q9CQP2|TPPC2_MOUSE Trafficking protein particle complex subunit 2 OS=Mus musculus OX=10090 GN=Trappc2 PE=1 SV=1 && PF04628:Sedlin, N-terminal conserved region	-
HDH_G00576	HDH_Gene_00576	Contig520	39213	60785	+	1806	-	- && - && -	-
HDH_G00577	HDH_Gene_00577	Contig520	76756	103191	+	2890	-	- && - && -	-
HDH_G00579	HDH_Gene_00579	Contig520	110501	122289	-	1958	-	- && sp|Q767K6|DHX16_PIG Pre-mRNA-splicing factor ATP-dependent RNA helicase DHX16 OS=Sus scrofa OX=9823 GN=DHX16 PE=3 SV=1 && PF04408:Helicase associated domain (HA2)|PF07717:Oligonucleotide/oligosaccharide-binding (OB)-fold|PF00271:Helicase conserved C-terminal domain	HA2
HDH_G00583	HDH_Gene_00583	Contig525	27405	27689	+	285	-	- && - && -	-
HDH_G00587	HDH_Gene_00587	Contig529	12213	18608	+	604	-	- && sp|Q9NRA2|S17A5_HUMAN Sialin OS=Homo sapiens OX=9606 GN=SLC17A5 PE=1 SV=2 && PF07690:Major Facilitator Superfamily	MFS_1
HDH_G00589	HDH_Gene_00589	Contig531	12515	12928	-	414	-	- && sp|Q92080|NARE_CHICK Erythroblast NAD(P)(+)--arginine ADP-ribosyltransferase OS=Gallus gallus OX=9031 GN=MADPRT PE=2 SV=1 && PF01129:NAD:arginine ADP-ribosyltransferase	-
HDH_G00610	HDH_Gene_00610	Contig560	533	6896	-	1717	-	- && sp|Q6QBQ4|PLS3_RAT Phospholipid scramblase 3 OS=Rattus norvegicus OX=10116 GN=Plscr3 PE=1 SV=1 && PF03803:Scramblase	Scramblase
HDH_G00618	HDH_Gene_00618	Contig572	2115	7186	+	3487	-	- && - && -	-
HDH_G00620	HDH_Gene_00620	Contig576	14462	40533	-	2841	-	- && sp|Q29451|MA2B1_BOVIN Lysosomal alpha-mannosidase OS=Bos taurus OX=9913 GN=MAN2B1 PE=1 SV=4 && PF07748:Glycosyl hydrolases family 38 C-terminal domain|PF01074:Glycosyl hydrolases family 38 N-terminal domain|PF17677:Glycosyl hydrolases family 38 C-terminal beta sandwich domain|PF09261:Alpha mannosidase middle domain	-
HDH_G00625	HDH_Gene_00625	Contig589	11032	18947	-	434	-	- && sp|Q2HJ40|BACE1_BOVIN Beta-secretase 1 OS=Bos taurus OX=9913 GN=BACE1 PE=2 SV=1 && PF00026:Eukaryotic aspartyl protease	Asp
HDH_G00634	HDH_Gene_00634	Contig601	12147	12871	-	373	-	- && - && -	-
HDH_G00635	HDH_Gene_00635	Contig604	7423	16242	+	1412	-	- && sp|Q9UNK9|ANGE1_HUMAN Protein angel homolog 1 OS=Homo sapiens OX=9606 GN=ANGEL1 PE=1 SV=1 && PF03372:Endonuclease/Exonuclease/phosphatase family	Exo_endo_phos
HDH_G00640	HDH_Gene_00640	Contig607	17059	18586	-	270	-	- && sp|Q90511|EI2BB_TAKRU Translation initiation factor eIF-2B subunit beta OS=Takifugu rubripes OX=31033 GN=eif2b2 PE=3 SV=1 && -	-
HDH_G00646	HDH_Gene_00646	Contig611	6133	12074	+	2053	-	- && sp|P9WPR4|CCO_MYCTO Carotenoid cleavage oxygenase OS=Mycobacterium tuberculosis (strain CDC 1551 / Oshkosh) OX=83331 GN=MT0683 PE=3 SV=1 && PF03055:Retinal pigment epithelial membrane protein	RPE65
HDH_G00648	HDH_Gene_00648	Contig612	12880	33745	-	1883	-	- && sp|O48840|PPA13_ARATH Purple acid phosphatase 13 OS=Arabidopsis thaliana OX=3702 GN=PAP13 PE=2 SV=2 && PF00149:Calcineurin-like phosphoesterase|PF14008:Iron/zinc purple acid phosphatase-like protein C	Metallophos
HDH_G00649	HDH_Gene_00649	Contig612	33747	39063	+	2739	-	- && sp|Q9CQT9|RCAF1_MOUSE Respirasome Complex Assembly Factor 1 OS=Mus musculus OX=10090 GN=Rab5if PE=1 SV=1 && PF07019:Rab5-interacting protein (Rab5ip)	Rab5ip
HDH_G00650	HDH_Gene_00650	Contig613	18819	26643	-	1833	-	- && sp|Q13685|AAMP_HUMAN Angio-associated migratory cell protein OS=Homo sapiens OX=9606 GN=AAMP PE=1 SV=2 && -	-
HDH_G00659	HDH_Gene_00659	Contig618	4355	6345	+	160	-	- && sp|Q4R517|SUCB1_MACFA Succinate--CoA ligase [ADP-forming] subunit beta, mitochondrial OS=Macaca fascicularis OX=9541 GN=SUCLA2 PE=2 SV=1 && -	-
HDH_G00660	HDH_Gene_00660	Contig619	10760	23013	+	1527	-	- && - && PF13855:Leucine rich repeat	-
HDH_G00670	HDH_Gene_00670	Contig635	899	13605	-	532	-	- && - && PF00261:Tropomyosin	-
HDH_G00672	HDH_Gene_00672	Contig640	12841	43535	-	2625	-	- && sp|Q8K4L0|DDX54_MOUSE ATP-dependent RNA helicase DDX54 OS=Mus musculus OX=10090 GN=Ddx54 PE=1 SV=1 && PF00270:DEAD/DEAH box helicase|PF00271:Helicase conserved C-terminal domain|PF08147:DBP10CT (NUC160) domain	DEAD
HDH_G00674	HDH_Gene_00674	Contig641	41491	49946	-	783	-	- && sp|Q8TDD1|DDX54_HUMAN ATP-dependent RNA helicase DDX54 OS=Homo sapiens OX=9606 GN=DDX54 PE=1 SV=2 && PF08147:DBP10CT (NUC160) domain	-
HDH_G00677	HDH_Gene_00677	Contig645	45571	47060	+	1490	-	- && - && -	-
HDH_G00678	HDH_Gene_00678	Contig645	47167	48958	-	398	-	- && sp|Q571I9|A16A1_MOUSE Aldehyde dehydrogenase family 16 member A1 OS=Mus musculus OX=10090 GN=Aldh16a1 PE=1 SV=2 && PF00171:Aldehyde dehydrogenase family	Aldedh
HDH_G00701	HDH_Gene_00701	Contig658	31381	37659	+	1098	-	- && sp|Q54VD8|RIO1_DICDI Serine/threonine-protein kinase rio1 OS=Dictyostelium discoideum OX=44689 GN=rio1 PE=3 SV=1 && -	-
HDH_G00704	HDH_Gene_00704	Contig659	17887	20842	+	1014	-	- && sp|Q8VI93|OAS3_MOUSE 2'-5'-oligoadenylate synthase 3 OS=Mus musculus OX=10090 GN=Oas3 PE=1 SV=1 && PF10421:2'-5'-oligoadenylate synthetase 1, domain 2, C-terminus	-
HDH_G00705	HDH_Gene_00705	Contig659	21177	21329	+	153	-	- && - && -	-
HDH_G00717	HDH_Gene_00717	Contig677	1009	7036	-	420	-	- && sp|Q15526|SURF1_HUMAN Surfeit locus protein 1 OS=Homo sapiens OX=9606 GN=SURF1 PE=1 SV=1 && PF02104:SURF1 family	-
HDH_G00718	HDH_Gene_00718	Contig678	810	47896	-	912	-	- && - && -	-
HDH_G00720	HDH_Gene_00720	Contig678	56737	77973	+	894	-	- && sp|A7MBP4|IFT46_DANRE Intraflagellar transport protein 46 homolog OS=Danio rerio OX=7955 GN=ift46 PE=2 SV=2 && PF12317:Intraflagellar transport complex B protein 46 C terminal	-
HDH_G00722	HDH_Gene_00722	Contig678	122219	124185	+	285	-	- && sp|P24140|GPT_CRIGR UDP-N-acetylglucosamine--dolichyl-phosphate N-acetylglucosaminephosphotransferase OS=Cricetulus griseus OX=10029 GN=DPAGT1 PE=1 SV=1 && -	-
HDH_G00739	HDH_Gene_00739	chr1	804832	832297	+	1461	-	- && sp|Q5F3R7|DCA12_CHICK DDB1- and CUL4-associated factor 12 OS=Gallus gallus OX=9031 GN=DCAF12 PE=2 SV=1 && -	-
HDH_G00741	HDH_Gene_00741	chr1	900489	924315	-	1368	-	- && sp|Q99N27|SNX1_RAT Sorting nexin-1 OS=Rattus norvegicus OX=10116 GN=Snx1 PE=1 SV=1 && PF00787:PX domain|PF09325:Vps5 C terminal like	PX
HDH_G00744	HDH_Gene_00744	chr1	1046919	1099817	+	5067	-	- && sp|Q8HZK2|DUOX2_PIG Dual oxidase 2 OS=Sus scrofa OX=9823 GN=DUOX2 PE=1 SV=2 && PF08030:Ferric reductase NAD binding domain|PF08022:FAD-binding domain|PF03098:Animal haem peroxidase|PF01794:Ferric reductase like transmembrane component	An_peroxidase
HDH_G00745	HDH_Gene_00745	chr1	1100604	1112436	+	252	-	- && - && -	-
HDH_G00751	HDH_Gene_00751	chr1	1246415	1328850	+	4868	-	- && sp|E9Q1U1|CC171_MOUSE Coiled-coil domain-containing protein 171 OS=Mus musculus OX=10090 GN=Ccdc171 PE=2 SV=1 && -	-
HDH_G00772	HDH_Gene_00772	chr1	2878304	2892579	+	1100	-	- && sp|P53610|PGTB1_RAT Geranylgeranyl transferase type-1 subunit beta OS=Rattus norvegicus OX=10116 GN=Pggt1b PE=1 SV=1 && PF00432:Prenyltransferase and squalene oxidase repeat	-
HDH_G00777	HDH_Gene_00777	chr1	3073513	3102013	-	5449	-	- && sp|Q02078|MEF2A_HUMAN Myocyte-specific enhancer factor 2A OS=Homo sapiens OX=9606 GN=MEF2A PE=1 SV=1 && PF12347:Holliday junction regulator protein family C-terminal repeat|PF00319:SRF-type transcription factor (DNA-binding and dimerisation domain)	SRF-TF
HDH_G00778	HDH_Gene_00778	chr1	3114875	3116679	-	1221	-	- && - && -	-
HDH_G00779	HDH_Gene_00779	chr1	3118000	3162116	-	3916	-	- && sp|O75928|PIAS2_HUMAN E3 SUMO-protein ligase PIAS2 OS=Homo sapiens OX=9606 GN=PIAS2 PE=1 SV=3 && PF02891:MIZ/SP-RING zinc finger|PF14324:PINIT domain	zf-MIZ
HDH_G00780	HDH_Gene_00780	chr1	3165988	3170351	+	1369	-	- && sp|Q94360|NDUS7_CAEEL Probable NADH dehydrogenase [ubiquinone] iron-sulfur protein 7, mitochondrial OS=Caenorhabditis elegans OX=6239 GN=nduf-7 PE=3 SV=1 && PF01058:NADH ubiquinone oxidoreductase, 20 Kd subunit	-
HDH_G00781	HDH_Gene_00781	chr1	3173844	3178251	-	1522	-	- && sp|P62846|RS15_CHICK 40S ribosomal protein S15 OS=Gallus gallus OX=9031 GN=RPS15 PE=2 SV=2 && PF00203:Ribosomal protein S19	-
HDH_G00782	HDH_Gene_00782	chr1	3180953	3299959	+	3325	-	- && sp|Q9HCS5|E41LA_HUMAN Band 4.1-like protein 4A OS=Homo sapiens OX=9606 GN=EPB41L4A PE=1 SV=2 && PF09379:FERM N-terminal domain|PF00373:FERM central domain|PF09380:FERM C-terminal PH-like domain	Band_41
HDH_G00783	HDH_Gene_00783	chr1	3304806	3316076	-	6546	-	- && - && PF16622:zinc-finger C2H2-type	-
HDH_G00785	HDH_Gene_00785	chr1	3337863	3354058	+	1125	-	- && sp|E1C7T6|TYW5_CHICK tRNA wybutosine-synthesizing protein 5 OS=Gallus gallus OX=9031 GN=TYW5 PE=3 SV=1 && PF13621:Cupin-like domain	-
HDH_G00802	HDH_Gene_00802	chr1	3976014	3999550	+	3450	-	- && sp|Q91W67|UBL7_MOUSE Ubiquitin-like protein 7 OS=Mus musculus OX=10090 GN=Ubl7 PE=1 SV=2 && PF00240:Ubiquitin family	ubiquitin
HDH_G00810	HDH_Gene_00810	chr1	4205605	4215995	-	1935	-	- && sp|Q92546|RGP1_HUMAN RAB6A-GEF complex partner protein 2 OS=Homo sapiens OX=9606 GN=RGP1 PE=1 SV=1 && PF08737:Rgp1	-
HDH_G00814	HDH_Gene_00814	chr1	4350688	4357331	-	762	-	- && sp|Q90W95|PTPS_POERE 6-pyruvoyl tetrahydrobiopterin synthase OS=Poecilia reticulata OX=8081 GN=pts PE=2 SV=1 && PF01242:6-pyruvoyl tetrahydropterin synthase	-
HDH_G00815	HDH_Gene_00815	chr1	4357445	4370560	+	1942	-	- && sp|A5D9D4|MSTO1_BOVIN Protein misato homolog 1 OS=Bos taurus OX=9913 GN=MSTO1 PE=2 SV=2 && PF10644:Misato Segment II tubulin-like domain|PF14881:Tubulin domain	-
HDH_G00820	HDH_Gene_00820	chr1	4466612	4495748	+	4135	-	- && sp|Q16UN6|NCBP1_AEDAE Nuclear cap-binding protein subunit 1 OS=Aedes aegypti OX=7159 GN=Cbp80 PE=3 SV=1 && PF09088:MIF4G like|PF09090:MIF4G like|PF02854:MIF4G domain	-
HDH_G00821	HDH_Gene_00821	chr1	4497295	4498504	-	800	-	- && sp|Q5VUM1|SDHF4_HUMAN Succinate dehydrogenase assembly factor 4, mitochondrial OS=Homo sapiens OX=9606 GN=SDHAF4 PE=1 SV=1 && PF07896:Protein of unknown function (DUF1674)	-
HDH_G00822	HDH_Gene_00822	chr1	4501344	4507847	+	1368	-	- && - && -	-
HDH_G00824	HDH_Gene_00824	chr1	4521015	4533554	+	3114	-	- && sp|Q5I0B5|EIF3J_XENTR Eukaryotic translation initiation factor 3 subunit J OS=Xenopus tropicalis OX=8364 GN=eif3j PE=2 SV=2 && PF08597:Translation initiation factor eIF3 subunit	-
HDH_G00825	HDH_Gene_00825	chr1	4539334	4602637	-	6151	-	- && sp|Q6UUV9|CRTC1_HUMAN CREB-regulated transcription coactivator 1 OS=Homo sapiens OX=9606 GN=CRTC1 PE=1 SV=2 && PF12886:Transducer of regulated CREB activity, C terminus|PF12884:Transducer of regulated CREB activity, N terminus|PF12885:Transducer of regulated CREB activity middle domain	-
HDH_G00826	HDH_Gene_00826	chr1	4615279	4632136	+	5580	-	- && sp|Q9P2K5|MYEF2_HUMAN Myelin expression factor 2 OS=Homo sapiens OX=9606 GN=MYEF2 PE=1 SV=3 && PF00076:RNA recognition motif. (a.k.a. RRM, RBD, or RNP domain)	RRM_1
HDH_G00827	HDH_Gene_00827	chr1	4634767	4644225	-	2693	-	- && sp|Q9QXM1|JMY_MOUSE Junction-mediating and -regulatory protein OS=Mus musculus OX=10090 GN=Jmy PE=1 SV=1 && PF15920:N-terminal of Junction-mediating and WASP homolog-associated|PF15871:Junction-mediating and -regulatory protein	-
HDH_G00828	HDH_Gene_00828	chr1	4647754	4652495	+	2600	-	- && sp|Q3SZV2|KXDL1_BOVIN KxDL motif-containing protein 1 OS=Bos taurus OX=9913 GN=KXD1 PE=2 SV=1 && PF10241:Uncharacterized conserved protein	-
HDH_G00830	HDH_Gene_00830	chr1	4697521	4806396	+	5211	-	- && sp|Q69ZQ1|MYORG_MOUSE Myogenesis-regulating glycosidase OS=Mus musculus OX=10090 GN=Myorg PE=1 SV=2 && PF01055:Glycosyl hydrolases family 31	Glyco_hydro_31
HDH_G00831	HDH_Gene_00831	chr1	4825047	4829827	-	3330	-	- && sp|A7MB89|FEM1C_BOVIN Protein fem-1 homolog C OS=Bos taurus OX=9913 GN=FEM1C PE=2 SV=1 && PF12796:Ankyrin repeats (3 copies)|PF13637:Ankyrin repeats (many copies)	-
HDH_G00843	HDH_Gene_00843	chr1	5200581	5226462	-	3258	-	- && sp|Q96JI7|SPTCS_HUMAN Spatacsin OS=Homo sapiens OX=9606 GN=SPG11 PE=1 SV=3 && PF14649:Spatacsin C-terminus	-
HDH_G00845	HDH_Gene_00845	chr1	5263408	5290336	+	2565	-	- && sp|Q9UDY8|MALT1_HUMAN Mucosa-associated lymphoid tissue lymphoma translocation protein 1 OS=Homo sapiens OX=9606 GN=MALT1 PE=1 SV=1 && PF00656:Caspase domain|PF18703:MALT1 Ig-like domain|PF13927:Immunoglobulin domain	Peptidase_C14
HDH_G00846	HDH_Gene_00846	chr1	5304468	5313024	-	4216	-	- && sp|Q5ZLS2|EDC3_CHICK Enhancer of mRNA-decapping protein 3 OS=Gallus gallus OX=9031 GN=EDC3 PE=2 SV=1 && PF03853:YjeF-related protein N-terminus	-
HDH_G00847	HDH_Gene_00847	chr1	5323055	5405207	+	6467	-	- && sp|P46935|NEDD4_MOUSE E3 ubiquitin-protein ligase NEDD4 OS=Mus musculus OX=10090 GN=Nedd4 PE=1 SV=3 && PF00397:WW domain|PF00168:C2 domain|PF00632:HECT-domain (ubiquitin-transferase)	HECT
HDH_G00848	HDH_Gene_00848	chr1	5411109	5420178	-	5265	-	- && sp|Q8VHR5|P66B_MOUSE Transcriptional repressor p66-beta OS=Mus musculus OX=10090 GN=Gatad2b PE=1 SV=1 && PF16563:Coiled-coil and interaction region of P66A and P66B with MBD2	-
HDH_G00850	HDH_Gene_00850	chr1	5455168	5484780	-	6787	-	- && sp|B4ZIX8|SCC4_XENLA MAU2 chromatid cohesion factor homolog OS=Xenopus laevis OX=8355 GN=mau2 PE=1 SV=1 && PF10345:Cohesin loading factor	-
HDH_G00852	HDH_Gene_00852	chr1	5592117	5611999	+	1536	-	- && sp|B1H1E4|ARI1_XENTR E3 ubiquitin-protein ligase arih1 OS=Xenopus tropicalis OX=8364 GN=arih1 PE=2 SV=1 && PF01485:IBR domain, a half RING-finger domain	IBR
HDH_G00855	HDH_Gene_00855	chr1	5672332	5687068	-	1682	-	- && sp|Q92733|PRCC_HUMAN Proline-rich protein PRCC OS=Homo sapiens OX=9606 GN=PRCC PE=1 SV=1 && PF10253:Mitotic checkpoint regulator, MAD2B-interacting	-
HDH_G00862	HDH_Gene_00862	chr1	5920361	5926247	-	3474	-	- && - && PF00001:7 transmembrane receptor (rhodopsin family)	7tm_1
HDH_G00866	HDH_Gene_00866	chr1	6127044	6134996	+	507	-	- && sp|Q8MJ50|OSTF1_BOVIN Osteoclast-stimulating factor 1 OS=Bos taurus OX=9913 GN=OSTF1 PE=2 SV=1 && PF12796:Ankyrin repeats (3 copies)	-
HDH_G00867	HDH_Gene_00867	chr1	6154956	6211623	-	3306	-	- && sp|Q3UHD6|SNX27_MOUSE Sorting nexin-27 OS=Mus musculus OX=10090 GN=Snx27 PE=1 SV=2 && PF00788:Ras association (RalGDS/AF-6) domain|PF00595:PDZ domain|PF00787:PX domain	PX
HDH_G00868	HDH_Gene_00868	chr1	6238819	6256045	+	2946	-	- && sp|Q5RE33|REEP5_PONAB Receptor expression-enhancing protein 5 OS=Pongo abelii OX=9601 GN=REEP5 PE=2 SV=1 && PF03134:TB2/DP1, HVA22 family	TB2_DP1_HVA22
HDH_G00869	HDH_Gene_00869	chr1	6263998	6327840	-	5807	-	- && sp|Q91YK0|LRC49_MOUSE Leucine-rich repeat-containing protein 49 OS=Mus musculus OX=10090 GN=Lrrc49 PE=1 SV=1 && PF14580:Leucine-rich repeat	-
HDH_G00870	HDH_Gene_00870	chr1	6327912	6340827	+	2644	-	- && sp|Q03249|GALT_MOUSE Galactose-1-phosphate uridylyltransferase OS=Mus musculus OX=10090 GN=Galt PE=1 SV=3 && PF02744:Galactose-1-phosphate uridyl transferase, C-terminal domain|PF01087:Galactose-1-phosphate uridyl transferase, N-terminal domain	-
HDH_G00875	HDH_Gene_00875	chr1	6622886	6652343	-	5638	-	- && sp|P43378|PTN9_HUMAN Tyrosine-protein phosphatase non-receptor type 9 OS=Homo sapiens OX=9606 GN=PTPN9 PE=1 SV=1 && PF00650:CRAL/TRIO domain|PF00102:Protein-tyrosine phosphatase	Y_phosphatase
HDH_G00877	HDH_Gene_00877	chr1	6655602	6665686	+	1201	-	- && sp|Q712K3|UB2R2_HUMAN Ubiquitin-conjugating enzyme E2 R2 OS=Homo sapiens OX=9606 GN=UBE2R2 PE=1 SV=1 && -	-
HDH_G00878	HDH_Gene_00878	chr1	6793991	6803451	+	2271	-	- && sp|Q9D0A0|DET1_MOUSE DET1 homolog OS=Mus musculus OX=10090 GN=Det1 PE=2 SV=2 && PF09737:De-etiolated protein 1 Det1	-
HDH_G00880	HDH_Gene_00880	chr1	6838983	6841995	+	1539	-	- && - && -	-
HDH_G00881	HDH_Gene_00881	chr1	6846684	6853951	-	2090	-	- && sp|Q5R546|ATPA_PONAB ATP synthase subunit alpha, mitochondrial OS=Pongo abelii OX=9601 GN=ATP5F1A PE=2 SV=1 && PF00006:ATP synthase alpha/beta family, nucleotide-binding domain|PF00306:ATP synthase alpha/beta chain, C terminal domain|PF02874:ATP synthase alpha/beta family, beta-barrel domain	ATP-synt_ab
HDH_G00883	HDH_Gene_00883	chr1	6944581	6974378	-	4843	-	- && sp|Q3UXZ6|FA81A_MOUSE Protein FAM81A OS=Mus musculus OX=10090 GN=Fam81a PE=1 SV=2 && -	-
HDH_G00885	HDH_Gene_00885	chr1	6974606	7093029	+	7771	-	- && sp|Q9JKF1|IQGA1_MOUSE Ras GTPase-activating-like protein IQGAP1 OS=Mus musculus OX=10090 GN=Iqgap1 PE=1 SV=2 && PF00616:GTPase-activator protein for Ras-like GTPase|PF00307:Calponin homology (CH) domain|PF03836:RasGAP C-terminus	CH
HDH_G00886	HDH_Gene_00886	chr1	7095255	7125959	-	3659	-	- && sp|Q8VDD9|PHIP_MOUSE PH-interacting protein OS=Mus musculus OX=10090 GN=Phip PE=1 SV=2 && PF00400:WD domain, G-beta repeat	WD40
HDH_G00888	HDH_Gene_00888	chr1	7159804	7170496	-	1273	-	- && sp|P82911|RT11_BOVIN 28S ribosomal protein S11, mitochondrial OS=Bos taurus OX=9913 GN=MRPS11 PE=1 SV=2 && PF00411:Ribosomal protein S11	-
HDH_G00896	HDH_Gene_00896	chr1	7545213	7559733	-	962	-	- && sp|Q9D1I5|MCEE_MOUSE Methylmalonyl-CoA epimerase, mitochondrial OS=Mus musculus OX=10090 GN=Mcee PE=1 SV=1 && PF13669:Glyoxalase/Bleomycin resistance protein/Dioxygenase superfamily	-
HDH_G00899	HDH_Gene_00899	chr1	7627246	7647593	+	2355	-	- && sp|Q5U2X5|ACK1_RAT Activated CDC42 kinase 1 OS=Rattus norvegicus OX=10116 GN=Tnk2 PE=2 SV=1 && PF07714:Protein tyrosine and serine/threonine kinase	Pkinase_Tyr
HDH_G00901	HDH_Gene_00901	chr1	7737441	7753471	-	4548	-	- && sp|O15945|ARNT_DROME Aryl hydrocarbon receptor nuclear translocator homolog OS=Drosophila melanogaster OX=7227 GN=tgo PE=1 SV=3 && PF00989:PAS fold|PF14598:PAS domain	PAS
HDH_G00902	HDH_Gene_00902	chr1	7804781	7829512	+	1026	-	- && sp|Q99JP6|HOME3_MOUSE Homer protein homolog 3 OS=Mus musculus OX=10090 GN=Homer3 PE=1 SV=2 && PF00568:WH1 domain	-
HDH_G00903	HDH_Gene_00903	chr1	7836588	7852379	-	6374	-	- && sp|Q91W36|UBP3_MOUSE Ubiquitin carboxyl-terminal hydrolase 3 OS=Mus musculus OX=10090 GN=Usp3 PE=2 SV=1 && PF02148:Zn-finger in ubiquitin-hydrolases and other protein|PF00443:Ubiquitin carboxyl-terminal hydrolase	UCH
HDH_G00905	HDH_Gene_00905	chr1	7893336	7907026	+	3847	-	- && sp|A4IHW3|S35A4_XENTR Probable UDP-sugar transporter protein SLC35A4 OS=Xenopus tropicalis OX=8364 GN=slc35a4 PE=2 SV=1 && PF04142:Nucleotide-sugar transporter	-
HDH_G00906	HDH_Gene_00906	chr1	7909501	7920419	-	1244	-	- && - && PF01636:Phosphotransferase enzyme family	APH
HDH_G00910	HDH_Gene_00910	chr1	8068196	8074444	-	1245	-	- && sp|Q8BZB2|COAC_MOUSE Phosphopantothenoylcysteine decarboxylase OS=Mus musculus OX=10090 GN=Ppcdc PE=1 SV=1 && PF02441:Flavoprotein	Flavoprotein
HDH_G00912	HDH_Gene_00912	chr1	8086647	8117402	+	4197	-	- && sp|Q5TYW4|NBAS_DANRE Neuroblastoma-amplified sequence OS=Danio rerio OX=7955 GN=nbas PE=2 SV=1 && PF08314:Secretory pathway protein Sec39	-
HDH_G00915	HDH_Gene_00915	chr1	8216596	8250286	-	5692	-	- && sp|Q5R746|YTDC2_PONAB 3'-5' RNA helicase YTHDC2 OS=Pongo abelii OX=9601 GN=YTHDC2 PE=2 SV=2 && PF04408:Helicase associated domain (HA2)|PF04146:YT521-B-like domain|PF07717:Oligonucleotide/oligosaccharide-binding (OB)-fold|PF00271:Helicase conserved C-terminal domain	YTH
HDH_G00918	HDH_Gene_00918	chr1	8277005	8278383	+	459	-	- && sp|Q8BG93|NUD15_MOUSE Nucleotide triphosphate diphosphatase NUDT15 OS=Mus musculus OX=10090 GN=Nudt15 PE=1 SV=1 && PF00293:NUDIX domain	NUDIX
HDH_G00919	HDH_Gene_00919	chr1	8285719	8287678	+	1960	-	- && - && -	-
HDH_G00921	HDH_Gene_00921	chr1	8378988	8466889	+	3256	-	- && - && PF00505:HMG (high mobility group) box	HMG_box
HDH_G00922	HDH_Gene_00922	chr1	8499158	8517046	-	2547	-	- && - && PF13639:Ring finger domain	-
HDH_G00923	HDH_Gene_00923	chr1	8519265	8532402	-	3811	-	- && sp|Q6GNQ4|GKP1A_XENLA G kinase-anchoring protein 1-A OS=Xenopus laevis OX=8355 GN=gkap1-a PE=2 SV=1 && -	-
HDH_G00924	HDH_Gene_00924	chr1	8537962	8540521	-	1313	-	- && - && -	-
HDH_G00925	HDH_Gene_00925	chr1	8543295	8546578	-	1601	-	- && - && -	-
HDH_G00926	HDH_Gene_00926	chr1	8586257	8601041	+	1790	-	- && sp|P49419|AL7A1_HUMAN Alpha-aminoadipic semialdehyde dehydrogenase OS=Homo sapiens OX=9606 GN=ALDH7A1 PE=1 SV=5 && PF00171:Aldehyde dehydrogenase family	Aldedh
HDH_G00929	HDH_Gene_00929	chr1	8754337	8941662	-	6177	-	- && sp|Q9HCF6|TRPM3_HUMAN Transient receptor potential cation channel subfamily M member 3 OS=Homo sapiens OX=9606 GN=TRPM3 PE=2 SV=4 && PF16519:Tetramerisation domain of TRPM|PF18139:SLOG in TRPM|PF00520:Ion transport protein	Ion_trans
HDH_G00931	HDH_Gene_00931	chr1	9057961	9090898	-	1281	-	- && - && -	-
HDH_G00934	HDH_Gene_00934	chr1	9165809	9168936	+	441	-	- && - && -	-
HDH_G00946	HDH_Gene_00946	chr1	9368234	9517333	+	1343	-	- && sp|Q9EQW7|KI13A_MOUSE Kinesin-like protein KIF13A OS=Mus musculus OX=10090 GN=Kif13a PE=1 SV=1 && PF00225:Kinesin motor domain|PF16183:Kinesin-associated	Kinesin
HDH_G00948	HDH_Gene_00948	chr1	9547832	9609571	+	2933	-	- && sp|Q9EQW7|KI13A_MOUSE Kinesin-like protein KIF13A OS=Mus musculus OX=10090 GN=Kif13a PE=1 SV=1 && PF00498:FHA domain|PF12423:Kinesin protein 1B|PF12473:Kinesin protein	FHA
HDH_G00949	HDH_Gene_00949	chr1	9611176	9626964	+	1962	-	- && sp|Q9NQT8|KI13B_HUMAN Kinesin-like protein KIF13B OS=Homo sapiens OX=9606 GN=KIF13B PE=1 SV=2 && PF01302:CAP-Gly domain	-
HDH_G00950	HDH_Gene_00950	chr1	9627763	9628236	+	474	-	- && - && -	-
HDH_G00951	HDH_Gene_00951	chr1	9628238	9628555	-	318	-	- && - && -	-
HDH_G00952	HDH_Gene_00952	chr1	9644000	9659739	+	2978	-	- && sp|Q9EPH8|PABP1_RAT Polyadenylate-binding protein 1 OS=Rattus norvegicus OX=10116 GN=Pabpc1 PE=1 SV=1 && PF00658:Poly-adenylate binding protein, unique domain|PF00076:RNA recognition motif. (a.k.a. RRM, RBD, or RNP domain)	RRM_1
HDH_G00953	HDH_Gene_00953	chr1	9684707	9699089	-	3131	-	- && sp|O35261|E2F3_MOUSE Transcription factor E2F3 OS=Mus musculus OX=10090 GN=E2f3 PE=1 SV=2 && PF16421:E2F transcription factor CC-MB domain|PF02319:E2F/DP family winged-helix DNA-binding domain	E2F_TDP
HDH_G00954	HDH_Gene_00954	chr1	9714197	9730433	-	1863	-	- && sp|Q6DC93|PEF1_DANRE Peflin OS=Danio rerio OX=7955 GN=pef1 PE=2 SV=1 && PF13499:EF-hand domain pair	-
HDH_G00955	HDH_Gene_00955	chr1	9736534	9746220	-	1728	-	- && sp|Q9EPH8|PABP1_RAT Polyadenylate-binding protein 1 OS=Rattus norvegicus OX=10116 GN=Pabpc1 PE=1 SV=1 && PF00076:RNA recognition motif. (a.k.a. RRM, RBD, or RNP domain)|PF00658:Poly-adenylate binding protein, unique domain	RRM_1
HDH_G00956	HDH_Gene_00956	chr1	9751943	9761644	-	1605	-	- && sp|Q9EPH8|PABP1_RAT Polyadenylate-binding protein 1 OS=Rattus norvegicus OX=10116 GN=Pabpc1 PE=1 SV=1 && PF00076:RNA recognition motif. (a.k.a. RRM, RBD, or RNP domain)|PF00658:Poly-adenylate binding protein, unique domain	RRM_1
HDH_G00959	HDH_Gene_00959	chr1	9827962	9833112	-	648	-	- && sp|P47826|RLA0_CHICK 60S acidic ribosomal protein P0 OS=Gallus gallus OX=9031 GN=RPLP0 PE=2 SV=1 && PF00428:60s Acidic ribosomal protein	-
HDH_G00960	HDH_Gene_00960	chr1	9833195	9835722	-	171	-	- && - && -	-
HDH_G00962	HDH_Gene_00962	chr1	9856689	9859489	-	600	-	- && sp|Q9NRG0|CHRC1_HUMAN Chromatin accessibility complex protein 1 OS=Homo sapiens OX=9606 GN=CHRAC1 PE=1 SV=1 && PF00808:Histone-like transcription factor (CBF/NF-Y) and archaeal histone	-
HDH_G00963	HDH_Gene_00963	chr1	9858924	9875901	+	1040	-	- && sp|Q68FR9|EF1D_RAT Elongation factor 1-delta OS=Rattus norvegicus OX=10116 GN=Eef1d PE=1 SV=2 && PF00736:EF-1 guanine nucleotide exchange domain|PF10587:Eukaryotic elongation factor 1 beta central acidic region	-
HDH_G00964	HDH_Gene_00964	chr1	9879151	9880225	-	1053	-	- && sp|F6S9E6|DAAF3_XENTR Dynein axonemal assembly factor 3 OS=Xenopus tropicalis OX=8364 GN=dnaaf3 PE=3 SV=2 && PF14740:Domain of unknown function (DUF4471)	-
HDH_G00965	HDH_Gene_00965	chr1	9880747	9929527	+	5022	-	- && sp|O43909|EXTL3_HUMAN Exostosin-like 3 OS=Homo sapiens OX=9606 GN=EXTL3 PE=1 SV=1 && PF09258:Glycosyl transferase family 64 domain|PF03016:Exostosin family	-
HDH_G00970	HDH_Gene_00970	chr1	10000126	10101835	-	2757	-	- && sp|P04464|CALM_WHEAT Calmodulin OS=Triticum aestivum OX=4565 PE=1 SV=3 && PF13499:EF-hand domain pair	-
HDH_G00991	HDH_Gene_00991	chr1	10976079	10978462	-	369	-	- && - && -	-
HDH_G00992	HDH_Gene_00992	chr1	10978826	10979209	-	384	-	- && - && -	-
HDH_G00994	HDH_Gene_00994	chr1	11145557	11157627	+	2644	-	- && sp|Q1RMT7|RIOK3_BOVIN Serine/threonine-protein kinase RIO3 OS=Bos taurus OX=9913 GN=RIOK3 PE=2 SV=1 && PF01163:RIO1 family	-
HDH_G00995	HDH_Gene_00995	chr1	11190395	11190602	+	208	-	- && - && -	-
HDH_G00996	HDH_Gene_00996	chr1	11191300	11198517	+	912	-	- && sp|F1NW29|TYDP2_CHICK Tyrosyl-DNA phosphodiesterase 2 OS=Gallus gallus OX=9031 GN=TDP2 PE=3 SV=2 && PF03372:Endonuclease/Exonuclease/phosphatase family	Exo_endo_phos
HDH_G01009	HDH_Gene_01009	chr1	11490100	11500707	-	2177	-	- && sp|O46419|LIPT_BOVIN Lipoyltransferase 1, mitochondrial OS=Bos taurus OX=9913 GN=LIPT1 PE=1 SV=1 && -	-
HDH_G01010	HDH_Gene_01010	chr1	11500460	11509226	+	651	-	- && - && -	-
HDH_G01013	HDH_Gene_01013	chr1	11586890	11697589	+	2940	-	- && sp|B7PRF6|MTND_IXOSC 1,2-dihydroxy-3-keto-5-methylthiopentene dioxygenase OS=Ixodes scapularis OX=6945 GN=IscW_ISCW007295 PE=3 SV=1 && PF03079:ARD/ARD' family	-
HDH_G01014	HDH_Gene_01014	chr1	11701089	11715986	-	1334	-	- && sp|O00487|PSDE_HUMAN 26S proteasome non-ATPase regulatory subunit 14 OS=Homo sapiens OX=9606 GN=PSMD14 PE=1 SV=1 && PF01398:JAB1/Mov34/MPN/PAD-1 ubiquitin protease|PF13012:Maintenance of mitochondrial structure and function	Mov34
HDH_G01029	HDH_Gene_01029	chr1	12240549	12268569	+	2116	-	- && - && -	-
HDH_G01030	HDH_Gene_01030	chr1	12269103	12285205	+	2112	-	- && - && -	-
HDH_G01031	HDH_Gene_01031	chr1	12286073	12289496	-	588	-	- && - && -	-
HDH_G01037	HDH_Gene_01037	chr1	12725598	12754965	+	3608	-	- && sp|O94906|PRP6_HUMAN Pre-mRNA-processing factor 6 OS=Homo sapiens OX=9606 GN=PRPF6 PE=1 SV=1 && PF06424:PRP1 splicing factor, N-terminal	-
HDH_G01044	HDH_Gene_01044	chr1	12815112	12842717	+	4510	-	- && sp|Q8TDB6|DTX3L_HUMAN E3 ubiquitin-protein ligase DTX3L OS=Homo sapiens OX=9606 GN=DTX3L PE=1 SV=1 && PF01661:Macro domain|PF18102:Deltex C-terminal domain|PF13923:Zinc finger, C3HC4 type (RING finger)	A1pp
HDH_G01045	HDH_Gene_01045	chr1	12846097	12854209	+	4668	-	- && sp|Q8TDB6|DTX3L_HUMAN E3 ubiquitin-protein ligase DTX3L OS=Homo sapiens OX=9606 GN=DTX3L PE=1 SV=1 && PF01661:Macro domain|PF18102:Deltex C-terminal domain	A1pp
HDH_G01048	HDH_Gene_01048	chr1	12870558	12929469	+	7331	-	- && sp|B2KI64|PI4KB_RHIFE Phosphatidylinositol 4-kinase beta OS=Rhinolophus ferrumequinum OX=59479 GN=PI4KB PE=3 SV=1 && PF00454:Phosphatidylinositol 3- and 4-kinase	PI3_PI4_kinase
HDH_G01054	HDH_Gene_01054	chr1	13031602	13053051	+	2655	-	- && sp|Q6DGE9|UN45B_DANRE Protein unc-45 homolog B OS=Danio rerio OX=7955 GN=unc45b PE=1 SV=2 && PF11701:Myosin-binding striated muscle assembly central	-
HDH_G01055	HDH_Gene_01055	chr1	13056500	13062075	-	3140	-	- && - && PF03358:NADPH-dependent FMN reductase	FMN_red
HDH_G01056	HDH_Gene_01056	chr1	13063575	13071958	+	3788	-	- && sp|Q9VPD5|MTEF3_DROME Transcription termination factor 3, mitochondrial OS=Drosophila melanogaster OX=7227 GN=mTerf3 PE=2 SV=1 && PF02536:mTERF	-
HDH_G01057	HDH_Gene_01057	chr1	13072612	13083566	-	1292	-	- && sp|Q505B7|ARCH_MOUSE Protein archease OS=Mus musculus OX=10090 GN=Zbtb8os PE=1 SV=2 && PF01951:Archease protein family (MTH1598/TM1083)	-
HDH_G01058	HDH_Gene_01058	chr1	13083675	13088659	+	1203	-	- && - && PF00612:IQ calmodulin-binding motif	IQ
HDH_G01059	HDH_Gene_01059	chr1	13092962	13098631	+	1065	-	- && sp|Q7ZXH2|NSE2_XENLA E3 SUMO-protein ligase NSE2 OS=Xenopus laevis OX=8355 GN=nsmce2 PE=2 SV=1 && PF11789:Zinc-finger of the MIZ type in Nse subunit	-
HDH_G01060	HDH_Gene_01060	chr1	13119199	13159355	+	1128	-	- && sp|P84770|IRS1B_XENLA Insulin receptor substrate 1-B OS=Xenopus laevis OX=8355 GN=irs1-b PE=2 SV=1 && PF00169:PH domain|PF02174:PTB domain (IRS-1 type)	PH
HDH_G01061	HDH_Gene_01061	chr1	13160799	13164574	+	1749	-	- && - && -	-
HDH_G01062	HDH_Gene_01062	chr1	13164924	13165889	+	966	-	- && - && -	-
HDH_G01079	HDH_Gene_01079	chr1	13902236	13909839	+	243	-	- && - && -	-
HDH_G01080	HDH_Gene_01080	chr1	13936284	14002584	-	2489	-	- && sp|O97902|ASAP1_BOVIN Arf-GAP with SH3 domain, ANK repeat and PH domain-containing protein 1 OS=Bos taurus OX=9913 GN=ASAP1 PE=1 SV=1 && PF01412:Putative GTPase activating protein for Arf|PF00169:PH domain|PF16746:BAR domain of APPL family|PF12796:Ankyrin repeats (3 copies)	PH
HDH_G01082	HDH_Gene_01082	chr1	14027461	14032556	-	1932	-	- && - && PF05644:Mitochondrial and peroxisomal fission factor Mff	-
HDH_G01085	HDH_Gene_01085	chr1	14110941	14132081	-	5690	-	- && sp|Q2KI24|MTHSD_BOVIN Methenyltetrahydrofolate synthase domain-containing protein OS=Bos taurus OX=9913 GN=MTHFSD PE=2 SV=1 && PF01812:5-formyltetrahydrofolate cyclo-ligase family	-
HDH_G01086	HDH_Gene_01086	chr1	14133975	14151346	+	2252	-	- && sp|Q8TB92|HMGC2_HUMAN 3-hydroxy-3-methylglutaryl-CoA lyase, cytoplasmic OS=Homo sapiens OX=9606 GN=HMGCLL1 PE=1 SV=3 && PF00682:HMGL-like	HMGL-like
HDH_G01099	HDH_Gene_01099	chr1	14583808	14631231	+	1314	-	- && sp|Q8C4X2|KC1G3_MOUSE Casein kinase I isoform gamma-3 OS=Mus musculus OX=10090 GN=Csnk1g3 PE=1 SV=2 && PF12605:Casein kinase 1 gamma C terminal|PF00069:Protein kinase domain	Pkinase
HDH_G01100	HDH_Gene_01100	chr1	14632005	14632349	+	345	-	- && - && -	-
HDH_G01101	HDH_Gene_01101	chr1	14650926	14671285	-	1556	-	- && sp|P56603|SCAM1_RAT Secretory carrier-associated membrane protein 1 OS=Rattus norvegicus OX=10116 GN=Scamp1 PE=1 SV=1 && PF04144:SCAMP family	-
HDH_G01102	HDH_Gene_01102	chr1	14675058	14722691	+	3222	-	- && sp|Q13367|AP3B2_HUMAN AP-3 complex subunit beta-2 OS=Homo sapiens OX=9606 GN=AP3B2 PE=1 SV=2 && PF01602:Adaptin N terminal region|PF14796:Clathrin-adaptor complex-3 beta-1 subunit C-terminal	-
HDH_G01105	HDH_Gene_01105	chr1	14810024	14814954	-	1369	-	- && sp|Q6PUR6|GPN2_DANRE GPN-loop GTPase 2 OS=Danio rerio OX=7955 GN=gpn2 PE=2 SV=1 && PF03029:Conserved hypothetical ATP binding protein	-
HDH_G01106	HDH_Gene_01106	chr1	14815165	14843798	+	1599	-	- && sp|Q9Y6G5|COMDA_HUMAN COMM domain-containing protein 10 OS=Homo sapiens OX=9606 GN=COMMD10 PE=1 SV=1 && PF07258:COMM domain	-
HDH_G01107	HDH_Gene_01107	chr1	14917485	14949872	-	5840	-	- && sp|Q26473|SEM1A_SCHAM Semaphorin-1A OS=Schistocerca americana OX=7009 GN=SEMA-1A PE=1 SV=1 && PF01403:Sema domain	Sema
HDH_G01109	HDH_Gene_01109	chr1	15239522	15241502	-	390	-	- && sp|Q1ED21|NR2CA_DANRE Nuclear receptor 2C2-associated protein OS=Danio rerio OX=7955 GN=nr2c2ap PE=2 SV=1 && -	-
HDH_G01110	HDH_Gene_01110	chr1	15242758	15250794	+	1238	-	- && sp|Q505I4|CO040_RAT UPF0235 protein C15orf40 homolog OS=Rattus norvegicus OX=10116 PE=2 SV=1 && PF02594:Uncharacterised ACR, YggU family COG1872	-
HDH_G01112	HDH_Gene_01112	chr1	15320646	15327656	+	2281	-	- && sp|Q8BZT9|LACC1_MOUSE Purine nucleoside phosphorylase LACC1 OS=Mus musculus OX=10090 GN=Lacc1 PE=1 SV=1 && PF02578:Multi-copper polyphenol oxidoreductase laccase	-
HDH_G01114	HDH_Gene_01114	chr1	15370255	15406548	+	5288	-	- && sp|Q5REX3|ZFR_PONAB Zinc finger RNA-binding protein OS=Pongo abelii OX=9601 GN=ZFR PE=2 SV=1 && PF12874:Zinc-finger of C2H2 type|PF07528:DZF domain	-
HDH_G01119	HDH_Gene_01119	chr1	15645481	15662643	+	1806	-	- && sp|O00165|HAX1_HUMAN HCLS1-associated protein X-1 OS=Homo sapiens OX=9606 GN=HAX1 PE=1 SV=2 && PF10248:Myelodysplasia-myeloid leukemia factor 1-interacting protein	-
HDH_G01120	HDH_Gene_01120	chr1	15665521	15677423	+	3190	-	- && sp|Q5XGC9|SRFB1_XENTR Serum response factor-binding protein 1 OS=Xenopus tropicalis OX=8364 GN=srfbp1 PE=2 SV=1 && PF09073:BUD22	-
HDH_G01123	HDH_Gene_01123	chr1	15721207	15772226	+	6187	-	- && sp|Q9UPW5|CBPC1_HUMAN Cytosolic carboxypeptidase 1 OS=Homo sapiens OX=9606 GN=AGTPBP1 PE=1 SV=3 && PF18027:Cytosolic carboxypeptidase N-terminal domain|PF00246:Zinc carboxypeptidase	-
HDH_G01136	HDH_Gene_01136	chr1	16242627	16246289	-	3663	-	- && - && -	-
HDH_G01148	HDH_Gene_01148	chr1	16752169	16762108	+	3642	-	- && sp|A1L3F4|MEX3B_XENLA RNA-binding protein MEX3B OS=Xenopus laevis OX=8355 GN=mex3b PE=2 SV=1 && PF00013:KH domain|PF13920:Zinc finger, C3HC4 type (RING finger)	KH_1
HDH_G01156	HDH_Gene_01156	chr1	17027717	17100449	-	5187	-	- && sp|Q9Z160|COG1_MOUSE Conserved oligomeric Golgi complex subunit 1 OS=Mus musculus OX=10090 GN=Cog1 PE=1 SV=3 && PF08700:Vps51/Vps67	-
HDH_G01160	HDH_Gene_01160	chr1	17237397	17266070	+	2023	-	- && sp|Q5ZK21|INT14_CHICK Integrator complex subunit 14 OS=Gallus gallus OX=9031 GN=INTS14 PE=2 SV=1 && PF13519:von Willebrand factor type A domain	-
HDH_G01161	HDH_Gene_01161	chr1	17269498	17274699	-	4402	-	- && - && -	-
HDH_G01162	HDH_Gene_01162	chr1	17276903	17280675	+	3246	-	- && sp|Q3C2I0|B2LA1_BOVIN Bcl-2-related protein A1 OS=Bos taurus OX=9913 GN=BCL2A1 PE=2 SV=1 && PF00452:Apoptosis regulator proteins, Bcl-2 family	-
HDH_G01170	HDH_Gene_01170	chr1	17383711	17389691	+	1126	-	- && - && -	-
HDH_G01171	HDH_Gene_01171	chr1	17399769	17455108	+	7737	-	- && sp|Q3T8J9|GON4L_HUMAN GON-4-like protein OS=Homo sapiens OX=9606 GN=GON4L PE=1 SV=1 && PF02671:Paired amphipathic helix repeat	PAH
HDH_G01172	HDH_Gene_01172	chr1	17456489	17465808	-	2368	-	- && - && PF08373:RAP domain	-
HDH_G01173	HDH_Gene_01173	chr1	17465873	17475352	+	2496	-	- && sp|Q7TMV3|FAKD5_MOUSE FAST kinase domain-containing protein 5, mitochondrial OS=Mus musculus OX=10090 GN=Fastkd5 PE=2 SV=1 && PF08368:FAST kinase-like protein, subdomain 2	-
HDH_G01178	HDH_Gene_01178	chr1	17502876	17506732	+	336	-	- && sp|Q8TAD4|ZNT5_HUMAN Zinc transporter 5 OS=Homo sapiens OX=9606 GN=SLC30A5 PE=1 SV=1 && -	-
HDH_G01179	HDH_Gene_01179	chr1	17509811	17520142	+	1824	-	- && sp|Q5ZLF4|ZNT5_CHICK Zinc transporter 5 OS=Gallus gallus OX=9031 GN=SLC30A5 PE=2 SV=1 && PF01545:Cation efflux family	-
HDH_G01183	HDH_Gene_01183	chr1	17551188	17560030	-	1485	-	- && sp|O14975|S27A2_HUMAN Very long-chain acyl-CoA synthetase OS=Homo sapiens OX=9606 GN=SLC27A2 PE=1 SV=2 && PF13193:AMP-binding enzyme C-terminal domain|PF00501:AMP-binding enzyme	AMP-binding
HDH_G01184	HDH_Gene_01184	chr1	17560211	17560367	-	157	-	- && - && -	-
HDH_G01197	HDH_Gene_01197	chr1	18149727	18156097	+	936	-	- && sp|Q8JHV9|BIR7A_XENLA Baculoviral IAP repeat-containing protein 7-A OS=Xenopus laevis OX=8355 GN=birc7-a PE=1 SV=1 && PF13920:Zinc finger, C3HC4 type (RING finger)	-
HDH_G01199	HDH_Gene_01199	chr1	18171031	18199251	+	4656	-	- && sp|Q10323|IMT3_SCHPO Inositol phosphoceramide mannosyltransferase 3 OS=Schizosaccharomyces pombe (strain 972 / ATCC 24843) OX=284812 GN=SPAC17G8.11c PE=1 SV=1 && PF04488:Glycosyltransferase sugar-binding region containing DXD motif	Gly_transf_sug
HDH_G01213	HDH_Gene_01213	chr1	18907429	18923531	+	2564	-	- && sp|Q8IUS5|EPHX4_HUMAN Epoxide hydrolase 4 OS=Homo sapiens OX=9606 GN=EPHX4 PE=1 SV=2 && PF00561:alpha/beta hydrolase fold	Abhydrolase_1
HDH_G01214	HDH_Gene_01214	chr1	18925189	18966248	-	3742	-	- && sp|P20585|MSH3_HUMAN DNA mismatch repair protein Msh3 OS=Homo sapiens OX=9606 GN=MSH3 PE=1 SV=4 && PF00488:MutS domain V|PF05192:MutS domain III|PF05188:MutS domain II|PF01624:MutS domain I	-
HDH_G01218	HDH_Gene_01218	chr1	18997549	19005529	-	1083	-	- && sp|Q9DE14|ATR_XENLA Serine/threonine-protein kinase atr OS=Xenopus laevis OX=8355 GN=atr PE=1 SV=2 && PF02260:FATC domain|PF00454:Phosphatidylinositol 3- and 4-kinase	PI3_PI4_kinase
HDH_G01219	HDH_Gene_01219	chr1	19014520	19032070	-	2980	-	- && sp|Q9JKK8|ATR_MOUSE Serine/threonine-protein kinase ATR OS=Mus musculus OX=10090 GN=Atr PE=1 SV=2 && PF02259:FAT domain	-
HDH_G01220	HDH_Gene_01220	chr1	19032614	19072598	-	4050	-	- && sp|Q13535|ATR_HUMAN Serine/threonine-protein kinase ATR OS=Homo sapiens OX=9606 GN=ATR PE=1 SV=3 && PF08064:UME (NUC010) domain	-
HDH_G01225	HDH_Gene_01225	chr1	19127047	19152936	+	1566	-	- && - && PF00643:B-box zinc finger|PF13445:RING-type zinc-finger	zf-B_box
HDH_G01228	HDH_Gene_01228	chr1	19242811	19355939	+	3020	-	- && - && PF00001:7 transmembrane receptor (rhodopsin family)	7tm_1
HDH_G01240	HDH_Gene_01240	chr1	20278564	20279589	+	1026	-	- && - && PF00001:7 transmembrane receptor (rhodopsin family)	7tm_1
HDH_G01241	HDH_Gene_01241	chr1	20338838	20348444	+	2278	-	- && sp|Q9BVW5|TIPIN_HUMAN TIMELESS-interacting protein OS=Homo sapiens OX=9606 GN=TIPIN PE=1 SV=2 && PF07962:Replication Fork Protection Component Swi3	-
HDH_G01242	HDH_Gene_01242	chr1	20350597	20361536	-	1146	-	- && sp|Q5RET3|AAGAB_PONAB Alpha- and gamma-adaptin-binding protein p34 OS=Pongo abelii OX=9601 GN=AAGAB PE=2 SV=1 && PF10199:Alpha and gamma adaptin binding protein p34	-
HDH_G01244	HDH_Gene_01244	chr1	20400163	20405858	-	2339	-	- && sp|Q3TX08|TRM1_MOUSE tRNA (guanine(26)-N(2))-dimethyltransferase OS=Mus musculus OX=10090 GN=Trmt1 PE=1 SV=2 && PF02005:N2,N2-dimethylguanosine tRNA methyltransferase	TRM
HDH_G01245	HDH_Gene_01245	chr1	20406114	20410367	+	786	-	- && sp|Q2KIU2|PMVK_BOVIN Phosphomevalonate kinase OS=Bos taurus OX=9913 GN=PMVK PE=2 SV=3 && PF04275:Phosphomevalonate kinase	-
HDH_G01246	HDH_Gene_01246	chr1	20419669	20432816	-	819	-	- && sp|Q54DA8|STIP1_DICDI Protein STIP1 homolog OS=Dictyostelium discoideum OX=44689 GN=sti1 PE=3 SV=1 && -	-
HDH_G01247	HDH_Gene_01247	chr1	20433176	20445495	+	1823	-	- && sp|Q501Z5|GTPB3_DANRE tRNA modification GTPase GTPBP3, mitochondrial OS=Danio rerio OX=7955 GN=gtpbp3 PE=2 SV=1 && PF01926:50S ribosome-binding GTPase|PF10396:GTP-binding protein TrmE N-terminus|PF12631:MnmE helical domain	-
HDH_G01248	HDH_Gene_01248	chr1	20456260	20481648	-	2484	-	- && - && -	-
HDH_G01250	HDH_Gene_01250	chr1	20493010	20494363	-	1203	-	- && sp|P49410|EFTU_BOVIN Elongation factor Tu, mitochondrial OS=Bos taurus OX=9913 GN=TUFM PE=1 SV=1 && PF00009:Elongation factor Tu GTP binding domain|PF03143:Elongation factor Tu C-terminal domain|PF03144:Elongation factor Tu domain 2	GTP_EFTU
HDH_G01251	HDH_Gene_01251	chr1	20495586	20498077	+	1140	-	- && - && PF18044:CCCH-type zinc finger	-
HDH_G01252	HDH_Gene_01252	chr1	20498211	20503362	+	705	-	- && sp|O60140|YNS9_SCHPO Uncharacterized protein C18H10.09 OS=Schizosaccharomyces pombe (strain 972 / ATCC 24843) OX=284812 GN=SPBC18H10.09 PE=4 SV=2 && PF05495:CHY zinc finger	zf-CHY
HDH_G01253	HDH_Gene_01253	chr1	20512821	20528053	-	2851	-	- && - && -	-
HDH_G01254	HDH_Gene_01254	chr1	20530664	20540663	+	2373	-	- && - && PF12796:Ankyrin repeats (3 copies)|PF07525:SOCS box	SOCS_box
HDH_G01256	HDH_Gene_01256	chr1	20550281	20566172	+	1484	-	- && sp|Q17QS1|SNX24_BOVIN Sorting nexin-24 OS=Bos taurus OX=9913 GN=SNX24 PE=2 SV=1 && PF00787:PX domain	PX
HDH_G01257	HDH_Gene_01257	chr1	20568671	20579123	-	5049	-	- && sp|P17790|BASI_CHICK Basigin OS=Gallus gallus OX=9031 GN=BSG PE=1 SV=2 && PF07679:Immunoglobulin I-set domain	I-set
HDH_G01262	HDH_Gene_01262	chr1	20755680	20768751	+	1662	-	- && sp|O14775|GNB5_HUMAN Guanine nucleotide-binding protein subunit beta-5 OS=Homo sapiens OX=9606 GN=GNB5 PE=1 SV=2 && PF00400:WD domain, G-beta repeat	WD40
HDH_G01266	HDH_Gene_01266	chr1	20889950	20896184	-	1973	-	- && sp|Q8K4Q6|NEIL1_MOUSE Endonuclease 8-like 1 OS=Mus musculus OX=10090 GN=Neil1 PE=2 SV=3 && PF09292:Endonuclease VIII-like 1, DNA bind|PF01149:Formamidopyrimidine-DNA glycosylase N-terminal domain	-
HDH_G01267	HDH_Gene_01267	chr1	20897671	20905115	+	822	-	- && sp|Q64267|XPA_MOUSE DNA repair protein complementing XP-A cells homolog OS=Mus musculus OX=10090 GN=Xpa PE=1 SV=2 && PF01286:XPA protein N-terminal|PF05181:XPA protein C-terminus	-
HDH_G01268	HDH_Gene_01268	chr1	20911596	20919968	+	2197	-	- && - && PF12796:Ankyrin repeats (3 copies)	-
HDH_G01279	HDH_Gene_01279	chr1	21223474	21233727	+	555	-	- && sp|Q9V771|C6A23_DROME Probable cytochrome P450 6a23 OS=Drosophila melanogaster OX=7227 GN=Cyp6a23 PE=2 SV=2 && PF00067:Cytochrome P450	p450
HDH_G01295	HDH_Gene_01295	chr1	21668480	21681411	-	6758	-	- && - && -	-
HDH_G01299	HDH_Gene_01299	chr1	21809640	21828253	+	1705	-	- && sp|Q32PI8|RT27_BOVIN 28S ribosomal protein S27, mitochondrial OS=Bos taurus OX=9913 GN=MRPS27 PE=1 SV=1 && PF10037:Mitochondrial 28S ribosomal protein S27	-
HDH_G01302	HDH_Gene_01302	chr1	21883990	21891929	+	1468	-	- && sp|E1C1U1|RLBP1_CHICK Retinaldehyde-binding protein 1 OS=Gallus gallus OX=9031 GN=RLBP1 PE=1 SV=1 && PF00650:CRAL/TRIO domain	-
HDH_G01305	HDH_Gene_01305	chr1	21944277	21963883	-	1637	-	- && sp|Q640S2|CRBN_XENTR Protein cereblon OS=Xenopus tropicalis OX=8364 GN=crbn PE=2 SV=1 && -	-
HDH_G01316	HDH_Gene_01316	chr1	22367521	22371760	+	4240	-	- && - && -	-
HDH_G01317	HDH_Gene_01317	chr1	22373907	22406794	-	4186	-	- && sp|Q6P3Q6|CERT_XENTR Ceramide transfer protein OS=Xenopus tropicalis OX=8364 GN=cert1 PE=2 SV=1 && PF01852:START domain|PF00169:PH domain	START
HDH_G01318	HDH_Gene_01318	chr1	22414282	22431596	-	4533	-	- && sp|Q9QUG2|POLK_MOUSE DNA polymerase kappa OS=Mus musculus OX=10090 GN=Polk PE=1 SV=1 && PF00817:impB/mucB/samB family|PF11799:impB/mucB/samB family C-terminal domain	IMS
HDH_G01319	HDH_Gene_01319	chr1	22431775	22450657	+	2067	-	- && sp|A2AM29|AF9_MOUSE Protein AF-9 OS=Mus musculus OX=10090 GN=Mllt3 PE=1 SV=1 && PF17793:ANC1 homology domain (AHD)|PF03366:YEATS family	-
HDH_G01320	HDH_Gene_01320	chr1	22454122	22461733	-	854	-	- && sp|Q9CQX8|RT36_MOUSE 28S ribosomal protein S36, mitochondrial OS=Mus musculus OX=10090 GN=Mrps36 PE=1 SV=1 && -	-
HDH_G01321	HDH_Gene_01321	chr1	22476751	22512121	+	303	-	- && sp|Q9NJ15|PCSK5_BRACL Proprotein convertase subtilisin/kexin type 5 OS=Branchiostoma californiense OX=7738 GN=PC6 PE=2 SV=1 && PF16470:Peptidase S8 pro-domain	-
HDH_G01322	HDH_Gene_01322	chr1	22531032	22549075	+	1971	-	- && sp|P30432|FUR2_DROME Furin-like protease 2 OS=Drosophila melanogaster OX=7227 GN=Fur2 PE=2 SV=2 && PF00082:Subtilase family|PF01483:Proprotein convertase P-domain|PF14843:Growth factor receptor domain IV	Peptidase_S8
HDH_G01324	HDH_Gene_01324	chr1	22620835	22660393	+	2853	-	- && sp|Q9UI26|IPO11_HUMAN Importin-11 OS=Homo sapiens OX=9606 GN=IPO11 PE=1 SV=1 && PF03810:Importin-beta N-terminal domain	-
HDH_G01325	HDH_Gene_01325	chr1	22661497	22665314	+	1563	-	- && - && -	-
HDH_G01326	HDH_Gene_01326	chr1	22665379	22682439	-	4214	-	- && sp|Q4V9P6|ADAL_DANRE Adenosine deaminase-like protein OS=Danio rerio OX=7955 GN=adal PE=2 SV=1 && PF00962:Adenosine/AMP deaminase	-
HDH_G01327	HDH_Gene_01327	chr1	22710407	22726906	+	1155	-	- && sp|Q5ZIG3|S2546_CHICK Solute carrier family 25 member 46 OS=Gallus gallus OX=9031 GN=SLC25A46 PE=2 SV=1 && PF00153:Mitochondrial carrier protein	Mito_carr
HDH_G01328	HDH_Gene_01328	chr1	22734709	22735132	-	207	-	- && - && -	-
HDH_G01330	HDH_Gene_01330	chr1	22738768	22751567	-	1146	-	- && - && -	-
HDH_G01340	HDH_Gene_01340	chr1	23022697	23029790	-	2859	-	- && sp|Q3T025|RL17_BOVIN 60S ribosomal protein L17 OS=Bos taurus OX=9913 GN=RPL17 PE=2 SV=3 && PF00237:Ribosomal protein L22p/L17e	-
HDH_G01341	HDH_Gene_01341	chr1	23030014	23056524	+	4294	-	- && sp|P31938|MP2K1_MOUSE Dual specificity mitogen-activated protein kinase kinase 1 OS=Mus musculus OX=10090 GN=Map2k1 PE=1 SV=2 && PF00069:Protein kinase domain	Pkinase
HDH_G01348	HDH_Gene_01348	chr1	23211981	23246986	-	4392	-	- && sp|P41239|CSK_CHICK Tyrosine-protein kinase CSK OS=Gallus gallus OX=9031 GN=CSK PE=2 SV=1 && PF00018:SH3 domain|PF00017:SH2 domain|PF07714:Protein tyrosine and serine/threonine kinase	Pkinase_Tyr
HDH_G01351	HDH_Gene_01351	chr1	23298956	23326483	-	2501	-	- && sp|Q6X0I2|VGR_SOLIN Vitellogenin receptor OS=Solenopsis invicta OX=13686 GN=VgR PE=2 SV=1 && PF00058:Low-density lipoprotein receptor repeat class B|PF00431:CUB domain	CUB
HDH_G01352	HDH_Gene_01352	chr1	23426913	23451027	+	3697	-	- && sp|P07872|ACOX1_RAT Peroxisomal acyl-coenzyme A oxidase 1 OS=Rattus norvegicus OX=10116 GN=Acox1 PE=1 SV=1 && PF02770:Acyl-CoA dehydrogenase, middle domain|PF01756:Acyl-CoA oxidase|PF14749:Acyl-coenzyme A oxidase N-terminal	-
HDH_G01353	HDH_Gene_01353	chr1	23454156	23455184	-	1029	-	- && - && PF05050:Methyltransferase FkbM domain	-
HDH_G01362	HDH_Gene_01362	chr1	23680336	23777054	+	615	-	- && sp|Q61026|NCOA2_MOUSE Nuclear receptor coactivator 2 OS=Mus musculus OX=10090 GN=Ncoa2 PE=1 SV=3 && -	-
HDH_G01372	HDH_Gene_01372	chr1	24112676	24132841	-	723	-	- && sp|Q8IR45|BORC8_DROME BLOC-1-related complex subunit 8 homolog OS=Drosophila melanogaster OX=7227 GN=CG32590 PE=2 SV=1 && PF10167:BLOC-1-related complex sub-unit 8	-
HDH_G01375	HDH_Gene_01375	chr1	24165471	24169058	-	1295	-	- && sp|B0VYY5|COX5A_MACPM Cytochrome c oxidase subunit 5A, mitochondrial OS=Macropus parma OX=413582 GN=COX5A PE=2 SV=1 && PF02284:Cytochrome c oxidase subunit Va	-
HDH_G01376	HDH_Gene_01376	chr1	24172434	24179338	+	840	-	- && - && PF05439:Jumping translocation breakpoint protein (JTB)	-
HDH_G01382	HDH_Gene_01382	chr1	24625280	24666609	-	4923	-	- && sp|P36776|LONM_HUMAN Lon protease homolog, mitochondrial OS=Homo sapiens OX=9606 GN=LONP1 PE=1 SV=2 && PF02190:ATP-dependent protease La (LON) substrate-binding domain|PF05362:Lon protease (S16) C-terminal proteolytic domain|PF00004:ATPase family associated with various cellular activities (AAA)	AAA
HDH_G01386	HDH_Gene_01386	chr1	24736346	24744504	-	1675	-	- && sp|Q9W6S8|SMN1_DANRE Survival motor neuron protein 1 OS=Danio rerio OX=7955 GN=smn1 PE=1 SV=1 && PF06003:Survival motor neuron protein (SMN)	-
HDH_G01387	HDH_Gene_01387	chr1	24744485	24762659	+	2941	-	- && sp|Q8CH02|SUGP1_MOUSE SURP and G-patch domain-containing protein 1 OS=Mus musculus OX=10090 GN=Sugp1 PE=1 SV=1 && PF01585:G-patch domain	G-patch
HDH_G01388	HDH_Gene_01388	chr1	24769613	24819335	-	2433	-	- && sp|Q29MA5|RM24_DROPS Probable 39S ribosomal protein L24, mitochondrial OS=Drosophila pseudoobscura pseudoobscura OX=46245 GN=mRpL24 PE=3 SV=1 && PF17136:Ribosomal proteins 50S L24/mitochondrial 39S L24	-
HDH_G01394	HDH_Gene_01394	chr1	24992975	25015148	-	396	-	- && - && -	-
HDH_G01400	HDH_Gene_01400	chr1	25155895	25175533	+	1669	-	- && sp|P48809|RB27C_DROME Heterogeneous nuclear ribonucleoprotein 27C OS=Drosophila melanogaster OX=7227 GN=Hrb27C PE=1 SV=2 && PF00076:RNA recognition motif. (a.k.a. RRM, RBD, or RNP domain)	RRM_1
HDH_G01401	HDH_Gene_01401	chr1	25177811	25190687	-	3234	-	- && sp|O08699|PGDH_RAT 15-hydroxyprostaglandin dehydrogenase [NAD(+)] OS=Rattus norvegicus OX=10116 GN=Hpgd PE=2 SV=2 && PF00106:short chain dehydrogenase	adh_short
HDH_G01402	HDH_Gene_01402	chr1	25196721	25201863	-	4224	-	- && - && -	-
HDH_G01403	HDH_Gene_01403	chr1	25204691	25221021	+	2377	-	- && - && PF04577:Protein of unknown function (DUF563)	-
HDH_G01404	HDH_Gene_01404	chr1	25225824	25233292	-	1492	-	- && sp|Q2TBV6|CC124_BOVIN Coiled-coil domain-containing protein 124 OS=Bos taurus OX=9913 GN=CCDC124 PE=2 SV=1 && PF06244:Coiled-coil domain-containing protein 124 /Oxs1	-
HDH_G01405	HDH_Gene_01405	chr1	25233523	25233858	+	336	-	- && - && -	-
HDH_G01406	HDH_Gene_01406	chr1	25233864	25241175	+	576	-	- && sp|Q9NWW6|NRK1_HUMAN Nicotinamide riboside kinase 1 OS=Homo sapiens OX=9606 GN=NMRK1 PE=1 SV=1 && -	-
HDH_G01407	HDH_Gene_01407	chr1	25246789	25256416	-	1747	-	- && sp|Q8IU60|DCP2_HUMAN m7GpppN-mRNA hydrolase OS=Homo sapiens OX=9606 GN=DCP2 PE=1 SV=3 && PF05026:Dcp2, box A domain|PF00293:NUDIX domain	NUDIX
HDH_G01409	HDH_Gene_01409	chr1	25353530	25362132	+	3362	-	- && sp|Q6DEB4|AR19A_XENLA cAMP-regulated phosphoprotein 19-A OS=Xenopus laevis OX=8355 GN=arpp19-a PE=1 SV=1 && PF04667:cAMP-regulated phosphoprotein/endosulfine conserved region	-
HDH_G01417	HDH_Gene_01417	chr1	25810868	25821471	+	1135	-	- && sp|P21670|PSA4_RAT Proteasome subunit alpha type-4 OS=Rattus norvegicus OX=10116 GN=Psma4 PE=1 SV=1 && PF00227:Proteasome subunit|PF10584:Proteasome subunit A N-terminal signature	Proteasome
HDH_G01432	HDH_Gene_01432	chr1	27239536	27336768	+	12905	-	- && sp|Q9Y485|DMXL1_HUMAN DmX-like protein 1 OS=Homo sapiens OX=9606 GN=DMXL1 PE=1 SV=3 && PF12234:RAVE protein 1 C terminal	-
HDH_G01444	HDH_Gene_01444	chr1	28257132	28257987	-	819	-	- && - && PF05705:Eukaryotic protein of unknown function (DUF829)	-
HDH_G01445	HDH_Gene_01445	chr1	28259863	28290833	-	3222	-	- && - && PF12796:Ankyrin repeats (3 copies)	-
HDH_G01450	HDH_Gene_01450	chr1	28541664	28546739	-	950	-	- && sp|Q9CRA5|GOLP3_MOUSE Golgi phosphoprotein 3 OS=Mus musculus OX=10090 GN=Golph3 PE=1 SV=1 && PF05719:Golgi phosphoprotein 3 (GPP34)	-
HDH_G01451	HDH_Gene_01451	chr1	28547157	28553359	+	429	-	- && sp|Q568D2|CF161_DANRE Cilia- and flagella-associated protein 161 OS=Danio rerio OX=7955 GN=cfap161 PE=2 SV=1 && -	-
HDH_G01452	HDH_Gene_01452	chr1	28553412	28556616	+	297	-	- && sp|Q568D2|CF161_DANRE Cilia- and flagella-associated protein 161 OS=Danio rerio OX=7955 GN=cfap161 PE=2 SV=1 && -	-
HDH_G01460	HDH_Gene_01460	chr1	28732810	28761039	+	1761	-	- && sp|Q7Z7E8|UB2Q1_HUMAN Ubiquitin-conjugating enzyme E2 Q1 OS=Homo sapiens OX=9606 GN=UBE2Q1 PE=1 SV=1 && PF00179:Ubiquitin-conjugating enzyme	UQ_con
HDH_G01461	HDH_Gene_01461	chr1	28761219	28761524	+	306	-	- && - && -	-
HDH_G01478	HDH_Gene_01478	chr1	29614785	29633073	+	4978	-	- && - && -	-
HDH_G01482	HDH_Gene_01482	chr1	29880287	29986343	-	4221	-	- && sp|Q9BY12|SCAPE_HUMAN S phase cyclin A-associated protein in the endoplasmic reticulum OS=Homo sapiens OX=9606 GN=SCAPER PE=1 SV=2 && PF16501:S phase cyclin A-associated protein in the endoplasmic reticulum	-
HDH_G01483	HDH_Gene_01483	chr1	29994847	29997983	-	3137	-	- && sp|P03934|TC1A_CAEEL Transposable element Tc1 transposase OS=Caenorhabditis elegans OX=6239 GN=tc1a PE=3 SV=1 && PF15477:Small acidic protein family|PF13358:DDE superfamily endonuclease	-
HDH_G01485	HDH_Gene_01485	chr1	30018774	30039998	+	3206	-	- && - && -	-
HDH_G01487	HDH_Gene_01487	chr1	30152578	30156668	+	682	-	- && sp|A4FUY7|MOC2B_BOVIN Molybdopterin synthase catalytic subunit OS=Bos taurus OX=9913 GN=MOCS2 PE=2 SV=2 && PF02391:MoaE protein	-
HDH_G01489	HDH_Gene_01489	chr1	30163335	30166386	-	705	-	- && sp|Q9BUI4|RPC3_HUMAN DNA-directed RNA polymerase III subunit RPC3 OS=Homo sapiens OX=9606 GN=POLR3C PE=1 SV=1 && -	-
HDH_G01490	HDH_Gene_01490	chr1	30175857	30206445	+	846	-	- && - && PF13927:Immunoglobulin domain	-
HDH_G01493	HDH_Gene_01493	chr1	30257998	30337040	+	1482	-	- && sp|Q6P5H6|FRMD5_MOUSE FERM domain-containing protein 5 OS=Mus musculus OX=10090 GN=Frmd5 PE=1 SV=1 && PF00373:FERM central domain|PF09380:FERM C-terminal PH-like domain|PF08736:FERM adjacent (FA)|PF09379:FERM N-terminal domain	Band_41
HDH_G01494	HDH_Gene_01494	chr1	30340269	30344617	+	603	-	- && - && -	-
HDH_G01495	HDH_Gene_01495	chr1	30352376	30363661	-	1018	-	- && sp|P11031|TCP4_MOUSE Activated RNA polymerase II transcriptional coactivator p15 OS=Mus musculus OX=10090 GN=Sub1 PE=1 SV=3 && PF02229:Transcriptional Coactivator p15 (PC4)	-
HDH_G01496	HDH_Gene_01496	chr1	30372610	30378109	+	582	-	- && - && -	-
HDH_G01497	HDH_Gene_01497	chr1	30392174	30399413	-	1428	-	- && sp|Q5U581|MTRAA_XENLA Myotubularin-related protein 10-A OS=Xenopus laevis OX=8355 GN=mtmr10-a PE=2 SV=1 && PF06602:Myotubularin-like phosphatase domain|PF12578:Myotubularin-associated protein	-
HDH_G01506	HDH_Gene_01506	chr1	30621431	30634709	+	1901	-	- && - && PF15104:Domain of unknown function (DUF4558)	-
HDH_G01507	HDH_Gene_01507	chr1	30638644	30646965	-	1843	-	- && sp|Q24323|SEM2A_DROME Semaphorin-2A OS=Drosophila melanogaster OX=7227 GN=Sema2a PE=1 SV=2 && PF01403:Sema domain	Sema
HDH_G01511	HDH_Gene_01511	chr1	31005852	31008477	+	2231	-	- && - && PF05705:Eukaryotic protein of unknown function (DUF829)	-
HDH_G01512	HDH_Gene_01512	chr1	31008651	31025903	-	3051	-	- && sp|Q95RU0|CUE_DROME Protein cueball OS=Drosophila melanogaster OX=7227 GN=cue PE=1 SV=1 && PF00058:Low-density lipoprotein receptor repeat class B	-
HDH_G01518	HDH_Gene_01518	chr1	31115498	31146145	+	6162	-	- && sp|Q7Z443|PK1L3_HUMAN Polycystic kidney disease protein 1-like 3 OS=Homo sapiens OX=9606 GN=PKD1L3 PE=1 SV=1 && PF01825:GPCR proteolysis site, GPS, motif|PF02010:REJ domain|PF01477:PLAT/LH2 domain|PF08016:Polycystin cation channel	-
HDH_G01523	HDH_Gene_01523	chr1	31339013	31351722	-	1179	-	- && sp|Q920V1|B3GL1_MOUSE UDP-GalNAc:beta-1,3-N-acetylgalactosaminyltransferase 1 OS=Mus musculus OX=10090 GN=B3galnt1 PE=2 SV=2 && PF01762:Galactosyltransferase	Galactosyl_T
HDH_G01525	HDH_Gene_01525	chr1	31382336	31415370	-	6516	-	- && sp|Q7Z443|PK1L3_HUMAN Polycystic kidney disease protein 1-like 3 OS=Homo sapiens OX=9606 GN=PKD1L3 PE=1 SV=1 && PF08016:Polycystin cation channel|PF01825:GPCR proteolysis site, GPS, motif|PF01477:PLAT/LH2 domain|PF02010:REJ domain	-
HDH_G01531	HDH_Gene_01531	chr1	31763222	31778619	-	3411	-	- && sp|Q9TTR8|COT1_BOVIN COUP transcription factor 1 OS=Bos taurus OX=9913 GN=NR2F1 PE=2 SV=1 && PF00104:Ligand-binding domain of nuclear hormone receptor|PF00105:Zinc finger, C4 type (two domains)	Hormone_recep
HDH_G01552	HDH_Gene_01552	chr1	33112168	33139882	-	2966	-	- && sp|Q0P5A1|DCTN3_BOVIN Dynactin subunit 3 OS=Bos taurus OX=9913 GN=DCTN3 PE=2 SV=1 && PF07426:Dynactin subunit p22	-
HDH_G01553	HDH_Gene_01553	chr1	33141431	33144525	+	3095	-	- && sp|Q8BN59|LARP6_MOUSE La-related protein 6 OS=Mus musculus OX=10090 GN=Larp6 PE=1 SV=1 && PF05383:La domain	-
HDH_G01554	HDH_Gene_01554	chr1	33190673	33193545	-	903	-	- && sp|Q5ZLY0|PHAX_CHICK Phosphorylated adapter RNA export protein OS=Gallus gallus OX=9031 GN=PHAX PE=2 SV=1 && PF10258:PHAX RNA-binding domain	-
HDH_G01555	HDH_Gene_01555	chr1	33193859	33195260	-	294	-	- && - && -	-
HDH_G01563	HDH_Gene_01563	chr1	33384676	33395687	-	1811	-	- && - && PF00001:7 transmembrane receptor (rhodopsin family)	7tm_1
HDH_G01564	HDH_Gene_01564	chr1	33404140	33445780	-	2182	-	- && - && PF05960:Bacterial protein of unknown function (DUF885)	-
HDH_G01572	HDH_Gene_01572	chr1	33572704	33601113	+	5405	-	- && sp|Q7Z2Z2|EFL1_HUMAN Elongation factor-like GTPase 1 OS=Homo sapiens OX=9606 GN=EFL1 PE=1 SV=2 && PF03144:Elongation factor Tu domain 2|PF00009:Elongation factor Tu GTP binding domain|PF00679:Elongation factor G C-terminus|PF14492:Elongation Factor G, domain III	GTP_EFTU
HDH_G01573	HDH_Gene_01573	chr1	33627022	33633288	+	3320	-	- && - && -	-
HDH_G01574	HDH_Gene_01574	chr1	33629986	33699494	-	6609	-	- && sp|Q86X52|CHSS1_HUMAN Chondroitin sulfate synthase 1 OS=Homo sapiens OX=9606 GN=CHSY1 PE=1 SV=3 && PF05679:Chondroitin N-acetylgalactosaminyltransferase	-
HDH_G01575	HDH_Gene_01575	chr1	33701938	33722031	+	6809	-	- && sp|Q6NXI6|RPRD2_MOUSE Regulation of nuclear pre-mRNA domain-containing protein 2 OS=Mus musculus OX=10090 GN=Rprd2 PE=1 SV=1 && PF04818:CID domain|PF16566:Cell-cycle alteration and expression-elevated protein in tumour	-
HDH_G01576	HDH_Gene_01576	chr1	33731543	33766572	-	3132	-	- && sp|Q9EPU0|RENT1_MOUSE Regulator of nonsense transcripts 1 OS=Mus musculus OX=10090 GN=Upf1 PE=1 SV=2 && PF09416:RNA helicase (UPF2 interacting domain)|PF13086:AAA domain|PF18141:Domain of unknown function (DUF5599)|PF13087:AAA domain	-
HDH_G01577	HDH_Gene_01577	chr1	33768581	33791501	+	1458	-	- && sp|Q9VD44|GLD2A_DROME Poly(A) RNA polymerase gld-2 homolog A OS=Drosophila melanogaster OX=7227 GN=Gld2 PE=1 SV=3 && PF03828:Cid1 family poly A polymerase	-
HDH_G01578	HDH_Gene_01578	chr1	33798263	33808102	+	1699	-	- && sp|Q6DE06|TM2D3_XENLA TM2 domain-containing protein 3 OS=Xenopus laevis OX=8355 GN=tm2d3 PE=2 SV=1 && PF05154:TM2 domain	TM2
HDH_G01579	HDH_Gene_01579	chr1	33809301	33832257	-	2536	-	- && sp|F6S215|AP5B1_XENTR AP-5 complex subunit beta-1 OS=Xenopus tropicalis OX=8364 GN=ap5b1 PE=3 SV=1 && -	-
HDH_G01589	HDH_Gene_01589	chr1	34734210	34762999	+	4006	-	- && sp|Q9D6R2|IDH3A_MOUSE Isocitrate dehydrogenase [NAD] subunit alpha, mitochondrial OS=Mus musculus OX=10090 GN=Idh3a PE=1 SV=1 && PF00180:Isocitrate/isopropylmalate dehydrogenase	-
HDH_G01591	HDH_Gene_01591	chr1	34805095	34805415	+	321	-	- && - && -	-
HDH_G01592	HDH_Gene_01592	chr1	34819469	34826884	-	1897	-	- && sp|Q9BMX5|RS6_APLCA 40S ribosomal protein S6 OS=Aplysia californica OX=6500 GN=RPS6 PE=2 SV=1 && PF01092:Ribosomal protein S6e	-
HDH_G01596	HDH_Gene_01596	chr1	34923813	34938274	-	4430	-	- && sp|Q4U2R1|HERC2_MOUSE E3 ubiquitin-protein ligase HERC2 OS=Mus musculus OX=10090 GN=Herc2 PE=1 SV=3 && PF13519:von Willebrand factor type A domain|PF06701:Mib_herc2	-
HDH_G01618	HDH_Gene_01618	chr1	35204410	35208240	-	687	-	- && - && PF06701:Mib_herc2|PF02825:WWE domain	WWE
HDH_G01620	HDH_Gene_01620	chr1	35228215	35257383	-	1938	-	- && - && PF06701:Mib_herc2|PF02825:WWE domain|PF13519:von Willebrand factor type A domain	WWE
HDH_G01621	HDH_Gene_01621	chr1	35257566	35281845	-	1872	-	- && - && -	-
HDH_G01631	HDH_Gene_01631	chr1	35741903	35796320	+	2715	-	- && sp|B5X3C1|GALC_SALSA Galactocerebrosidase OS=Salmo salar OX=8030 GN=galc PE=2 SV=1 && PF02057:Glycosyl hydrolase family 59|PF17387:Glycosyl hydrolase family 59 central domain	-
HDH_G01636	HDH_Gene_01636	chr1	35909275	35928135	-	1230	-	- && sp|Q1L8F9|KICS2_DANRE KICSTOR subunit 2 OS=Danio rerio OX=7955 GN=kics2 PE=2 SV=2 && PF09404:KICSTOR complex C12orf66 like	-
HDH_G01641	HDH_Gene_01641	chr1	35996265	36026361	-	3417	-	- && sp|Q8WV60|PTCD2_HUMAN Pentatricopeptide repeat-containing protein 2, mitochondrial OS=Homo sapiens OX=9606 GN=PTCD2 PE=1 SV=3 && -	-
HDH_G01642	HDH_Gene_01642	chr1	36032425	36089168	+	1555	-	- && sp|Q40784|AAPC_CENCI Putative glucose-6-phosphate 1-epimerase OS=Cenchrus ciliaris OX=35872 PE=2 SV=1 && PF01263:Aldose 1-epimerase	Aldose_epim
HDH_G01644	HDH_Gene_01644	chr1	36233544	36234692	+	1149	-	- && - && -	-
HDH_G01645	HDH_Gene_01645	chr1	36234715	36240814	+	3075	-	- && - && -	-
HDH_G01646	HDH_Gene_01646	chr1	36310257	36338212	-	2502	-	- && sp|O42587|PR6AA_XENLA 26S proteasome regulatory subunit 6A-A OS=Xenopus laevis OX=8355 GN=psmc3-a PE=2 SV=2 && PF16450:Proteasomal ATPase OB C-terminal domain|PF17862:AAA+ lid domain|PF00004:ATPase family associated with various cellular activities (AAA)	AAA
HDH_G01647	HDH_Gene_01647	chr1	36341700	36343917	+	836	-	- && sp|P82915|RT16_BOVIN 28S ribosomal protein S16, mitochondrial OS=Bos taurus OX=9913 GN=MRPS16 PE=1 SV=2 && PF00886:Ribosomal protein S16	-
HDH_G01649	HDH_Gene_01649	chr1	36463540	36627914	+	4698	-	- && sp|A2AM05|CNTLN_MOUSE Centlein OS=Mus musculus OX=10090 GN=Cntln PE=1 SV=1 && -	-
HDH_G01658	HDH_Gene_01658	chr1	36994172	37002149	+	2384	-	- && sp|Q9DCN1|NUD12_MOUSE NAD-capped RNA hydrolase NUDT12 OS=Mus musculus OX=10090 GN=Nudt12 PE=1 SV=1 && PF12796:Ankyrin repeats (3 copies)|PF09296:NADH pyrophosphatase-like rudimentary NUDIX domain|PF09297:NADH pyrophosphatase zinc ribbon domain|PF00293:NUDIX domain	NUDIX
HDH_G01659	HDH_Gene_01659	chr1	37025697	37025954	-	258	-	- && - && -	-
HDH_G01660	HDH_Gene_01660	chr1	37027942	37088852	-	903	-	- && sp|Q9VQX4|PNCB_DROME Nicotinate phosphoribosyltransferase OS=Drosophila melanogaster OX=7227 GN=Naprt PE=2 SV=2 && PF17956:Nicotinate phosphoribosyltransferase C-terminal domain	-
HDH_G01661	HDH_Gene_01661	chr1	37092371	37119356	-	604	-	- && sp|Q9VQX4|PNCB_DROME Nicotinate phosphoribosyltransferase OS=Drosophila melanogaster OX=7227 GN=Naprt PE=2 SV=2 && PF17767:Nicotinate phosphoribosyltransferase (NAPRTase) N-terminal domain	-
HDH_G01662	HDH_Gene_01662	chr1	37138660	37151150	+	1102	-	- && - && -	-
HDH_G01664	HDH_Gene_01664	chr1	37175445	37175870	+	426	-	- && - && -	-
HDH_G01665	HDH_Gene_01665	chr1	37175681	37307661	-	4570	-	- && sp|E1BYJ2|MSH6_CHICK DNA mismatch repair protein Msh6 OS=Gallus gallus OX=9031 GN=MSH6 PE=3 SV=2 && PF01624:MutS domain I|PF05190:MutS family domain IV|PF05192:MutS domain III|PF00488:MutS domain V|PF05188:MutS domain II|PF00855:PWWP domain	PWWP
HDH_G01668	HDH_Gene_01668	chr1	37446109	37466983	-	370	-	- && - && -	-
HDH_G01670	HDH_Gene_01670	chr1	37471930	37473075	-	1146	-	- && - && PF15219:Testis-expressed 12	-
HDH_G01671	HDH_Gene_01671	chr1	37516758	37517897	-	1140	-	- && - && PF02536:mTERF	-
HDH_G01672	HDH_Gene_01672	chr1	37528382	37574385	+	1926	-	- && sp|Q5RBM1|RPN2_PONAB Dolichyl-diphosphooligosaccharide--protein glycosyltransferase subunit 2 OS=Pongo abelii OX=9601 GN=RPN2 PE=2 SV=1 && PF05817:Oligosaccharyltransferase subunit Ribophorin II	-
HDH_G01673	HDH_Gene_01673	chr1	37602359	37644748	-	4610	-	- && sp|P55326|YZG1_CAEEL Uncharacterized protein F13E6.1 OS=Caenorhabditis elegans OX=6239 GN=F13E6.1 PE=3 SV=2 && PF04201:Tumour protein D52 family	-
HDH_G01676	HDH_Gene_01676	chr1	37819179	37913385	+	1684	-	- && - && -	-
HDH_G01677	HDH_Gene_01677	chr1	37924787	37926498	+	981	-	- && - && -	-
HDH_G01678	HDH_Gene_01678	chr1	37926394	38028632	-	2031	-	- && sp|Q9Y6V7|DDX49_HUMAN Probable ATP-dependent RNA helicase DDX49 OS=Homo sapiens OX=9606 GN=DDX49 PE=1 SV=1 && PF00270:DEAD/DEAH box helicase|PF00271:Helicase conserved C-terminal domain	DEAD
HDH_G01679	HDH_Gene_01679	chr1	38035837	38159031	+	1552	-	- && sp|Q9Z2D0|MTMR9_MOUSE Myotubularin-related protein 9 OS=Mus musculus OX=10090 GN=Mtmr9 PE=1 SV=2 && PF06602:Myotubularin-like phosphatase domain	-
HDH_G01680	HDH_Gene_01680	chr1	38352374	38373580	+	4208	-	- && sp|Q0VEE6|ZN800_MOUSE Zinc finger protein 800 OS=Mus musculus OX=10090 GN=Znf800 PE=1 SV=1 && -	-
HDH_G01683	HDH_Gene_01683	chr1	38447547	38816373	+	2610	-	- && sp|Q7KVW5|KCNN_DROME Small conductance calcium-activated potassium channel protein OS=Drosophila melanogaster OX=7227 GN=SK PE=2 SV=2 && PF07885:Ion channel|PF03530:Calcium-activated SK potassium channel|PF02888:Calmodulin binding domain	Ion_trans_2
HDH_G01684	HDH_Gene_01684	chr1	39068331	39191049	+	366	-	- && sp|A4FUE7|ZC21A_BOVIN Zinc finger C2HC domain-containing protein 1A OS=Bos taurus OX=9913 GN=ZC2HC1A PE=2 SV=1 && -	-
HDH_G01689	HDH_Gene_01689	chr1	39993577	40145365	+	641	-	- && sp|P70392|RGRF2_MOUSE Ras-specific guanine nucleotide-releasing factor 2 OS=Mus musculus OX=10090 GN=Rasgrf2 PE=1 SV=2 && PF00617:RasGEF domain	-
HDH_G01693	HDH_Gene_01693	chr1	40597776	40609907	-	699	-	- && sp|Q9CY16|RT28_MOUSE 28S ribosomal protein S28, mitochondrial OS=Mus musculus OX=10090 GN=Mrps28 PE=1 SV=1 && PF10246:Mitochondrial ribosomal protein MRP-S35	-
HDH_G01694	HDH_Gene_01694	chr1	40609866	40716857	+	1446	-	- && sp|Q7Z4H3|HDDC2_HUMAN 5'-deoxynucleotidase HDDC2 OS=Homo sapiens OX=9606 GN=HDDC2 PE=1 SV=1 && PF13023:HD domain	-
HDH_G01704	HDH_Gene_01704	chr1	41169193	41210140	-	1023	-	- && sp|Q5E958|RS8_BOVIN 40S ribosomal protein S8 OS=Bos taurus OX=9913 GN=RPS8 PE=2 SV=3 && PF01201:Ribosomal protein S8e	-
HDH_G01706	HDH_Gene_01706	chr1	41361889	41392818	+	653	-	- && sp|Q9N5X6|ODD2_CAEEL Protein odd-skipped-related 2 OS=Caenorhabditis elegans OX=6239 GN=odd-2 PE=2 SV=1 && -	-
HDH_G01708	HDH_Gene_01708	chr1	41432767	41434867	+	330	-	- && - && -	-
HDH_G01713	HDH_Gene_01713	chr1	42333943	42538264	-	6091	-	- && sp|Q8IY18|SMC5_HUMAN Structural maintenance of chromosomes protein 5 OS=Homo sapiens OX=9606 GN=SMC5 PE=1 SV=2 && PF13476:AAA domain	-
HDH_G01714	HDH_Gene_01714	chr1	42573258	42644367	+	1698	-	- && sp|P97390|VPS45_MOUSE Vacuolar protein sorting-associated protein 45 OS=Mus musculus OX=10090 GN=Vps45 PE=1 SV=1 && PF00995:Sec1 family	Sec1
HDH_G01715	HDH_Gene_01715	chr1	42654908	42672297	-	929	-	- && sp|Q8LFQ6|GRXC4_ARATH Glutaredoxin-C4 OS=Arabidopsis thaliana OX=3702 GN=GRXC4 PE=2 SV=2 && PF00462:Glutaredoxin	-
HDH_G01718	HDH_Gene_01718	chr1	42746439	42773721	-	2188	-	- && - && -	-
HDH_G01721	HDH_Gene_01721	chr1	42917801	43052909	+	1713	-	- && sp|Q8R2R5|LRC61_MOUSE Leucine-rich repeat-containing protein 61 OS=Mus musculus OX=10090 GN=Lrrc61 PE=2 SV=1 && PF13855:Leucine rich repeat	-
HDH_G01722	HDH_Gene_01722	chr1	43060145	43060690	+	363	-	- && - && -	-
HDH_G01723	HDH_Gene_01723	chr1	43061655	43062209	-	246	-	- && sp|Q3ZCF6|APC11_BOVIN Anaphase-promoting complex subunit 11 OS=Bos taurus OX=9913 GN=ANAPC11 PE=3 SV=1 && -	-
HDH_G01725	HDH_Gene_01725	chr1	43087088	43136492	+	1734	-	- && sp|Q6PDZ2|TAF1C_MOUSE TATA box-binding protein-associated factor RNA polymerase I subunit C OS=Mus musculus OX=10090 GN=Taf1c PE=1 SV=1 && -	-
HDH_G01726	HDH_Gene_01726	chr1	43148615	43169074	+	1050	-	- && - && -	-
HDH_G01727	HDH_Gene_01727	chr1	43169849	43170250	-	402	-	- && - && -	-
HDH_G01729	HDH_Gene_01729	chr1	43259768	43422039	+	7708	-	- && sp|Q8K596|NAC2_MOUSE Sodium/calcium exchanger 2 OS=Mus musculus OX=10090 GN=Slc8a2 PE=1 SV=1 && PF03160:Calx-beta domain|PF01699:Sodium/calcium exchanger protein	Na_Ca_ex
HDH_G01731	HDH_Gene_01731	chr1	43478732	43489011	-	306	-	- && - && PF00261:Tropomyosin	-
HDH_G01733	HDH_Gene_01733	chr1	43494668	43495830	-	267	-	- && sp|Q9GZ71|TPM_HALDV Tropomyosin OS=Haliotis diversicolor OX=36095 PE=1 SV=1 && -	-
HDH_G01737	HDH_Gene_01737	chr1	43711149	43724514	-	1847	-	- && sp|Q4R3I0|MTX1_MACFA Metaxin-1 OS=Macaca fascicularis OX=9541 GN=MTX1 PE=2 SV=1 && PF17171:Glutathione S-transferase, C-terminal domain|PF10568:Outer mitochondrial membrane transport complex protein	-
HDH_G01738	HDH_Gene_01738	chr1	43724542	43771319	+	8927	-	- && sp|Q8VDL4|ADPGK_MOUSE ADP-dependent glucokinase OS=Mus musculus OX=10090 GN=Adpgk PE=1 SV=2 && PF04587:ADP-specific Phosphofructokinase/Glucokinase conserved region	-
HDH_G01744	HDH_Gene_01744	chr1	43945110	43999820	-	2119	-	- && sp|Q8WND5|ELP1_RABIT Elongator complex protein 1 OS=Oryctolagus cuniculus OX=9986 GN=ELP1 PE=2 SV=1 && PF04762:IKI3 family	-
HDH_G01746	HDH_Gene_01746	chr1	44032011	44045482	+	1389	-	- && - && -	-
HDH_G01747	HDH_Gene_01747	chr1	44045526	44045948	+	423	-	- && - && -	-
HDH_G01754	HDH_Gene_01754	chr1	44385547	44389147	+	276	-	- && - && -	-
HDH_G01755	HDH_Gene_01755	chr1	44392397	44428176	-	6239	-	- && sp|A0JMA9|KATL2_XENTR Katanin p60 ATPase-containing subunit A-like 2 OS=Xenopus tropicalis OX=8364 GN=katnal2 PE=2 SV=1 && PF00004:ATPase family associated with various cellular activities (AAA)|PF17862:AAA+ lid domain	AAA
HDH_G01756	HDH_Gene_01756	chr1	44428343	44438926	+	2617	-	- && - && -	-
HDH_G01763	HDH_Gene_01763	chr1	44517863	44539379	-	2466	-	- && - && -	-
HDH_G01764	HDH_Gene_01764	chr1	44539409	44565881	-	2417	-	- && - && -	-
HDH_G01766	HDH_Gene_01766	chr1	44580978	44591070	-	1939	-	- && - && PF05837:Centromere protein H (CENP-H)	-
HDH_G01768	HDH_Gene_01768	chr1	44592296	44605621	+	1567	-	- && - && -	-
HDH_G01773	HDH_Gene_01773	chr1	44741480	44760046	+	3008	-	- && sp|Q99JB2|STML2_MOUSE Stomatin-like protein 2, mitochondrial OS=Mus musculus OX=10090 GN=Stoml2 PE=1 SV=1 && PF16200:C-terminal region of band_7|PF01145:SPFH domain / Band 7 family	-
HDH_G01774	HDH_Gene_01774	chr1	44763855	44776907	+	1893	-	- && sp|P20911|CDK7_XENLA Cyclin-dependent kinase 7 OS=Xenopus laevis OX=8355 GN=cdk7 PE=1 SV=1 && PF00069:Protein kinase domain	Pkinase
HDH_G01780	HDH_Gene_01780	chr1	44936479	44939408	-	657	-	- && sp|Q91VX2|UBAP2_MOUSE Ubiquitin-associated protein 2 OS=Mus musculus OX=10090 GN=Ubap2 PE=1 SV=1 && -	-
HDH_G01782	HDH_Gene_01782	chr1	44947088	44984725	-	3321	-	- && sp|Q16VD3|LIG_AEDAE Protein lingerer OS=Aedes aegypti OX=7159 GN=lig PE=3 SV=1 && PF12478:Ubiquitin-associated protein 2	-
HDH_G01783	HDH_Gene_01783	chr1	45017324	45079731	-	6882	-	- && sp|Q9W596|FUTSC_DROME Microtubule-associated protein futsch OS=Drosophila melanogaster OX=7227 GN=futsch PE=1 SV=4 && -	-
HDH_G01784	HDH_Gene_01784	chr1	45079742	45188439	+	4963	-	- && sp|A0AVT1|UBA6_HUMAN Ubiquitin-like modifier-activating enzyme 6 OS=Homo sapiens OX=9606 GN=UBA6 PE=1 SV=1 && PF16191:Ubiquitin-activating enzyme E1 four-helix bundle|PF09358:Ubiquitin fold domain|PF16190:Ubiquitin-activating enzyme E1 FCCH domain|PF10585:Ubiquitin-activating enzyme active site|PF00899:ThiF family	-
HDH_G01787	HDH_Gene_01787	chr1	45272535	45297182	-	2237	-	- && sp|D3ZV31|ZCHC4_RAT rRNA N6-adenosine-methyltransferase ZCCHC4 OS=Rattus norvegicus OX=10116 GN=Zcchc4 PE=3 SV=1 && PF10237:Probable N6-adenine methyltransferase	-
HDH_G01793	HDH_Gene_01793	chr1	45867966	45891957	+	3534	-	- && sp|Q9Z306|S22A4_MOUSE Solute carrier family 22 member 4 OS=Mus musculus OX=10090 GN=Slc22a4 PE=1 SV=1 && PF00083:Sugar (and other) transporter	Sugar_tr
HDH_G01795	HDH_Gene_01795	chr1	45922772	45925559	-	516	-	- && sp|Q3UKZ7|A14EL_MOUSE ARL14 effector protein-like OS=Mus musculus OX=10090 GN=Arl14epl PE=2 SV=1 && PF14949:ARF7 effector protein C-terminus	-
HDH_G01796	HDH_Gene_01796	chr1	45931693	45936477	-	1587	-	- && sp|Q5EA92|AL14E_BOVIN ARL14 effector protein OS=Bos taurus OX=9913 GN=ARL14EP PE=2 SV=1 && PF14949:ARF7 effector protein C-terminus	-
HDH_G01797	HDH_Gene_01797	chr1	45942857	45963313	+	393	-	- && - && PF00168:C2 domain	C2
HDH_G01798	HDH_Gene_01798	chr1	45963778	45965603	+	573	-	- && - && -	-
HDH_G01799	HDH_Gene_01799	chr1	45977103	46144591	-	5693	-	- && sp|O17583|LIN10_CAEEL Protein lin-10 OS=Caenorhabditis elegans OX=6239 GN=lin-10 PE=1 SV=1 && PF00640:Phosphotyrosine interaction domain (PTB/PID)|PF00595:PDZ domain	PID
HDH_G01800	HDH_Gene_01800	chr1	46152015	46155369	+	462	-	- && sp|P13060|EF2_DROME Eukaryotic translation elongation factor 2 OS=Drosophila melanogaster OX=7227 GN=eEF2 PE=1 SV=4 && PF00009:Elongation factor Tu GTP binding domain	GTP_EFTU
HDH_G01801	HDH_Gene_01801	chr1	46155389	46169485	+	2088	-	- && sp|P29691|EF2_CAEEL Elongation factor 2 OS=Caenorhabditis elegans OX=6239 GN=eef-2 PE=1 SV=4 && PF03764:Elongation factor G, domain IV|PF00679:Elongation factor G C-terminus|PF03144:Elongation factor Tu domain 2|PF14492:Elongation Factor G, domain III	GTP_EFTU_D2
HDH_G01805	HDH_Gene_01805	chr1	46225999	46226367	+	369	-	- && sp|Q5I3B1|IOD3_BOVIN Thyroxine 5-deiodinase OS=Bos taurus OX=9913 GN=DIO3 PE=2 SV=3 && PF00837:Iodothyronine deiodinase	-
HDH_G01808	HDH_Gene_01808	chr1	46248557	46251490	-	417	-	- && sp|Q58CR4|DOLK_BOVIN Dolichol kinase OS=Bos taurus OX=9913 GN=DOLK PE=2 SV=1 && -	-
HDH_G01809	HDH_Gene_01809	chr1	46252000	46258709	-	837	-	- && - && -	-
HDH_G01811	HDH_Gene_01811	chr1	46269566	46271892	-	291	-	- && - && -	-
HDH_G01815	HDH_Gene_01815	chr1	46339036	46339722	+	687	-	- && - && -	-
HDH_G01816	HDH_Gene_01816	chr1	46340205	46354336	+	1962	-	- && sp|Q1LWH4|FAN1_DANRE Fanconi-associated nuclease 1 OS=Danio rerio OX=7955 GN=fan1 PE=2 SV=2 && PF08774:VRR-NUC domain	-
HDH_G01819	HDH_Gene_01819	chr1	46407514	46423512	+	727	-	- && - && PF12872:OST-HTH/LOTUS domain	-
HDH_G01821	HDH_Gene_01821	chr1	46465284	46479396	+	6661	-	- && - && PF00076:RNA recognition motif. (a.k.a. RRM, RBD, or RNP domain)|PF00567:Tudor domain	RRM_1
HDH_G01822	HDH_Gene_01822	chr1	46478889	46480211	-	1128	-	- && - && -	-
HDH_G01827	HDH_Gene_01827	chr1	46608584	46622656	-	1056	-	- && sp|Q8K2C9|HACD3_MOUSE Very-long-chain (3R)-3-hydroxyacyl-CoA dehydratase 3 OS=Mus musculus OX=10090 GN=Hacd3 PE=1 SV=2 && PF04969:CS domain|PF04387:Protein tyrosine phosphatase-like protein, PTPLA	-
HDH_G01829	HDH_Gene_01829	chr1	46781613	46782263	+	651	-	- && sp|O44997|DAPK_CAEEL Death-associated protein kinase dapk-1 OS=Caenorhabditis elegans OX=6239 GN=dapk-1 PE=1 SV=2 && PF00531:Death domain	Death
HDH_G01836	HDH_Gene_01836	chr1	46873728	46883599	-	1077	-	- && sp|P17439|GLCM_MOUSE Lysosomal acid glucosylceramidase OS=Mus musculus OX=10090 GN=Gba PE=1 SV=1 && PF02055:Glycosyl hydrolase family 30 TIM-barrel domain|PF17189:Glycosyl hydrolase family 30 beta sandwich domain	Glyco_hydro_30
HDH_G01839	HDH_Gene_01839	chr1	46907437	46911186	+	1956	-	- && sp|Q5U419|MFSD3_MOUSE Major facilitator superfamily domain-containing protein 3 OS=Mus musculus OX=10090 GN=Mfsd3 PE=1 SV=1 && PF07690:Major Facilitator Superfamily	MFS_1
HDH_G01841	HDH_Gene_01841	chr1	46932620	46933992	+	1373	-	- && - && PF00468:Ribosomal protein L34	-
HDH_G01842	HDH_Gene_01842	chr1	46938070	46953081	-	2391	-	- && sp|Q6PC62|SPG21_DANRE Maspardin OS=Danio rerio OX=7955 GN=spg21 PE=2 SV=1 && -	-
HDH_G01844	HDH_Gene_01844	chr1	46959619	46964054	-	1074	-	- && sp|P41384|CKS1_PATVU Cyclin-dependent kinases regulatory subunit OS=Patella vulgata OX=6465 PE=3 SV=1 && -	-
HDH_G01845	HDH_Gene_01845	chr1	46964142	46985887	+	3306	-	- && sp|Q5M824|SHC1_RAT SHC-transforming protein 1 OS=Rattus norvegicus OX=10116 GN=Shc1 PE=1 SV=1 && PF00017:SH2 domain|PF00640:Phosphotyrosine interaction domain (PTB/PID)	PID
HDH_G01846	HDH_Gene_01846	chr1	46986029	46990823	-	4475	-	- && - && -	-
HDH_G01847	HDH_Gene_01847	chr1	46991362	47001613	-	1774	-	- && - && -	-
HDH_G01848	HDH_Gene_01848	chr1	47001742	47042859	+	4618	-	- && sp|Q6DFB8|TTC37_XENLA Tetratricopeptide repeat protein 37 OS=Xenopus laevis OX=8355 GN=ttc37 PE=2 SV=1 && PF13432:Tetratricopeptide repeat	-
HDH_G01851	HDH_Gene_01851	chr1	47216803	47223473	-	1018	-	- && sp|A6QQ59|KTAP2_BOVIN Keratinocyte-associated protein 2 OS=Bos taurus OX=9913 GN=KRTCAP2 PE=2 SV=1 && PF09775:Keratinocyte-associated protein 2	-
HDH_G01854	HDH_Gene_01854	chr1	47270374	47293953	+	2860	-	- && - && -	-
HDH_G01855	HDH_Gene_01855	chr1	47338149	47341596	+	858	-	- && sp|Q5BL44|S20A1_XENTR Sodium-dependent phosphate transporter 1 OS=Xenopus tropicalis OX=8364 GN=slc20a1 PE=2 SV=1 && PF01384:Phosphate transporter family	-
HDH_G01858	HDH_Gene_01858	chr1	47413180	47422720	-	944	-	- && sp|Q6P0I8|EXOS6_DANRE Exosome complex component MTR3 OS=Danio rerio OX=7955 GN=exosc6 PE=2 SV=2 && PF01138:3' exoribonuclease family, domain 1	RNase_PH
HDH_G01859	HDH_Gene_01859	chr1	47430043	47490196	+	11468	-	- && sp|Q80TP3|UBR5_MOUSE E3 ubiquitin-protein ligase UBR5 OS=Mus musculus OX=10090 GN=Ubr5 PE=1 SV=2 && PF00632:HECT-domain (ubiquitin-transferase)|PF00658:Poly-adenylate binding protein, unique domain|PF11547:E3 ubiquitin ligase EDD	HECT
HDH_G01860	HDH_Gene_01860	chr1	47505399	47558042	+	5044	-	- && sp|A6NAF9|TRD7A_DANRE Tudor domain-containing protein 7A OS=Danio rerio OX=7955 GN=tdrd7a PE=2 SV=2 && PF12872:OST-HTH/LOTUS domain|PF00567:Tudor domain	-
HDH_G01862	HDH_Gene_01862	chr1	47571695	47614129	-	2283	-	- && sp|P35251|RFC1_HUMAN Replication factor C subunit 1 OS=Homo sapiens OX=9606 GN=RFC1 PE=1 SV=4 && PF08519:Replication factor RFC1 C terminal domain|PF00533:BRCA1 C Terminus (BRCT) domain|PF00004:ATPase family associated with various cellular activities (AAA)	AAA
HDH_G01863	HDH_Gene_01863	chr1	47615412	47626003	-	495	-	- && - && -	-
HDH_G01871	HDH_Gene_01871	chr1	47841525	47846113	+	1200	-	- && sp|Q16762|THTR_HUMAN Thiosulfate sulfurtransferase OS=Homo sapiens OX=9606 GN=TST PE=1 SV=4 && PF00581:Rhodanese-like domain	Rhodanese
HDH_G01873	HDH_Gene_01873	chr1	47959469	47975419	-	2148	-	- && sp|P25708|NDUV1_BOVIN NADH dehydrogenase [ubiquinone] flavoprotein 1, mitochondrial OS=Bos taurus OX=9913 GN=NDUFV1 PE=1 SV=2 && PF10531:SLBB domain|PF01512:Respiratory-chain NADH dehydrogenase 51 Kd subunit|PF10589:NADH-ubiquinone oxidoreductase-F iron-sulfur binding region	-
HDH_G01874	HDH_Gene_01874	chr1	48003033	48084898	+	7361	-	- && sp|Q69ZZ6|TMCC1_MOUSE Transmembrane and coiled-coil domains protein 1 OS=Mus musculus OX=10090 GN=Tmcc1 PE=1 SV=2 && PF10267:Predicted transmembrane and coiled-coil 2 protein	-
HDH_G01877	HDH_Gene_01877	chr1	48150607	48175380	-	2466	-	- && - && -	-
HDH_G01878	HDH_Gene_01878	chr1	48190437	48266161	+	7397	-	- && sp|P50605|SDC_CAEEL Probable syndecan OS=Caenorhabditis elegans OX=6239 GN=sdn-1 PE=1 SV=1 && PF01034:Syndecan domain|PF00086:Thyroglobulin type-1 repeat	-
HDH_G01879	HDH_Gene_01879	chr1	48270100	48328251	-	1383	-	- && sp|Q96I51|RCC1L_HUMAN RCC1-like G exchanging factor-like protein OS=Homo sapiens OX=9606 GN=RCC1L PE=1 SV=2 && PF13540:Regulator of chromosome condensation (RCC1) repeat|PF00415:Regulator of chromosome condensation (RCC1) repeat	-
HDH_G01880	HDH_Gene_01880	chr1	48333237	48333749	-	513	-	- && - && -	-
HDH_G01881	HDH_Gene_01881	chr1	48342374	48353541	+	1229	-	- && sp|Q5ZMM5|ZN706_CHICK Zinc finger protein 706 OS=Gallus gallus OX=9031 GN=ZNF706 PE=3 SV=1 && -	-
HDH_G01882	HDH_Gene_01882	chr1	48357487	48403944	-	6071	-	- && sp|Q9UKV8|AGO2_HUMAN Protein argonaute-2 OS=Homo sapiens OX=9606 GN=AGO2 PE=1 SV=3 && PF02171:Piwi domain|PF08699:Argonaute linker 1 domain|PF16488:Argonaute linker 2 domain|PF16486:N-terminal domain of argonaute|PF02170:PAZ domain|PF16487:Mid domain of argonaute	Piwi
HDH_G01896	HDH_Gene_01896	chr1	48926684	48980195	-	1231	-	- && sp|Q3SZ45|SDF2_BOVIN Stromal cell-derived factor 2 OS=Bos taurus OX=9913 GN=SDF2 PE=2 SV=1 && PF02815:MIR domain	-
HDH_G01897	HDH_Gene_01897	chr1	48937473	48939265	-	1698	-	- && sp|Q0V9M0|CRAC1_XENTR Cartilage acidic protein 1 OS=Xenopus tropicalis OX=8364 GN=crtac1 PE=2 SV=2 && PF13517:Repeat domain in Vibrio, Colwellia, Bradyrhizobium and Shewanella|PF07593:ASPIC and UnbV	-
HDH_G01899	HDH_Gene_01899	chr1	48962627	49012755	+	5088	-	- && sp|Q6IRN6|CAMP1_XENLA Calmodulin-regulated spectrin-associated protein 1 OS=Xenopus laevis OX=8355 GN=camsap1 PE=2 SV=1 && PF17095:Spectrin-binding region of Ca2+-Calmodulin|PF08683:Microtubule-binding calmodulin-regulated spectrin-associated|PF11971:CAMSAP CH domain	-
HDH_G01900	HDH_Gene_01900	chr1	49018188	49027975	-	2297	-	- && - && PF12171:Zinc-finger double-stranded RNA-binding|PF12874:Zinc-finger of C2H2 type	-
HDH_G01903	HDH_Gene_01903	chr1	49126467	49128814	-	1791	-	- && - && PF01529:DHHC palmitoyltransferase	-
HDH_G01904	HDH_Gene_01904	chr1	49129299	49145233	+	4638	-	- && sp|A2BID7|PRD10_DANRE PR domain zinc finger protein 10 OS=Danio rerio OX=7955 GN=prdm10 PE=3 SV=2 && PF00096:Zinc finger, C2H2 type	zf-C2H2
HDH_G01905	HDH_Gene_01905	chr1	49148778	49160063	+	3082	-	- && sp|Q8N3Y7|RDHE2_HUMAN Epidermal retinol dehydrogenase 2 OS=Homo sapiens OX=9606 GN=SDR16C5 PE=1 SV=2 && PF00106:short chain dehydrogenase	adh_short
HDH_G01908	HDH_Gene_01908	chr1	49207223	49213445	-	2489	-	- && sp|Q9BYJ9|YTHD1_HUMAN YTH domain-containing family protein 1 OS=Homo sapiens OX=9606 GN=YTHDF1 PE=1 SV=1 && PF04146:YT521-B-like domain	YTH
HDH_G01910	HDH_Gene_01910	chr1	49228721	49238780	-	2148	-	- && sp|Q5FVW4|NUP42_XENTR Nucleoporin NUP42 OS=Xenopus tropicalis OX=8364 GN=nup42 PE=2 SV=1 && PF18044:CCCH-type zinc finger	-
HDH_G01911	HDH_Gene_01911	chr1	49242251	49262670	-	2363	-	- && sp|Q5BLF0|NMD3_DANRE 60S ribosomal export protein NMD3 OS=Danio rerio OX=7955 GN=nmd3 PE=2 SV=1 && PF04981:NMD3 family	-
HDH_G01924	HDH_Gene_01924	chr1	49408004	49412537	+	321	-	- && sp|P00129|QCR7_BOVIN Cytochrome b-c1 complex subunit 7 OS=Bos taurus OX=9913 GN=UQCRB PE=1 SV=3 && PF02271:Ubiquinol-cytochrome C reductase complex 14kD subunit	-
HDH_G01934	HDH_Gene_01934	chr1	49605624	49610754	+	336	-	- && sp|Q9D855|QCR7_MOUSE Cytochrome b-c1 complex subunit 7 OS=Mus musculus OX=10090 GN=Uqcrb PE=1 SV=3 && PF02271:Ubiquinol-cytochrome C reductase complex 14kD subunit	-
HDH_G01942	HDH_Gene_01942	chr1	49858799	49869200	+	4278	-	- && - && PF09769:Apolipoprotein O	-
HDH_G01944	HDH_Gene_01944	chr1	49904801	49915638	+	2019	-	- && sp|Q2KJI2|STT3A_BOVIN Dolichyl-diphosphooligosaccharide--protein glycosyltransferase subunit STT3A OS=Bos taurus OX=9913 GN=STT3A PE=2 SV=1 && PF02516:Oligosaccharyl transferase STT3 subunit	-
HDH_G01945	HDH_Gene_01945	chr1	49921225	49933552	-	1748	-	- && sp|Q9DBU0|TM9S1_MOUSE Transmembrane 9 superfamily member 1 OS=Mus musculus OX=10090 GN=Tm9sf1 PE=2 SV=2 && PF02990:Endomembrane protein 70	-
HDH_G01946	HDH_Gene_01946	chr1	49934778	49947589	-	372	-	- && sp|Q9DBU0|TM9S1_MOUSE Transmembrane 9 superfamily member 1 OS=Mus musculus OX=10090 GN=Tm9sf1 PE=2 SV=2 && PF02990:Endomembrane protein 70	-
HDH_G01947	HDH_Gene_01947	chr1	49948840	49958061	-	816	-	- && sp|Q6Y1H2|HACD2_HUMAN Very-long-chain (3R)-3-hydroxyacyl-CoA dehydratase 2 OS=Homo sapiens OX=9606 GN=HACD2 PE=1 SV=1 && PF04387:Protein tyrosine phosphatase-like protein, PTPLA	-
HDH_G01949	HDH_Gene_01949	chr1	50017621	50031096	-	732	-	- && sp|Q3SYV4|CAP1_BOVIN Adenylyl cyclase-associated protein 1 OS=Bos taurus OX=9913 GN=CAP1 PE=2 SV=3 && PF08603:Adenylate cyclase associated (CAP) C terminal	-
HDH_G01950	HDH_Gene_01950	chr1	50069384	50084895	-	594	-	- && sp|P40123|CAP2_HUMAN Adenylyl cyclase-associated protein 2 OS=Homo sapiens OX=9606 GN=CAP2 PE=1 SV=1 && -	-
HDH_G01951	HDH_Gene_01951	chr1	50087023	50088329	-	267	-	- && - && -	-
HDH_G01957	HDH_Gene_01957	chr1	50514188	50545468	+	6736	-	- && - && -	-
HDH_G01959	HDH_Gene_01959	chr1	50557521	50562626	+	1170	-	- && sp|P56941|NPC1_PIG NPC intracellular cholesterol transporter 1 OS=Sus scrofa OX=9823 GN=NPC1 PE=2 SV=1 && PF16414:Niemann-Pick C1 N terminus	-
HDH_G01962	HDH_Gene_01962	chr1	50601840	50630466	+	3651	-	- && sp|P56941|NPC1_PIG NPC intracellular cholesterol transporter 1 OS=Sus scrofa OX=9823 GN=NPC1 PE=2 SV=1 && PF02460:Patched family|PF16414:Niemann-Pick C1 N terminus	-
HDH_G01963	HDH_Gene_01963	chr1	50630483	50633756	+	291	-	- && sp|P56941|NPC1_PIG NPC intracellular cholesterol transporter 1 OS=Sus scrofa OX=9823 GN=NPC1 PE=2 SV=1 && -	-
HDH_G01964	HDH_Gene_01964	chr1	50643279	50644858	-	1554	-	- && - && -	-
HDH_G01965	HDH_Gene_01965	chr1	50644924	50678879	-	5634	-	- && sp|Q92576|PHF3_HUMAN PHD finger protein 3 OS=Homo sapiens OX=9606 GN=PHF3 PE=1 SV=3 && PF00628:PHD-finger|PF07533:BRK domain|PF07744:SPOC domain|PF07500:Transcription factor S-II (TFIIS), central domain	PHD
HDH_G01968	HDH_Gene_01968	chr1	50711894	50742973	-	4837	-	- && sp|Q93096|TP4A1_HUMAN Protein tyrosine phosphatase type IVA 1 OS=Homo sapiens OX=9606 GN=PTP4A1 PE=1 SV=2 && PF00782:Dual specificity phosphatase, catalytic domain	DSPc
HDH_G01974	HDH_Gene_01974	chr1	51004680	51038166	-	4194	-	- && sp|Q66I21|AL8A1_DANRE 2-aminomuconic semialdehyde dehydrogenase OS=Danio rerio OX=7955 GN=aldh8a1 PE=2 SV=1 && PF00171:Aldehyde dehydrogenase family	Aldedh
HDH_G01977	HDH_Gene_01977	chr1	51060738	51094387	+	1806	-	- && sp|Q58DT4|P5CR1_BOVIN Pyrroline-5-carboxylate reductase 1, mitochondrial OS=Bos taurus OX=9913 GN=PYCR1 PE=2 SV=1 && PF03807:NADP oxidoreductase coenzyme F420-dependent|PF14748:Pyrroline-5-carboxylate reductase dimerisation	F420_oxidored
HDH_G01978	HDH_Gene_01978	chr1	51097497	51112213	-	3271	-	- && sp|O93310|RAD21_XENLA Double-strand-break repair protein rad21 homolog OS=Xenopus laevis OX=8355 GN=rad21 PE=1 SV=1 && PF04825:N terminus of Rad21 / Rec8 like protein|PF04824:Conserved region of Rad21 / Rec8 like protein	Rad21_Rec8_N
HDH_G01985	HDH_Gene_01985	chr1	51351591	51363391	+	1646	-	- && sp|Q9D7J9|ECHD3_MOUSE Enoyl-CoA hydratase domain-containing protein 3, mitochondrial OS=Mus musculus OX=10090 GN=Echdc3 PE=1 SV=1 && PF00378:Enoyl-CoA hydratase/isomerase	ECH
HDH_G01986	HDH_Gene_01986	chr1	51363463	51378635	-	3934	-	- && - && -	-
HDH_G01987	HDH_Gene_01987	chr1	51380885	51413164	+	2485	-	- && sp|Q9H270|VPS11_HUMAN Vacuolar protein sorting-associated protein 11 homolog OS=Homo sapiens OX=9606 GN=VPS11 PE=1 SV=1 && PF00637:Region in Clathrin and VPS	-
HDH_G01990	HDH_Gene_01990	chr1	51547646	51555197	+	549	-	- && - && -	-
HDH_G01991	HDH_Gene_01991	chr1	51573430	51602495	+	1878	-	- && sp|Q4V8B0|OXR1_RAT Oxidation resistance protein 1 OS=Rattus norvegicus OX=10116 GN=Oxr1 PE=1 SV=3 && PF01476:LysM domain	LysM
HDH_G01992	HDH_Gene_01992	chr1	51602606	51609730	+	306	-	- && sp|Q6DFV7|NCOA7_MOUSE Nuclear receptor coactivator 7 OS=Mus musculus OX=10090 GN=Ncoa7 PE=1 SV=2 && -	-
HDH_G01993	HDH_Gene_01993	chr1	51610585	51615078	+	585	-	- && sp|Q8NI08|NCOA7_HUMAN Nuclear receptor coactivator 7 OS=Homo sapiens OX=9606 GN=NCOA7 PE=1 SV=2 && PF07534:TLD	-
HDH_G02000	HDH_Gene_02000	chr1	51914603	51928354	-	1236	-	- && - && PF05241:EXPERA (EXPanded EBP superfamily)	EBP
HDH_G02023	HDH_Gene_02023	chr1	52810157	52832216	-	1182	-	- && - && PF01161:Phosphatidylethanolamine-binding protein	-
HDH_G02025	HDH_Gene_02025	chr1	52858824	52884822	+	2291	-	- && sp|P17405|ASM_HUMAN Sphingomyelin phosphodiesterase OS=Homo sapiens OX=9606 GN=SMPD1 PE=1 SV=5 && PF00149:Calcineurin-like phosphoesterase	Metallophos
HDH_G02029	HDH_Gene_02029	chr1	53149748	53167020	-	2125	-	- && sp|P12613|TCPA_DROME T-complex protein 1 subunit alpha OS=Drosophila melanogaster OX=7227 GN=CCT1 PE=2 SV=2 && PF00118:TCP-1/cpn60 chaperonin family	-
HDH_G02033	HDH_Gene_02033	chr1	53439572	53448017	-	570	-	- && sp|Q5E9A9|DDA1_BOVIN DET1- and DDB1-associated protein 1 OS=Bos taurus OX=9913 GN=DDA1 PE=3 SV=1 && PF10172:Det1 complexing ubiquitin ligase	-
HDH_G02034	HDH_Gene_02034	chr1	53449239	53459098	+	1453	-	- && sp|Q6IR75|CSN2_XENLA COP9 signalosome complex subunit 2 (Fragment) OS=Xenopus laevis OX=8355 GN=csn2 PE=2 SV=1 && PF01399:PCI domain	-
HDH_G02035	HDH_Gene_02035	chr1	53460690	53468940	-	1284	-	- && sp|P75063|Y051_MYCPN Uncharacterized protein MG039 homolog OS=Mycoplasma pneumoniae (strain ATCC 29342 / M129) OX=272634 GN=MPN_051 PE=1 SV=1 && PF01266:FAD dependent oxidoreductase	DAO
HDH_G02040	HDH_Gene_02040	chr1	53569594	53569899	-	306	-	- && - && -	-
HDH_G02041	HDH_Gene_02041	chr1	53570500	53589798	-	1179	-	- && sp|Q62862|MP2K5_RAT Dual specificity mitogen-activated protein kinase kinase 5 OS=Rattus norvegicus OX=10116 GN=Map2k5 PE=1 SV=1 && PF00069:Protein kinase domain	Pkinase
HDH_G02053	HDH_Gene_02053	chr1	53858970	53861080	-	2044	-	- && - && -	-
HDH_G02054	HDH_Gene_02054	chr1	53867986	53875266	-	5615	-	- && - && -	-
HDH_G02055	HDH_Gene_02055	chr1	53877117	53889967	+	1575	-	- && sp|Q5ZIK9|COPE_CHICK Coatomer subunit epsilon OS=Gallus gallus OX=9031 GN=COPE PE=2 SV=1 && PF04733:Coatomer epsilon subunit	-
HDH_G02056	HDH_Gene_02056	chr1	53893114	53930137	-	3698	-	- && sp|Q761V0|SC6A5_MOUSE Sodium- and chloride-dependent glycine transporter 2 OS=Mus musculus OX=10090 GN=Slc6a5 PE=1 SV=1 && PF00209:Sodium:neurotransmitter symporter family	SNF
HDH_G02079	HDH_Gene_02079	chr1	54667901	54783858	+	1644	-	- && sp|Q5F3D7|UTP15_CHICK U3 small nucleolar RNA-associated protein 15 homolog OS=Gallus gallus OX=9031 GN=UTP15 PE=2 SV=1 && PF09384:UTP15 C terminal	-
HDH_G02083	HDH_Gene_02083	chr1	54885328	54908306	+	1323	-	- && sp|Q9PWF7|CATA_GLARU Catalase OS=Glandirana rugosa OX=8410 GN=cat PE=2 SV=3 && PF06628:Catalase-related immune-responsive|PF00199:Catalase	Catalase
HDH_G02087	HDH_Gene_02087	chr1	55044060	55090188	+	755	-	- && sp|Q5F3D7|UTP15_CHICK U3 small nucleolar RNA-associated protein 15 homolog OS=Gallus gallus OX=9031 GN=UTP15 PE=2 SV=1 && PF09384:UTP15 C terminal	-
HDH_G02095	HDH_Gene_02095	chr1	55386073	55416901	+	3164	-	- && sp|Q8BN82|S17A5_MOUSE Sialin OS=Mus musculus OX=10090 GN=Slc17a5 PE=1 SV=2 && PF07690:Major Facilitator Superfamily	MFS_1
HDH_G02096	HDH_Gene_02096	chr1	55429635	55458899	-	1120	-	- && sp|Q56A36|HSH2D_DANRE Hematopoietic SH2 domain-containing protein homolog OS=Danio rerio OX=7955 GN=hsh2d PE=2 SV=1 && PF00017:SH2 domain	SH2
HDH_G02098	HDH_Gene_02098	chr1	55483101	55491320	+	2014	-	- && sp|A6NNX1|RIAD1_HUMAN RIIa domain-containing protein 1 OS=Homo sapiens OX=9606 GN=RIIAD1 PE=4 SV=1 && -	-
HDH_G02112	HDH_Gene_02112	chr1	56067626	56092281	-	2605	-	- && - && PF07525:SOCS box|PF13637:Ankyrin repeats (many copies)	SOCS_box
HDH_G02117	HDH_Gene_02117	chr1	56187394	56192783	-	4870	-	- && sp|Q8K4K4|TRIB1_MOUSE Tribbles homolog 1 OS=Mus musculus OX=10090 GN=Trib1 PE=2 SV=2 && PF00069:Protein kinase domain	Pkinase
HDH_G02118	HDH_Gene_02118	chr1	56257673	56264286	-	1378	-	- && sp|Q6DDV1|DTWD1_XENLA tRNA-uridine aminocarboxypropyltransferase 1 OS=Xenopus laevis OX=8355 GN=dtwd1 PE=2 SV=1 && PF03942:DTW domain	DTW
HDH_G02121	HDH_Gene_02121	chr1	56324585	56332212	+	1316	-	- && sp|M4IRL6|CCL7_HUMLU Probable CoA ligase CCL7 OS=Humulus lupulus OX=3486 GN=CCL7 PE=2 SV=1 && PF00501:AMP-binding enzyme	AMP-binding
HDH_G02130	HDH_Gene_02130	chr1	56516994	56541465	-	1988	-	- && - && -	-
HDH_G02133	HDH_Gene_02133	chr1	56651578	56656509	+	911	-	- && sp|Q9UJT0|TBE_HUMAN Tubulin epsilon chain OS=Homo sapiens OX=9606 GN=TUBE1 PE=2 SV=1 && PF03953:Tubulin C-terminal domain	Tubulin_C
HDH_G02137	HDH_Gene_02137	chr1	56871521	56872948	-	819	-	- && - && -	-
HDH_G02138	HDH_Gene_02138	chr1	56879437	56904450	-	2911	-	- && sp|Q05B17|WDR48_XENTR WD repeat-containing protein 48 OS=Xenopus tropicalis OX=8364 GN=wdr48 PE=2 SV=1 && PF11816:Domain of unknown function (DUF3337)	-
HDH_G02140	HDH_Gene_02140	chr1	56962679	56974311	+	2134	-	- && sp|Q5RB77|PDCL3_PONAB Phosducin-like protein 3 OS=Pongo abelii OX=9601 GN=PDCL3 PE=2 SV=1 && PF02114:Phosducin	-
HDH_G02144	HDH_Gene_02144	chr1	57089490	57091815	+	414	-	- && sp|A2Z0C0|ANM1_ORYSI Probable protein arginine N-methyltransferase 1 OS=Oryza sativa subsp. indica OX=39946 GN=PRMT1 PE=3 SV=1 && PF06325:Ribosomal protein L11 methyltransferase (PrmA)	-
HDH_G02145	HDH_Gene_02145	chr1	57091820	57092467	+	648	-	- && sp|P55345|ANM2_HUMAN Protein arginine N-methyltransferase 2 OS=Homo sapiens OX=9606 GN=PRMT2 PE=1 SV=1 && -	-
HDH_G02146	HDH_Gene_02146	chr1	57106889	57180116	-	2187	-	- && sp|P49760|CLK2_HUMAN Dual specificity protein kinase CLK2 OS=Homo sapiens OX=9606 GN=CLK2 PE=1 SV=1 && PF00069:Protein kinase domain	Pkinase
HDH_G02147	HDH_Gene_02147	chr1	57180118	57183913	+	1165	-	- && - && PF10780:39S ribosomal protein L53/MRP-L53	-
HDH_G02148	HDH_Gene_02148	chr1	57200666	57213921	-	4205	-	- && sp|Q8BZ10|TM11G_MOUSE Transmembrane protease serine 11G OS=Mus musculus OX=10090 GN=Tmprss11g PE=2 SV=2 && PF00057:Low-density lipoprotein receptor domain class A|PF00089:Trypsin|PF00629:MAM domain, meprin/A5/mu	Trypsin
HDH_G02159	HDH_Gene_02159	chr1	57455257	57467222	-	649	-	- && - && PF00229:TNF(Tumour Necrosis Factor) family	-
HDH_G02160	HDH_Gene_02160	chr1	57468993	57552695	-	4134	-	- && sp|Q6UVM3|KCNT2_HUMAN Potassium channel subfamily T member 2 OS=Homo sapiens OX=9606 GN=KCNT2 PE=1 SV=1 && PF07885:Ion channel|PF03493:Calcium-activated BK potassium channel alpha subunit	Ion_trans_2
HDH_G02178	HDH_Gene_02178	chr1	58678333	58693460	-	1371	-	- && sp|Q5ZID2|PDD2L_CHICK Programmed cell death protein 2-like OS=Gallus gallus OX=9031 GN=PDCD2L PE=2 SV=1 && PF04194:Programmed cell death protein 2, C-terminal putative domain	-
HDH_G02181	HDH_Gene_02181	chr1	58755510	58771425	-	2868	-	- && sp|Q92539|LPIN2_HUMAN Phosphatidate phosphatase LPIN2 OS=Homo sapiens OX=9606 GN=LPIN2 PE=1 SV=1 && PF04571:lipin, N-terminal conserved region|PF16876:Lipin/Ned1/Smp2 multi-domain protein middle domain|PF08235:LNS2 (Lipin/Ned1/Smp2)	-
HDH_G02188	HDH_Gene_02188	chr1	58924805	58938441	+	1065	-	- && sp|Q9HB90|RRAGC_HUMAN Ras-related GTP-binding protein C OS=Homo sapiens OX=9606 GN=RRAGC PE=1 SV=1 && PF04670:Gtr1/RagA G protein conserved region	-
HDH_G02189	HDH_Gene_02189	chr1	58946759	58968429	-	7662	-	- && sp|Q92539|LPIN2_HUMAN Phosphatidate phosphatase LPIN2 OS=Homo sapiens OX=9606 GN=LPIN2 PE=1 SV=1 && PF08235:LNS2 (Lipin/Ned1/Smp2)|PF04571:lipin, N-terminal conserved region|PF16876:Lipin/Ned1/Smp2 multi-domain protein middle domain	-
HDH_G02191	HDH_Gene_02191	chr1	59096764	59099722	+	1024	-	- && - && -	-
HDH_G02192	HDH_Gene_02192	chr1	59108732	59109307	-	576	-	- && - && PF00583:Acetyltransferase (GNAT) family	Acetyltransf_1
HDH_G02193	HDH_Gene_02193	chr1	59113701	59115983	-	1365	-	- && - && PF00583:Acetyltransferase (GNAT) family	Acetyltransf_1
HDH_G02207	HDH_Gene_02207	chr1	59634574	59653781	+	447	-	- && - && -	-
HDH_G02210	HDH_Gene_02210	chr1	59767686	59790877	-	1441	-	- && sp|Q8BZJ8|CH034_MOUSE Uncharacterized protein C8orf34 homolog OS=Mus musculus OX=10090 PE=2 SV=1 && PF17824:Family of unknown function (DUF5586)	-
HDH_G02221	HDH_Gene_02221	chr1	60006740	60012216	-	638	-	- && sp|P36241|RL19_DROME 60S ribosomal protein L19 OS=Drosophila melanogaster OX=7227 GN=RpL19 PE=1 SV=2 && PF01280:Ribosomal protein L19e	-
HDH_G02222	HDH_Gene_02222	chr1	60017965	60055715	+	5379	-	- && sp|P52034|PFKA_DROME ATP-dependent 6-phosphofructokinase OS=Drosophila melanogaster OX=7227 GN=Pfk PE=2 SV=2 && PF00365:Phosphofructokinase	PFK
HDH_G02223	HDH_Gene_02223	chr1	60077317	60082078	+	3765	-	- && sp|Q8CI61|BAG4_MOUSE BAG family molecular chaperone regulator 4 OS=Mus musculus OX=10090 GN=Bag4 PE=1 SV=2 && PF00397:WW domain|PF02179:BAG domain	WW
HDH_G02224	HDH_Gene_02224	chr1	60093483	60108523	-	2007	-	- && sp|Q7ZVF3|SDHA_DANRE Succinate dehydrogenase [ubiquinone] flavoprotein subunit, mitochondrial OS=Danio rerio OX=7955 GN=sdha PE=2 SV=2 && PF02910:Fumarate reductase flavoprotein C-term|PF00890:FAD binding domain	-
HDH_G02226	HDH_Gene_02226	chr1	60121447	60141751	-	2420	-	- && sp|Q3ULD5|MCCB_MOUSE Methylcrotonoyl-CoA carboxylase beta chain, mitochondrial OS=Mus musculus OX=10090 GN=Mccc2 PE=1 SV=1 && PF01039:Carboxyl transferase domain	Carboxyl_trans
HDH_G02227	HDH_Gene_02227	chr1	60141826	60156396	+	3035	-	- && sp|P16930|FAAA_HUMAN Fumarylacetoacetase OS=Homo sapiens OX=9606 GN=FAH PE=1 SV=2 && PF09298:Fumarylacetoacetase N-terminal|PF01557:Fumarylacetoacetate (FAA) hydrolase family	FAA_hydrolase
HDH_G02232	HDH_Gene_02232	chr1	60464736	60472955	+	360	-	- && - && -	-
HDH_G02233	HDH_Gene_02233	chr1	60490883	60509967	+	1863	-	- && sp|Q14671|PUM1_HUMAN Pumilio homolog 1 OS=Homo sapiens OX=9606 GN=PUM1 PE=1 SV=3 && PF00806:Pumilio-family RNA binding repeat	PUF
HDH_G02234	HDH_Gene_02234	chr1	60548071	60554863	+	814	-	- && sp|Q8BK06|FBX9_MOUSE F-box only protein 9 OS=Mus musculus OX=10090 GN=Fbxo9 PE=1 SV=1 && PF12937:F-box-like	-
HDH_G02235	HDH_Gene_02235	chr1	60572757	60574497	+	1741	-	- && - && -	-
HDH_G02236	HDH_Gene_02236	chr1	60575809	60650997	-	3663	-	- && sp|Q9H2Y9|SO5A1_HUMAN Solute carrier organic anion transporter family member 5A1 OS=Homo sapiens OX=9606 GN=SLCO5A1 PE=2 SV=2 && PF07648:Kazal-type serine protease inhibitor domain|PF03137:Organic Anion Transporter Polypeptide (OATP) family	-
HDH_G02242	HDH_Gene_02242	chr1	60873188	60887465	+	1369	-	- && sp|Q96BD0|SO4A1_HUMAN Solute carrier organic anion transporter family member 4A1 OS=Homo sapiens OX=9606 GN=SLCO4A1 PE=1 SV=2 && PF03137:Organic Anion Transporter Polypeptide (OATP) family|PF07648:Kazal-type serine protease inhibitor domain	-
HDH_G02245	HDH_Gene_02245	chr1	60959390	60970519	-	771	-	- && sp|A8XZB0|ATIF2_CAEBR ATPase inhibitor mai-2, mitochondrial OS=Caenorhabditis briggsae OX=6238 GN=mai-2 PE=3 SV=1 && PF04568:Mitochondrial ATPase inhibitor, IATP	-
HDH_G02246	HDH_Gene_02246	chr1	60973525	60979834	+	2003	-	- && sp|P81124|GSTO_APLCA Probable glutathione transferase (Fragment) OS=Aplysia californica OX=6500 PE=1 SV=1 && PF13417:Glutathione S-transferase, N-terminal domain|PF00043:Glutathione S-transferase, C-terminal domain	GST_C
HDH_G02247	HDH_Gene_02247	chr1	60985042	61022913	-	3105	-	- && sp|Q6DED0|TR1L1_XENLA Translocating chain-associated membrane protein 1-like 1 OS=Xenopus laevis OX=8355 GN=tram1l1 PE=2 SV=1 && PF08390:TRAM1-like protein|PF03798:TLC domain	LAG1
HDH_G02248	HDH_Gene_02248	chr1	61052197	61082097	+	1497	-	- && sp|Q9ULU4|PKCB1_HUMAN Protein kinase C-binding protein 1 OS=Homo sapiens OX=9606 GN=ZMYND8 PE=1 SV=2 && PF00439:Bromodomain	Bromodomain
HDH_G02249	HDH_Gene_02249	chr1	61082402	61094299	+	2970	-	- && sp|Q9ULU4|PKCB1_HUMAN Protein kinase C-binding protein 1 OS=Homo sapiens OX=9606 GN=ZMYND8 PE=1 SV=2 && -	-
HDH_G02250	HDH_Gene_02250	chr1	61104661	61109992	+	1218	-	- && - && -	-
HDH_G02251	HDH_Gene_02251	chr1	61114121	61147848	+	3597	-	- && - && -	-
HDH_G02253	HDH_Gene_02253	chr1	61200053	61212609	+	8187	-	- && - && -	-
HDH_G02254	HDH_Gene_02254	chr1	61213285	61271051	-	10843	-	- && sp|Q6P5E8|DGKQ_MOUSE Diacylglycerol kinase theta OS=Mus musculus OX=10090 GN=Dgkq PE=1 SV=1 && PF00788:Ras association (RalGDS/AF-6) domain|PF00609:Diacylglycerol kinase accessory domain|PF00130:Phorbol esters/diacylglycerol binding domain (C1 domain)|PF00781:Diacylglycerol kinase catalytic domain	RA
HDH_G02255	HDH_Gene_02255	chr1	61278383	61293778	-	859	-	- && sp|Q6CGG3|FKBP2_YARLI FK506-binding protein 2 OS=Yarrowia lipolytica (strain CLIB 122 / E 150) OX=284591 GN=FPR2 PE=3 SV=1 && PF00254:FKBP-type peptidyl-prolyl cis-trans isomerase	FKBP_C
HDH_G02256	HDH_Gene_02256	chr1	61303394	61307249	-	1008	-	- && sp|O35165|GOSR2_RAT Golgi SNAP receptor complex member 2 OS=Rattus norvegicus OX=10116 GN=Gosr2 PE=1 SV=2 && PF12352:Snare region anchored in the vesicle membrane C-terminus	-
HDH_G02257	HDH_Gene_02257	chr1	61311626	61321473	+	1185	-	- && sp|Q6AXX1|SLNL1_RAT Schlafen-like protein 1 OS=Rattus norvegicus OX=10116 GN=Slfnl1 PE=2 SV=1 && PF04326:Putative DNA-binding domain	AAA_4
HDH_G02264	HDH_Gene_02264	chr1	61456410	61480265	-	4619	-	- && sp|Q2VJ60|RN19A_PIG E3 ubiquitin-protein ligase RNF19A OS=Sus scrofa OX=9823 GN=RNF19A PE=2 SV=1 && PF01485:IBR domain, a half RING-finger domain	IBR
HDH_G02265	HDH_Gene_02265	chr1	61480315	61488870	+	1379	-	- && sp|Q28034|GLU2B_BOVIN Glucosidase 2 subunit beta OS=Bos taurus OX=9913 GN=PRKCSH PE=2 SV=1 && PF13015:Glucosidase II beta subunit-like protein|PF12999:Glucosidase II beta subunit-like	-
HDH_G02266	HDH_Gene_02266	chr1	61489164	61490675	+	1512	-	- && - && -	-
HDH_G02273	HDH_Gene_02273	chr1	61730982	61738879	-	2088	-	- && sp|Q90YV7|RL11_ICTPU 60S ribosomal protein L11 OS=Ictalurus punctatus OX=7998 GN=rpl11 PE=2 SV=3 && PF00281:Ribosomal protein L5|PF00673:ribosomal L5P family C-terminus	-
HDH_G02274	HDH_Gene_02274	chr1	61740084	61764885	+	2116	-	- && sp|Q95JM8|DRC1_MACFA Dynein regulatory complex protein 1 OS=Macaca fascicularis OX=9541 GN=DRC1 PE=2 SV=2 && PF14772:Sperm tail|PF14775:Sperm tail C-terminal domain	-
HDH_G02275	HDH_Gene_02275	chr1	61767918	61812955	-	5792	-	- && - && PF13927:Immunoglobulin domain|PF13882:Bravo-like intracellular region|PF07679:Immunoglobulin I-set domain	I-set
HDH_G02277	HDH_Gene_02277	chr1	61857932	61879889	+	4220	-	- && - && PF00561:alpha/beta hydrolase fold	Abhydrolase_1
HDH_G02282	HDH_Gene_02282	chr1	61936257	61945325	+	1540	-	- && sp|Q9Y5N5|N6MT1_HUMAN Methyltransferase N6AMT1 OS=Homo sapiens OX=9606 GN=N6AMT1 PE=1 SV=4 && -	-
HDH_G02288	HDH_Gene_02288	chr1	62294396	62301825	+	1423	-	- && sp|Q641M3|TMM18_DANRE Transmembrane protein 18 OS=Danio rerio OX=7955 GN=tmem18 PE=2 SV=1 && PF14770:Transmembrane protein 18	-
HDH_G02303	HDH_Gene_02303	chr1	62843563	62870825	-	887	-	- && sp|Q0V9A9|LACB2_XENTR Endoribonuclease LACTB2 OS=Xenopus tropicalis OX=8364 GN=lactb2 PE=2 SV=1 && PF00753:Metallo-beta-lactamase superfamily|PF17778:Beta-lactamase associated winged helix domain	Lactamase_B
HDH_G02304	HDH_Gene_02304	chr1	62871158	62885819	+	588	-	- && sp|Q9JI10|STK3_MOUSE Serine/threonine-protein kinase 3 OS=Mus musculus OX=10090 GN=Stk3 PE=1 SV=1 && PF00069:Protein kinase domain	Pkinase
HDH_G02305	HDH_Gene_02305	chr1	62886324	62892732	+	864	-	- && sp|Q13188|STK3_HUMAN Serine/threonine-protein kinase 3 OS=Homo sapiens OX=9606 GN=STK3 PE=1 SV=2 && PF11629:C terminal SARAH domain of Mst1	-
HDH_G02306	HDH_Gene_02306	chr1	62895225	62904784	-	1323	-	- && - && -	-
HDH_G02307	HDH_Gene_02307	chr1	62909214	62910518	+	1305	-	- && - && PF00001:7 transmembrane receptor (rhodopsin family)	7tm_1
HDH_G02309	HDH_Gene_02309	chr1	63006585	63010671	-	1082	-	- && sp|O74362|ESF2_SCHPO Pre-rRNA-processing protein esf2 OS=Schizosaccharomyces pombe (strain 972 / ATCC 24843) OX=284812 GN=esf2 PE=1 SV=1 && PF00076:RNA recognition motif. (a.k.a. RRM, RBD, or RNP domain)	RRM_1
HDH_G02311	HDH_Gene_02311	chr1	63023751	63052233	+	1380	-	- && sp|Q803I2|ERGI3_DANRE Endoplasmic reticulum-Golgi intermediate compartment protein 3 OS=Danio rerio OX=7955 GN=ergic3 PE=2 SV=1 && PF13850:Endoplasmic Reticulum-Golgi Intermediate Compartment (ERGIC)|PF07970:Endoplasmic reticulum vesicle transporter	-
HDH_G02314	HDH_Gene_02314	chr1	63239845	63246342	+	828	-	- && sp|Q5RDN3|PSMF1_PONAB Proteasome inhibitor PI31 subunit OS=Pongo abelii OX=9601 GN=PSMF1 PE=2 SV=1 && PF11566:PI31 proteasome regulator N-terminal	-
HDH_G02315	HDH_Gene_02315	chr1	63246559	63247776	+	1218	-	- && - && -	-
HDH_G02325	HDH_Gene_02325	chr1	63448848	63457977	+	429	-	- && - && -	-
HDH_G02327	HDH_Gene_02327	chr1	63460008	63464565	+	504	-	- && - && -	-
HDH_G02328	HDH_Gene_02328	chr1	63474539	63481972	-	198	-	- && sp|Q8BMG8|MFTC_MOUSE Mitochondrial folate transporter/carrier OS=Mus musculus OX=10090 GN=Slc25a32 PE=1 SV=1 && -	-
HDH_G02329	HDH_Gene_02329	chr1	63484320	63489872	-	540	-	- && sp|Q9H2D1|MFTC_HUMAN Mitochondrial folate transporter/carrier OS=Homo sapiens OX=9606 GN=SLC25A32 PE=1 SV=2 && PF00153:Mitochondrial carrier protein	Mito_carr
HDH_G02330	HDH_Gene_02330	chr1	63490433	63514175	+	4273	-	- && sp|Q9V3J1|VATH_DROME V-type proton ATPase subunit H OS=Drosophila melanogaster OX=7227 GN=VhaSFD PE=2 SV=2 && PF11698:V-ATPase subunit H|PF03224:V-ATPase subunit H	V-ATPase_H
HDH_G02332	HDH_Gene_02332	chr1	63531796	63539159	-	1032	-	- && sp|Q5ZIN2|SEN2_CHICK tRNA-splicing endonuclease subunit Sen2 OS=Gallus gallus OX=9031 GN=TSEN2 PE=2 SV=1 && PF01974:tRNA intron endonuclease, catalytic C-terminal domain	-
HDH_G02333	HDH_Gene_02333	chr1	63539177	63541073	-	777	-	- && sp|Q6P7W5|SEN2_MOUSE tRNA-splicing endonuclease subunit Sen2 OS=Mus musculus OX=10090 GN=Tsen2 PE=1 SV=1 && -	-
HDH_G02335	HDH_Gene_02335	chr1	63567938	63603114	-	2179	-	- && - && -	-
HDH_G02338	HDH_Gene_02338	chr1	63644562	63657314	-	1284	-	- && sp|Q13895|BYST_HUMAN Bystin OS=Homo sapiens OX=9606 GN=BYSL PE=1 SV=3 && PF05291:Bystin	-
HDH_G02343	HDH_Gene_02343	chr1	63793418	63824308	+	2173	-	- && sp|Q66JF8|OSR1_XENTR Protein odd-skipped-related 1 OS=Xenopus tropicalis OX=8364 GN=osr1 PE=2 SV=1 && -	-
HDH_G02345	HDH_Gene_02345	chr1	63839660	63847670	+	768	-	- && sp|Q3ZBQ4|SNR25_BOVIN U11/U12 small nuclear ribonucleoprotein 25 kDa protein OS=Bos taurus OX=9913 GN=SNRNP25 PE=2 SV=2 && PF18036:Ubiquitin-like domain	-
HDH_G02350	HDH_Gene_02350	chr1	63999951	64007535	-	1294	-	- && - && -	-
HDH_G02351	HDH_Gene_02351	chr1	64007623	64020747	+	1741	-	- && sp|Q8TD35|LKAM1_HUMAN Protein LKAAEAR1 OS=Homo sapiens OX=9606 GN=LKAAEAR1 PE=1 SV=3 && PF15478:Family of unknown function with LKAAEAR motif	-
HDH_G02354	HDH_Gene_02354	chr1	64104952	64126283	+	1385	-	- && sp|P53798|FDFT_MOUSE Squalene synthase OS=Mus musculus OX=10090 GN=Fdft1 PE=1 SV=2 && PF00494:Squalene/phytoene synthase	-
HDH_G02355	HDH_Gene_02355	chr1	64132689	64146476	-	1661	-	- && - && PF13649:Methyltransferase domain	-
HDH_G02358	HDH_Gene_02358	chr1	64197373	64203200	-	1164	-	- && - && PF13649:Methyltransferase domain	-
HDH_G02359	HDH_Gene_02359	chr1	64216753	64235025	+	1800	-	- && sp|O75529|TAF5L_HUMAN TAF5-like RNA polymerase II p300/CBP-associated factor-associated factor 65 kDa subunit 5L OS=Homo sapiens OX=9606 GN=TAF5L PE=1 SV=1 && PF00400:WD domain, G-beta repeat|PF04494:WD40 associated region in TFIID subunit, NTD2 domain	WD40
HDH_G02360	HDH_Gene_02360	chr1	64235167	64235517	+	351	-	- && - && -	-
HDH_G02361	HDH_Gene_02361	chr1	64239989	64249219	-	864	-	- && - && PF14912:Testicular haploid expressed repeat	-
HDH_G02363	HDH_Gene_02363	chr1	64287613	64304318	+	1739	-	- && sp|Q5ZJL8|ABHDD_CHICK Protein ABHD13 OS=Gallus gallus OX=9031 GN=ABHD13 PE=2 SV=1 && PF12146:Serine aminopeptidase, S33	-
HDH_G02366	HDH_Gene_02366	chr1	64352527	64368176	+	3354	-	- && sp|Q6NZ07|NCLN_DANRE Nicalin-1 OS=Danio rerio OX=7955 GN=ncl1 PE=2 SV=1 && PF04389:Peptidase family M28	-
HDH_G02372	HDH_Gene_02372	chr1	64800291	64885464	+	9313	-	- && - && -	-
HDH_G02378	HDH_Gene_02378	chr1	65112148	65139036	+	2727	-	- && sp|P20715|HMDH_XENLA 3-hydroxy-3-methylglutaryl-coenzyme A reductase OS=Xenopus laevis OX=8355 GN=hmgcr PE=2 SV=1 && PF00368:Hydroxymethylglutaryl-coenzyme A reductase|PF12349:Sterol-sensing domain of SREBP cleavage-activation	-
HDH_G02381	HDH_Gene_02381	chr1	65265064	65345531	+	1401	-	- && sp|Q04727|TLE4_HUMAN Transducin-like enhancer protein 4 OS=Homo sapiens OX=9606 GN=TLE4 PE=1 SV=3 && PF03942:DTW domain	DTW
HDH_G02382	HDH_Gene_02382	chr1	65413493	65456272	-	3709	-	- && sp|Q04727|TLE4_HUMAN Transducin-like enhancer protein 4 OS=Homo sapiens OX=9606 GN=TLE4 PE=1 SV=3 && PF03920:Groucho/TLE N-terminal Q-rich domain	-
HDH_G02384	HDH_Gene_02384	chr1	65527862	65606517	-	4717	-	- && sp|Q6ZPY2|SMG5_MOUSE Protein SMG5 OS=Mus musculus OX=10090 GN=Smg5 PE=1 SV=2 && PF10374:Telomerase activating protein Est1|PF10373:Est1 DNA/RNA binding domain|PF13638:PIN domain	-
HDH_G02387	HDH_Gene_02387	chr1	65877120	65899717	-	5343	-	- && sp|Q56A10|ZN608_MOUSE Zinc finger protein 608 OS=Mus musculus OX=10090 GN=Znf608 PE=1 SV=1 && -	-
HDH_G02390	HDH_Gene_02390	chr1	66078170	66083214	+	1497	-	- && sp|Q9D110|MTHFS_MOUSE 5-formyltetrahydrofolate cyclo-ligase OS=Mus musculus OX=10090 GN=Mthfs PE=2 SV=2 && PF01812:5-formyltetrahydrofolate cyclo-ligase family	-
HDH_G02392	HDH_Gene_02392	chr1	66109181	66113353	-	2000	-	- && sp|Q3B8G7|IR3IP_XENLA Immediate early response 3-interacting protein 1 OS=Xenopus laevis OX=8355 GN=ier3ip1 PE=3 SV=1 && -	-
HDH_G02393	HDH_Gene_02393	chr1	66118989	66135821	-	1347	-	- && sp|Q4PLW0|PLIN2_PIG Perilipin-2 OS=Sus scrofa OX=9823 GN=PLIN2 PE=2 SV=1 && PF03036:Perilipin family	Perilipin
HDH_G02398	HDH_Gene_02398	chr1	66231642	66233180	-	1539	-	- && sp|Q9H9S5|FKRP_HUMAN Fukutin-related protein OS=Homo sapiens OX=9606 GN=FKRP PE=1 SV=1 && PF04991:LicD family	-
HDH_G02399	HDH_Gene_02399	chr1	66236773	66242962	+	630	-	- && - && PF03980:Nnf1	-
HDH_G02400	HDH_Gene_02400	chr1	66272519	66276654	-	1741	-	- && sp|Q4PLW0|PLIN2_PIG Perilipin-2 OS=Sus scrofa OX=9823 GN=PLIN2 PE=2 SV=1 && PF03036:Perilipin family	Perilipin
HDH_G02402	HDH_Gene_02402	chr1	66325845	66327456	+	438	-	- && - && PF00837:Iodothyronine deiodinase	-
HDH_G02404	HDH_Gene_02404	chr1	66339792	66347979	-	429	-	- && sp|Q6DC60|F219A_DANRE Protein FAM219A OS=Danio rerio OX=7955 GN=fam219a PE=2 SV=1 && PF15260:Protein family FAM219A	-
HDH_G02406	HDH_Gene_02406	chr1	66370967	66372505	-	1539	-	- && sp|Q9H9S5|FKRP_HUMAN Fukutin-related protein OS=Homo sapiens OX=9606 GN=FKRP PE=1 SV=1 && PF04991:LicD family	-
HDH_G02407	HDH_Gene_02407	chr1	66378511	66384258	+	630	-	- && - && PF03980:Nnf1	-
HDH_G02413	HDH_Gene_02413	chr1	66528171	66534221	+	3592	-	- && - && PF13903:PMP-22/EMP/MP20/Claudin tight junction	-
HDH_G02421	HDH_Gene_02421	chr1	66771928	66772203	-	276	-	- && - && -	-
HDH_G02422	HDH_Gene_02422	chr1	66774089	66784828	-	1394	-	- && sp|Q9LYT1|PAO3_ARATH Polyamine oxidase 3 OS=Arabidopsis thaliana OX=3702 GN=PAO3 PE=1 SV=1 && PF01593:Flavin containing amine oxidoreductase	Amino_oxidase
HDH_G02424	HDH_Gene_02424	chr1	66834987	66839949	-	4491	-	- && - && -	-
HDH_G02425	HDH_Gene_02425	chr1	66839775	66857084	+	1014	-	- && sp|Q96RT8|GCP5_HUMAN Gamma-tubulin complex component 5 OS=Homo sapiens OX=9606 GN=TUBGCP5 PE=1 SV=1 && PF17681:Gamma tubulin complex component N-terminal	-
HDH_G02426	HDH_Gene_02426	chr1	66857391	66859053	+	228	-	- && - && -	-
HDH_G02427	HDH_Gene_02427	chr1	66862950	66876195	+	2376	-	- && sp|Q95K09|GCP5_MACFA Gamma-tubulin complex component 5 (Fragment) OS=Macaca fascicularis OX=9541 GN=TUBGCP5 PE=2 SV=2 && PF04130:Gamma tubulin complex component C-terminal	-
HDH_G02432	HDH_Gene_02432	chr1	67033868	67046946	-	1167	-	- && sp|Q66IL0|CHID1_XENTR Chitinase domain-containing protein 1 OS=Xenopus tropicalis OX=8364 GN=chid1 PE=2 SV=1 && PF00704:Glycosyl hydrolases family 18	-
HDH_G02433	HDH_Gene_02433	chr1	67047767	67062612	+	3708	-	- && sp|Q6AZH6|FAF2A_XENLA FAS-associated factor 2-A OS=Xenopus laevis OX=8355 GN=faf2-a PE=2 SV=1 && PF00789:UBX domain|PF14555:UBA-like domain	UBX
HDH_G02436	HDH_Gene_02436	chr1	67134897	67139929	+	1608	-	- && sp|Q9VRV7|SF3B6_DROME Splicing factor 3B subunit 6 OS=Drosophila melanogaster OX=7227 GN=Sf3b6 PE=1 SV=1 && PF00076:RNA recognition motif. (a.k.a. RRM, RBD, or RNP domain)	RRM_1
HDH_G02437	HDH_Gene_02437	chr1	67141380	67147979	+	2014	-	- && - && -	-
HDH_G02438	HDH_Gene_02438	chr1	67150755	67158042	-	813	-	- && sp|Q26630|IDLC_STRPU 33 kDa inner dynein arm light chain, axonemal OS=Strongylocentrotus purpuratus OX=7668 PE=1 SV=1 && PF10211:Axonemal dynein light chain	-
HDH_G02439	HDH_Gene_02439	chr1	67158138	67168168	+	2168	-	- && sp|Q6TGY8|EMC2_DANRE ER membrane protein complex subunit 2 OS=Danio rerio OX=7955 GN=emc2 PE=2 SV=1 && -	-
HDH_G02442	HDH_Gene_02442	chr1	67210134	67236474	-	1203	-	- && sp|O70196|PPCE_RAT Prolyl endopeptidase OS=Rattus norvegicus OX=10116 GN=Prep PE=1 SV=1 && PF02897:Prolyl oligopeptidase, N-terminal beta-propeller domain	-
HDH_G02443	HDH_Gene_02443	chr1	67236856	67257268	+	6890	-	- && sp|D3YYI7|RN217_MOUSE Probable E3 ubiquitin-protein ligase RNF217 OS=Mus musculus OX=10090 GN=Rnf217 PE=3 SV=2 && PF01485:IBR domain, a half RING-finger domain	IBR
HDH_G02445	HDH_Gene_02445	chr1	67303341	67313376	+	1744	-	- && - && -	-
HDH_G02446	HDH_Gene_02446	chr1	67315327	67324581	-	1926	-	- && - && PF00076:RNA recognition motif. (a.k.a. RRM, RBD, or RNP domain)	RRM_1
HDH_G02447	HDH_Gene_02447	chr1	67324621	67328780	+	1710	-	- && sp|Q9H867|MT21D_HUMAN Protein-lysine methyltransferase METTL21D OS=Homo sapiens OX=9606 GN=VCPKMT PE=1 SV=2 && PF10294:Lysine methyltransferase	-
HDH_G02448	HDH_Gene_02448	chr1	67329680	67332102	-	1405	-	- && - && PF02493:MORN repeat	MORN
HDH_G02449	HDH_Gene_02449	chr1	67335506	67346679	+	3066	-	- && sp|P10515|ODP2_HUMAN Dihydrolipoyllysine-residue acetyltransferase component of pyruvate dehydrogenase complex, mitochondrial OS=Homo sapiens OX=9606 GN=DLAT PE=1 SV=3 && PF00364:Biotin-requiring enzyme|PF00198:2-oxoacid dehydrogenases acyltransferase (catalytic domain)|PF02817:e3 binding domain	Biotin_lipoyl
HDH_G02454	HDH_Gene_02454	chr1	67596698	67599165	+	348	-	- && - && -	-
HDH_G02455	HDH_Gene_02455	chr1	67600504	67618686	+	2055	-	- && sp|Q8CCJ9|P20L1_MOUSE PHD finger protein 20-like protein 1 OS=Mus musculus OX=10090 GN=Phf20l1 PE=1 SV=2 && -	-
HDH_G02456	HDH_Gene_02456	chr1	67618709	67620310	+	480	-	- && - && -	-
HDH_G02462	HDH_Gene_02462	chr1	67993317	68090152	+	7867	-	- && sp|Q4H4B6|SCRIB_DANRE Protein scribble homolog OS=Danio rerio OX=7955 GN=scrib PE=1 SV=1 && PF13855:Leucine rich repeat|PF00595:PDZ domain	PDZ
HDH_G02463	HDH_Gene_02463	chr1	68092673	68097861	-	1651	-	- && sp|Q5F477|LDAH_CHICK Lipid droplet-associated hydrolase OS=Gallus gallus OX=9031 GN=LDAH PE=2 SV=2 && PF10230:Lipid-droplet associated hydrolase	-
HDH_G02464	HDH_Gene_02464	chr1	68098146	68107847	+	1356	-	- && sp|Q9W6I0|UQCC1_XENLA Ubiquinol-cytochrome-c reductase complex assembly factor 1 OS=Xenopus laevis OX=8355 GN=uqcc1 PE=2 SV=1 && PF03981:Ubiquinol-cytochrome C chaperone	-
HDH_G02465	HDH_Gene_02465	chr1	68114547	68213570	+	3769	-	- && sp|Q5ZM65|PTSS1_CHICK Phosphatidylserine synthase 1 OS=Gallus gallus OX=9031 GN=PTDSS1 PE=2 SV=2 && PF03034:Phosphatidyl serine synthase	PSS
HDH_G02478	HDH_Gene_02478	chr1	68382709	68405901	+	3552	-	- && sp|Q8CEE6|PASK_MOUSE PAS domain-containing serine/threonine-protein kinase OS=Mus musculus OX=10090 GN=Pask PE=1 SV=3 && PF00069:Protein kinase domain	Pkinase
HDH_G02479	HDH_Gene_02479	chr1	68413416	68424578	-	1581	-	- && sp|O76387|PTH2_CAEEL Probable peptidyl-tRNA hydrolase 2 OS=Caenorhabditis elegans OX=6239 GN=C24G6.8 PE=3 SV=1 && PF01981:Peptidyl-tRNA hydrolase PTH2	PTH2
HDH_G02480	HDH_Gene_02480	chr1	68425306	68438193	+	5792	-	- && sp|Q9UKD1|GMEB2_HUMAN Glucocorticoid modulatory element-binding protein 2 OS=Homo sapiens OX=9606 GN=GMEB2 PE=1 SV=1 && PF01342:SAND domain	SAND
HDH_G02481	HDH_Gene_02481	chr1	68440415	68466992	+	2782	-	- && sp|O60645|EXOC3_HUMAN Exocyst complex component 3 OS=Homo sapiens OX=9606 GN=EXOC3 PE=1 SV=3 && PF06046:Exocyst complex component Sec6	-
HDH_G02487	HDH_Gene_02487	chr1	68602764	68608222	+	2502	-	- && sp|Q32PP1|MRNIP_DANRE MRN complex-interacting protein OS=Danio rerio OX=7955 GN=mrnip PE=2 SV=1 && PF15749:MRN-interacting protein	-
HDH_G02491	HDH_Gene_02491	chr1	68771968	68781490	+	2545	-	- && - && PF00651:BTB/POZ domain	BTB
HDH_G02495	HDH_Gene_02495	chr1	68810545	68816045	+	1269	-	- && sp|O14522|PTPRT_HUMAN Receptor-type tyrosine-protein phosphatase T OS=Homo sapiens OX=9606 GN=PTPRT PE=1 SV=6 && PF00102:Protein-tyrosine phosphatase	Y_phosphatase
HDH_G02496	HDH_Gene_02496	chr1	68815358	68832776	-	2092	-	- && sp|A1L3G4|TM241_XENLA Transmembrane protein 241 OS=Xenopus laevis OX=8355 GN=tmem241 PE=2 SV=1 && -	-
HDH_G02511	HDH_Gene_02511	chr1	69139223	69155761	-	3890	-	- && sp|P70297|STAM1_MOUSE Signal transducing adapter molecule 1 OS=Mus musculus OX=10090 GN=Stam PE=1 SV=3 && PF00018:SH3 domain	SH3_1
HDH_G02512	HDH_Gene_02512	chr1	69157013	69158403	-	204	-	- && sp|O75886|STAM2_HUMAN Signal transducing adapter molecule 2 OS=Homo sapiens OX=9606 GN=STAM2 PE=1 SV=1 && -	-
HDH_G02513	HDH_Gene_02513	chr1	69168196	69185195	+	1818	-	- && - && -	-
HDH_G02514	HDH_Gene_02514	chr1	69185204	69214912	+	9648	-	- && sp|Q8BV79|TRNK1_MOUSE TPR and ankyrin repeat-containing protein 1 OS=Mus musculus OX=10090 GN=Trank1 PE=2 SV=3 && -	-
HDH_G02524	HDH_Gene_02524	chr1	69477245	69479346	+	1949	-	- && sp|Q9BSE2|TMM79_HUMAN Transmembrane protein 79 OS=Homo sapiens OX=9606 GN=TMEM79 PE=1 SV=1 && -	-
HDH_G02525	HDH_Gene_02525	chr1	69508643	69534036	-	2093	-	- && sp|Q04467|IDHP_BOVIN Isocitrate dehydrogenase [NADP], mitochondrial OS=Bos taurus OX=9913 GN=IDH2 PE=1 SV=2 && PF00180:Isocitrate/isopropylmalate dehydrogenase	-
HDH_G02526	HDH_Gene_02526	chr1	69534398	69554850	+	3359	-	- && sp|Q13423|NNTM_HUMAN NAD(P) transhydrogenase, mitochondrial OS=Homo sapiens OX=9606 GN=NNT PE=1 SV=3 && PF02233:NAD(P) transhydrogenase beta subunit|PF05222:Alanine dehydrogenase/PNT, N-terminal domain|PF01262:Alanine dehydrogenase/PNT, C-terminal domain|PF12769:4TM region of pyridine nucleotide transhydrogenase, mitoch	-
HDH_G02527	HDH_Gene_02527	chr1	69563805	69697208	-	4441	-	- && sp|Q9D1B8|DCD2C_MOUSE Doublecortin domain-containing protein 2C OS=Mus musculus OX=10090 GN=Dcdc2c PE=2 SV=2 && PF00612:IQ calmodulin-binding motif|PF03607:Doublecortin	IQ
HDH_G02530	HDH_Gene_02530	chr1	69892770	69911213	+	3228	-	- && sp|A6H8J1|PRRCA_XENLA Protein PRRC1-A OS=Xenopus laevis OX=8355 GN=prrc1-a PE=2 SV=1 && PF01931:Protein of unknown function DUF84	-
HDH_G02531	HDH_Gene_02531	chr1	69916333	69935453	-	1371	-	- && sp|Q4V8V2|NUD17_DANRE Nucleoside diphosphate-linked moiety X motif 17 OS=Danio rerio OX=7955 GN=nudt17 PE=2 SV=1 && PF00293:NUDIX domain	NUDIX
HDH_G02539	HDH_Gene_02539	chr1	70370081	70379165	-	1355	-	- && sp|Q78JE5|FBX22_MOUSE F-box only protein 22 OS=Mus musculus OX=10090 GN=Fbxo22 PE=1 SV=2 && PF10442:FIST C domain	-
HDH_G02543	HDH_Gene_02543	chr1	70478736	70483499	-	2889	-	- && sp|Q9P243|ZFAT_HUMAN Zinc finger protein ZFAT OS=Homo sapiens OX=9606 GN=ZFAT PE=1 SV=2 && -	-
HDH_G02544	HDH_Gene_02544	chr1	70488527	70509817	+	2776	-	- && sp|Q5VZE5|NAA35_HUMAN N-alpha-acetyltransferase 35, NatC auxiliary subunit OS=Homo sapiens OX=9606 GN=NAA35 PE=1 SV=1 && PF04112:Mak10 subunit, NatC N(alpha)-terminal acetyltransferase	-
HDH_G02548	HDH_Gene_02548	chr1	70633376	70634500	+	1125	-	- && - && -	-
HDH_G02549	HDH_Gene_02549	chr1	70640440	70645465	-	843	-	- && - && PF10572:UPF0556 domain	-
HDH_G02550	HDH_Gene_02550	chr1	70647292	70698469	+	3307	-	- && sp|P51659|DHB4_HUMAN Peroxisomal multifunctional enzyme type 2 OS=Homo sapiens OX=9606 GN=HSD17B4 PE=1 SV=3 && PF01575:MaoC like domain|PF00106:short chain dehydrogenase|PF02036:SCP-2 sterol transfer family	adh_short
HDH_G02551	HDH_Gene_02551	chr1	70701307	70705615	-	934	-	- && sp|Q5E9E4|SSRB_BOVIN Translocon-associated protein subunit beta OS=Bos taurus OX=9913 GN=SSR2 PE=2 SV=1 && PF05753:Translocon-associated protein beta (TRAPB)	-
HDH_G02552	HDH_Gene_02552	chr1	70705594	70727593	+	5503	-	- && sp|Q9JJP9|UBQL1_RAT Ubiquilin-1 OS=Rattus norvegicus OX=10116 GN=Ubqln1 PE=1 SV=1 && PF00627:UBA/TS-N domain|PF00240:Ubiquitin family	ubiquitin
HDH_G02556	HDH_Gene_02556	chr1	70899427	70903878	-	864	-	- && sp|Q5TZE1|BTB6B_DANRE BTB/POZ domain-containing protein 6-B OS=Danio rerio OX=7955 GN=btbd6b PE=2 SV=1 && PF08005:PHR domain	-
HDH_G02561	HDH_Gene_02561	chr1	71072119	71103543	-	2531	-	- && sp|P50143|TCPG_XENLA T-complex protein 1 subunit gamma OS=Xenopus laevis OX=8355 GN=cct3 PE=2 SV=2 && PF00118:TCP-1/cpn60 chaperonin family	-
HDH_G02565	HDH_Gene_02565	chr1	71274511	71340082	+	1679	-	- && sp|E9PV86|MCTP1_MOUSE Multiple C2 and transmembrane domain-containing protein 1 OS=Mus musculus OX=10090 GN=Mctp1 PE=1 SV=1 && PF00168:C2 domain	C2
HDH_G02566	HDH_Gene_02566	chr1	71345074	71348720	-	366	-	- && sp|Q3T171|RL36_BOVIN 60S ribosomal protein L36 OS=Bos taurus OX=9913 GN=RPL36 PE=3 SV=3 && PF01158:Ribosomal protein L36e	-
HDH_G02567	HDH_Gene_02567	chr1	71348991	71377809	+	3910	-	- && sp|P54132|BLM_HUMAN Bloom syndrome protein OS=Homo sapiens OX=9606 GN=BLM PE=1 SV=1 && PF00271:Helicase conserved C-terminal domain|PF00570:HRDC domain|PF16124:RecQ zinc-binding|PF00270:DEAD/DEAH box helicase|PF09382:RQC domain	DEAD
HDH_G02568	HDH_Gene_02568	chr1	71380465	71413776	-	3831	-	- && sp|Q2KJG3|SYNC_BOVIN Asparagine--tRNA ligase, cytoplasmic OS=Bos taurus OX=9913 GN=NARS PE=2 SV=3 && PF00152:tRNA synthetases class II (D, K and N)|PF01336:OB-fold nucleic acid binding domain	tRNA-synt_2
HDH_G02569	HDH_Gene_02569	chr1	71415340	71425748	+	996	-	- && sp|Q68E01|INT3_HUMAN Integrator complex subunit 3 OS=Homo sapiens OX=9606 GN=INTS3 PE=1 SV=1 && PF10189:Integrator complex subunit 3	-
HDH_G02570	HDH_Gene_02570	chr1	71425807	71443879	+	1746	-	- && sp|Q7TPD0|INT3_MOUSE Integrator complex subunit 3 OS=Mus musculus OX=10090 GN=Ints3 PE=1 SV=2 && PF10189:Integrator complex subunit 3	-
HDH_G02574	HDH_Gene_02574	chr1	71532848	71533798	+	789	-	- && - && -	-
HDH_G02576	HDH_Gene_02576	chr1	71552987	71562292	+	1158	-	- && sp|Q8RY71|ESP_ARATH Epithiospecifier protein OS=Arabidopsis thaliana OX=3702 GN=ESP PE=1 SV=2 && PF13964:Kelch motif|PF13415:Galactose oxidase, central domain|PF07646:Kelch motif	Kelch_2
HDH_G02577	HDH_Gene_02577	chr1	71571286	71624657	+	5856	-	- && sp|E9Q634|MYO1E_MOUSE Unconventional myosin-Ie OS=Mus musculus OX=10090 GN=Myo1e PE=1 SV=1 && PF00063:Myosin head (motor domain)|PF14604:Variant SH3 domain|PF06017:Unconventional myosin tail, actin- and lipid-binding	Myosin_head
HDH_G02579	HDH_Gene_02579	chr1	71670797	71678285	-	1311	-	- && sp|Q7ZYC4|ACBG2_XENLA Long-chain-fatty-acid--CoA ligase ACSBG2 OS=Xenopus laevis OX=8355 GN=acsbg2 PE=2 SV=1 && PF00501:AMP-binding enzyme	AMP-binding
HDH_G02582	HDH_Gene_02582	chr1	71814764	71816488	+	396	-	- && sp|Q9CWB7|YD286_MOUSE Glutaredoxin-like protein C5orf63 homolog OS=Mus musculus OX=10090 PE=1 SV=1 && PF05768:Glutaredoxin-like domain (DUF836)	-
HDH_G02583	HDH_Gene_02583	chr1	71819933	71829037	-	1473	-	- && sp|Q5PQ35|MARH2_XENLA E3 ubiquitin-protein ligase MARCHF2 OS=Xenopus laevis OX=8355 GN=marchf2 PE=2 SV=1 && PF12906:RING-variant domain	-
HDH_G02584	HDH_Gene_02584	chr1	71839962	71862899	+	1719	-	- && sp|P11048|LMNA_XENLA Lamin-A OS=Xenopus laevis OX=8355 GN=lmna PE=2 SV=1 && PF00932:Lamin Tail Domain|PF00038:Intermediate filament protein	Filament
HDH_G02586	HDH_Gene_02586	chr1	71942050	71955550	+	2090	-	- && sp|Q96Q77|CIB3_HUMAN Calcium and integrin-binding family member 3 OS=Homo sapiens OX=9606 GN=CIB3 PE=1 SV=3 && PF13499:EF-hand domain pair	-
HDH_G02589	HDH_Gene_02589	chr1	72052850	72062217	+	1175	-	- && sp|Q9D0C1|RN115_MOUSE E3 ubiquitin-protein ligase RNF115 OS=Mus musculus OX=10090 GN=Rnf115 PE=1 SV=1 && PF14369:zinc-ribbon	-
HDH_G02590	HDH_Gene_02590	chr1	72101033	72184634	+	4833	-	- && sp|B2RTY4|MYO9A_HUMAN Unconventional myosin-IXa OS=Homo sapiens OX=9606 GN=MYO9A PE=1 SV=2 && PF00788:Ras association (RalGDS/AF-6) domain|PF00063:Myosin head (motor domain)	Myosin_head
HDH_G02591	HDH_Gene_02591	chr1	72184763	72191003	+	948	-	- && sp|E7F3F0|MY9AB_DANRE Unconventional myosin-IXAb OS=Danio rerio OX=7955 GN=myo9ab PE=3 SV=3 && PF00620:RhoGAP domain	RhoGAP
HDH_G02592	HDH_Gene_02592	chr1	72191727	72197841	+	333	-	- && - && -	-
HDH_G02597	HDH_Gene_02597	chr1	72738119	72751837	+	1799	-	- && sp|C0HL13|LRP2_PIG Low-density lipoprotein receptor-related protein 2 OS=Sus scrofa OX=9823 GN=LRP2 PE=1 SV=1 && PF00058:Low-density lipoprotein receptor repeat class B	-
HDH_G02605	HDH_Gene_02605	chr1	73098589	73108390	-	1103	-	- && sp|Q7ZTZ2|RLP24_DANRE Probable ribosome biogenesis protein RLP24 OS=Danio rerio OX=7955 GN=rsl24d1 PE=2 SV=1 && PF01246:Ribosomal protein L24e	-
HDH_G02607	HDH_Gene_02607	chr1	73139539	73150573	+	1807	-	- && - && PF13927:Immunoglobulin domain|PF07679:Immunoglobulin I-set domain	I-set
HDH_G02608	HDH_Gene_02608	chr1	73162151	73194377	+	5334	-	- && sp|B6ZLK2|CHD1_CHICK Chromodomain-helicase-DNA-binding protein 1 OS=Gallus gallus OX=9031 GN=CHD1 PE=1 SV=1 && PF00385:Chromo (CHRromatin Organisation MOdifier) domain|PF00176:SNF2 family N-terminal domain	SNF2_N
HDH_G02609	HDH_Gene_02609	chr1	73195038	73215744	+	3156	-	- && sp|P40201|CHD1_MOUSE Chromodomain-helicase-DNA-binding protein 1 OS=Mus musculus OX=10090 GN=Chd1 PE=1 SV=3 && PF00271:Helicase conserved C-terminal domain|PF13907:Domain of unknown function (DUF4208)|PF18375:CDH1/2 SANT-Helical linker 1	Helicase_C
HDH_G02614	HDH_Gene_02614	chr1	73405018	73415536	-	4897	-	- && sp|Q96B86|RGMA_HUMAN Repulsive guidance molecule A OS=Homo sapiens OX=9606 GN=RGMA PE=1 SV=3 && PF06534:Repulsive guidance molecule (RGM) C-terminus|PF06535:Repulsive guidance molecule (RGM) N-terminus	-
HDH_G02621	HDH_Gene_02621	chr1	73684352	73815068	-	12200	-	- && sp|P98198|AT8B2_HUMAN Phospholipid-transporting ATPase ID OS=Homo sapiens OX=9606 GN=ATP8B2 PE=1 SV=2 && PF16212:Phospholipid-translocating P-type ATPase C-terminal|PF00122:E1-E2 ATPase|PF13246:Cation transport ATPase (P-type)|PF16209:Phospholipid-translocating ATPase N-terminal	E1-E2_ATPase
HDH_G02626	HDH_Gene_02626	chr1	73868771	73875176	+	873	-	- && sp|Q96BD8|SKA1_HUMAN Spindle and kinetochore-associated protein 1 OS=Homo sapiens OX=9606 GN=SKA1 PE=1 SV=1 && PF07160:Spindle and kinetochore-associated protein 1	-
HDH_G02630	HDH_Gene_02630	chr1	73932946	73950351	+	2180	-	- && sp|Q9WTY1|PDCD7_MOUSE Programmed cell death protein 7 OS=Mus musculus OX=10090 GN=Pdcd7 PE=1 SV=1 && PF16021:Programmed cell death protein 7	-
HDH_G02637	HDH_Gene_02637	chr1	74133814	74140415	-	1169	-	- && sp|A5PJA1|KAD6_BOVIN Adenylate kinase isoenzyme 6 OS=Bos taurus OX=9913 GN=AK6 PE=2 SV=1 && PF13238:AAA domain	-
HDH_G02638	HDH_Gene_02638	chr1	74141647	74151985	+	2581	-	- && sp|Q5U2Q4|PAR16_RAT Protein mono-ADP-ribosyltransferase PARP16 OS=Rattus norvegicus OX=10116 GN=Parp16 PE=2 SV=1 && PF00644:Poly(ADP-ribose) polymerase catalytic domain	-
HDH_G02639	HDH_Gene_02639	chr1	74154898	74160949	-	2938	-	- && sp|Q6NXE6|ARMC6_HUMAN Armadillo repeat-containing protein 6 OS=Homo sapiens OX=9606 GN=ARMC6 PE=1 SV=2 && -	-
HDH_G02647	HDH_Gene_02647	chr1	74311108	74311779	-	672	-	- && - && PF00583:Acetyltransferase (GNAT) family	Acetyltransf_1
HDH_G02648	HDH_Gene_02648	chr1	74311946	74323368	+	3063	-	- && sp|P80585|TBCA_CHICK Tubulin-specific chaperone A OS=Gallus gallus OX=9031 GN=TBCA PE=1 SV=2 && -	-
HDH_G02652	HDH_Gene_02652	chr1	74353871	74418430	+	1477	-	- && sp|Q4V7Q6|ULK3_XENLA Serine/threonine-protein kinase ULK3 OS=Xenopus laevis OX=8355 GN=ulk3 PE=2 SV=1 && PF04212:MIT (microtubule interacting and transport) domain|PF00069:Protein kinase domain	Pkinase
HDH_G02653	HDH_Gene_02653	chr1	74462006	74466450	+	1019	-	- && sp|P55199|ELL_HUMAN RNA polymerase II elongation factor ELL OS=Homo sapiens OX=9606 GN=ELL PE=1 SV=1 && PF07303:Occludin homology domain	-
HDH_G02657	HDH_Gene_02657	chr1	74603214	74614502	-	1346	-	- && sp|P13804|ETFA_HUMAN Electron transfer flavoprotein subunit alpha, mitochondrial OS=Homo sapiens OX=9606 GN=ETFA PE=1 SV=1 && PF01012:Electron transfer flavoprotein domain|PF00766:Electron transfer flavoprotein FAD-binding domain	-
HDH_G02658	HDH_Gene_02658	chr1	74619105	74638207	+	3683	-	- && sp|Q54468|CHB_SERMA Chitobiase OS=Serratia marcescens OX=615 GN=chb PE=1 SV=1 && PF03174:Chitobiase/beta-hexosaminidase C-terminal domain|PF00728:Glycosyl hydrolase family 20, catalytic domain|PF02838:Glycosyl hydrolase family 20, domain 2|PF03173:Putative carbohydrate binding domain	Glyco_hydro_20
HDH_G02660	HDH_Gene_02660	chr1	74645300	74647848	-	2549	-	- && sp|Q6GPE5|FEM1B_XENLA Protein fem-1 homolog B OS=Xenopus laevis OX=8355 GN=fem1b PE=2 SV=1 && PF12796:Ankyrin repeats (3 copies)	-
HDH_G02664	HDH_Gene_02664	chr1	74693029	74700609	+	447	-	- && - && -	-
HDH_G02665	HDH_Gene_02665	chr1	74709509	74725147	+	2913	-	- && sp|Q8N302|AGGF1_HUMAN Angiogenic factor with G patch and FHA domains 1 OS=Homo sapiens OX=9606 GN=AGGF1 PE=1 SV=2 && PF00498:FHA domain|PF01585:G-patch domain|PF17780:OCRE domain	G-patch
HDH_G02671	HDH_Gene_02671	chr1	74939102	74977153	-	3621	-	- && sp|Q8C0S1|DI3L1_MOUSE DIS3-like exonuclease 1 OS=Mus musculus OX=10090 GN=Dis3l PE=1 SV=2 && PF17216:Rrp44-like cold shock domain|PF17849:Dis3-like cold-shock domain 2 (CSD2)|PF00773:RNB domain	RNB
HDH_G02672	HDH_Gene_02672	chr1	74977056	74987898	+	3052	-	- && sp|Q5D018|RBM8A_DANRE RNA-binding protein 8A OS=Danio rerio OX=7955 GN=rbm8a PE=2 SV=1 && PF00076:RNA recognition motif. (a.k.a. RRM, RBD, or RNP domain)	RRM_1
HDH_G02675	HDH_Gene_02675	chr1	75013731	75026454	+	5013	-	- && sp|Q9Y2Y9|KLF13_HUMAN Krueppel-like factor 13 OS=Homo sapiens OX=9606 GN=KLF13 PE=1 SV=1 && -	-
HDH_G02678	HDH_Gene_02678	chr1	75059943	75077693	-	1491	-	- && - && -	-
HDH_G02679	HDH_Gene_02679	chr1	75077770	75144397	+	4066	-	- && sp|Q14147|DHX34_HUMAN Probable ATP-dependent RNA helicase DHX34 OS=Homo sapiens OX=9606 GN=DHX34 PE=1 SV=2 && PF04408:Helicase associated domain (HA2)|PF00271:Helicase conserved C-terminal domain|PF07717:Oligonucleotide/oligosaccharide-binding (OB)-fold	HA2
HDH_G02682	HDH_Gene_02682	chr1	75200674	75210207	-	3569	-	- && - && -	-
HDH_G02683	HDH_Gene_02683	chr1	75217553	75220983	-	825	-	- && - && -	-
HDH_G02685	HDH_Gene_02685	chr1	75271020	75285658	+	2351	-	- && sp|O00566|MPP10_HUMAN U3 small nucleolar ribonucleoprotein protein MPP10 OS=Homo sapiens OX=9606 GN=MPHOSPH10 PE=1 SV=2 && PF04006:Mpp10 protein	-
HDH_G02687	HDH_Gene_02687	chr1	75439078	75460471	+	2665	-	- && sp|O00566|MPP10_HUMAN U3 small nucleolar ribonucleoprotein protein MPP10 OS=Homo sapiens OX=9606 GN=MPHOSPH10 PE=1 SV=2 && PF04006:Mpp10 protein	-
HDH_G02690	HDH_Gene_02690	chr1	75538242	75548531	-	1174	-	- && sp|Q16595|FRDA_HUMAN Frataxin, mitochondrial OS=Homo sapiens OX=9606 GN=FXN PE=1 SV=2 && PF01491:Frataxin-like domain	Frataxin_Cyay
HDH_G02693	HDH_Gene_02693	chr1	75798633	75806447	-	1178	-	- && sp|P24367|PPIB_CHICK Peptidyl-prolyl cis-trans isomerase B OS=Gallus gallus OX=9031 GN=PPIB PE=2 SV=1 && PF00160:Cyclophilin type peptidyl-prolyl cis-trans isomerase/CLD	Pro_isomerase
HDH_G02700	HDH_Gene_02700	chr1	76024014	76040415	-	1182	-	- && - && -	-
HDH_G02701	HDH_Gene_02701	chr1	76036824	76053735	+	333	-	- && sp|Q9Y2Y1|RPC10_HUMAN DNA-directed RNA polymerase III subunit RPC10 OS=Homo sapiens OX=9606 GN=POLR3K PE=1 SV=2 && PF01096:Transcription factor S-II (TFIIS)	-
HDH_G02715	HDH_Gene_02715	chr1	76533157	76597588	-	867	-	- && - && -	-
HDH_G02719	HDH_Gene_02719	chr1	76747227	76844134	+	2350	-	- && sp|A5A777|BL1S5_PIG Biogenesis of lysosome-related organelles complex 1 subunit 5 OS=Sus scrofa OX=9823 GN=BLOC1S5 PE=2 SV=1 && PF14942:Organelle biogenesis, Muted-like protein	-
HDH_G02722	HDH_Gene_02722	chr1	76931964	76943847	+	1746	-	- && sp|Q98SH3|ADRM1_CHICK Proteasomal ubiquitin receptor ADRM1 OS=Gallus gallus OX=9031 GN=ADRM1 PE=2 SV=1 && PF04683:Proteasome complex subunit Rpn13 ubiquitin receptor|PF16550:UCH-binding domain	-
HDH_G02723	HDH_Gene_02723	chr1	76956257	76959330	+	1089	-	- && - && -	-
HDH_G02726	HDH_Gene_02726	chr1	77023637	77035127	-	2047	-	- && sp|D3ZAT9|FAXC_RAT Failed axon connections homolog OS=Rattus norvegicus OX=10116 GN=Faxc PE=3 SV=1 && PF17172:Glutathione S-transferase N-terminal domain|PF17171:Glutathione S-transferase, C-terminal domain	-
HDH_G02743	HDH_Gene_02743	chr1	77662448	77672550	-	1335	-	- && sp|D3ZAT9|FAXC_RAT Failed axon connections homolog OS=Rattus norvegicus OX=10116 GN=Faxc PE=3 SV=1 && PF17172:Glutathione S-transferase N-terminal domain|PF17171:Glutathione S-transferase, C-terminal domain	-
HDH_G02754	HDH_Gene_02754	chr1	78138239	78140793	+	175	-	- && - && -	-
HDH_G02755	HDH_Gene_02755	chr1	78141581	78151759	+	342	-	- && sp|Q32M00|CRBL2_MOUSE cAMP-responsive element-binding protein-like 2 OS=Mus musculus OX=10090 GN=Crebl2 PE=1 SV=1 && -	-
HDH_G02756	HDH_Gene_02756	chr1	78161786	78163059	+	888	-	- && sp|O70583|TRI18_MOUSE E3 ubiquitin-protein ligase Midline-1 OS=Mus musculus OX=10090 GN=Mid1 PE=1 SV=2 && PF13445:RING-type zinc-finger	-
HDH_G02757	HDH_Gene_02757	chr1	78170618	78271366	-	6050	-	- && sp|Q9BXW6|OSBL1_HUMAN Oxysterol-binding protein-related protein 1 OS=Homo sapiens OX=9606 GN=OSBPL1A PE=1 SV=2 && PF01237:Oxysterol-binding protein	-
HDH_G02765	HDH_Gene_02765	chr1	78570265	78614713	-	4393	-	- && sp|Q8N584|TT39C_HUMAN Tetratricopeptide repeat protein 39C OS=Homo sapiens OX=9606 GN=TTC39C PE=2 SV=2 && PF10300:Protein of unknown function (DUF3808)	-
HDH_G02766	HDH_Gene_02766	chr1	78617754	78620390	+	908	-	- && - && -	-
HDH_G02769	HDH_Gene_02769	chr1	78674271	78678177	+	982	-	- && - && -	-
HDH_G02773	HDH_Gene_02773	chr1	78816741	78846856	-	5373	-	- && sp|Q66KZ9|NKAI3_XENLA Sodium/potassium-transporting ATPase subunit beta-1-interacting protein 3 OS=Xenopus laevis OX=8355 GN=nkain3 PE=2 SV=1 && PF05640:Na,K-Atpase Interacting protein	-
HDH_G02775	HDH_Gene_02775	chr1	78874284	78876582	+	2299	-	- && - && -	-
HDH_G02786	HDH_Gene_02786	chr1	79166240	79190863	+	4200	-	- && sp|Q61749|EI2BD_MOUSE Translation initiation factor eIF-2B subunit delta OS=Mus musculus OX=10090 GN=Eif2b4 PE=1 SV=2 && PF01008:Initiation factor 2 subunit family	-
HDH_G02787	HDH_Gene_02787	chr1	79192903	79201184	-	2665	-	- && sp|P54819|KAD2_HUMAN Adenylate kinase 2, mitochondrial OS=Homo sapiens OX=9606 GN=AK2 PE=1 SV=2 && PF00406:Adenylate kinase|PF05191:Adenylate kinase, active site lid	ADK
HDH_G02788	HDH_Gene_02788	chr1	79201389	79223985	+	5394	-	- && sp|Q5RID7|SNX17_DANRE Sorting nexin-17 OS=Danio rerio OX=7955 GN=snx17 PE=2 SV=1 && PF18116:Sorting Nexin 17 FERM C-terminal domain|PF00787:PX domain	PX
HDH_G02790	HDH_Gene_02790	chr1	79274861	79309102	-	2705	-	- && - && -	-
HDH_G02792	HDH_Gene_02792	chr1	79344711	79374042	+	1989	-	- && sp|Q6ZQ38|CAND1_MOUSE Cullin-associated NEDD8-dissociated protein 1 OS=Mus musculus OX=10090 GN=Cand1 PE=1 SV=2 && -	-
HDH_G02793	HDH_Gene_02793	chr1	79383172	79394029	+	3019	-	- && sp|Q6ZQ38|CAND1_MOUSE Cullin-associated NEDD8-dissociated protein 1 OS=Mus musculus OX=10090 GN=Cand1 PE=1 SV=2 && PF08623:TATA-binding protein interacting (TIP20)	-
HDH_G02794	HDH_Gene_02794	chr1	79437931	79459857	+	2598	-	- && sp|Q8NB78|KDM1B_HUMAN Lysine-specific histone demethylase 1B OS=Homo sapiens OX=9606 GN=KDM1B PE=1 SV=3 && PF01593:Flavin containing amine oxidoreductase|PF07496:CW-type Zinc Finger	Amino_oxidase
HDH_G02795	HDH_Gene_02795	chr1	79467392	79469811	-	642	-	- && sp|P58375|RL30_SPOFR 60S ribosomal protein L30 OS=Spodoptera frugiperda OX=7108 GN=RpL30 PE=3 SV=1 && PF01248:Ribosomal protein L7Ae/L30e/S12e/Gadd45 family	-
HDH_G02796	HDH_Gene_02796	chr1	79469824	79507648	+	2940	-	- && sp|A6N6J5|WDR35_RAT WD repeat-containing protein 35 OS=Rattus norvegicus OX=10116 GN=Wdr35 PE=1 SV=1 && PF12894:Anaphase-promoting complex subunit 4 WD40 domain	-
HDH_G02797	HDH_Gene_02797	chr1	79507650	79511168	+	642	-	- && sp|Q8BND3|WDR35_MOUSE WD repeat-containing protein 35 OS=Mus musculus OX=10090 GN=Wdr35 PE=1 SV=3 && -	-
HDH_G02798	HDH_Gene_02798	chr1	79522635	79535574	-	2322	-	- && sp|Q91W90|TXND5_MOUSE Thioredoxin domain-containing protein 5 OS=Mus musculus OX=10090 GN=Txndc5 PE=1 SV=2 && PF00085:Thioredoxin	-
HDH_G02799	HDH_Gene_02799	chr1	79535568	79540143	+	677	-	- && sp|P08570|RLA1_DROME 60S acidic ribosomal protein P1 OS=Drosophila melanogaster OX=7227 GN=RpLP1 PE=1 SV=2 && PF00428:60s Acidic ribosomal protein	-
HDH_G02826	HDH_Gene_02826	chr1	81012870	81013319	-	450	-	- && - && -	-
HDH_G02828	HDH_Gene_02828	chr1	81088771	81091067	-	267	-	- && - && -	-
HDH_G02829	HDH_Gene_02829	chr1	81095569	81101032	+	3077	-	- && sp|Q6GMV3|PTRD1_HUMAN Putative peptidyl-tRNA hydrolase PTRHD1 OS=Homo sapiens OX=9606 GN=PTRHD1 PE=1 SV=1 && PF01981:Peptidyl-tRNA hydrolase PTH2	PTH2
HDH_G02830	HDH_Gene_02830	chr1	81103610	81108767	-	675	-	- && sp|Q5XJN2|GILT_DANRE Gamma-interferon-inducible lysosomal thiol reductase OS=Danio rerio OX=7955 GN=ifi30 PE=1 SV=1 && PF03227:Gamma interferon inducible lysosomal thiol reductase (GILT)	-
HDH_G02832	HDH_Gene_02832	chr1	81128289	81140081	-	2368	-	- && sp|E7E2N8|GILT_CARAU Gamma-interferon-inducible lysosomal thiol reductase OS=Carassius auratus OX=7957 GN=ifi30 PE=1 SV=1 && PF03227:Gamma interferon inducible lysosomal thiol reductase (GILT)|PF02199:Saposin A-type domain	-
HDH_G02835	HDH_Gene_02835	chr1	81170752	81183107	-	5780	-	- && sp|Q9BRZ2|TRI56_HUMAN E3 ubiquitin-protein ligase TRIM56 OS=Homo sapiens OX=9606 GN=TRIM56 PE=1 SV=3 && PF13445:RING-type zinc-finger	-
HDH_G02837	HDH_Gene_02837	chr1	81228740	81276729	+	609	-	- && sp|Q3SZM6|COXM1_BOVIN COX assembly mitochondrial protein homolog OS=Bos taurus OX=9913 GN=CMC1 PE=3 SV=1 && PF08583:Cytochrome c oxidase biogenesis protein Cmc1 like	-
HDH_G02838	HDH_Gene_02838	chr1	81281853	81282813	+	961	-	- && - && -	-
HDH_G02839	HDH_Gene_02839	chr1	81285143	81285370	-	228	-	- && - && -	-
HDH_G02840	HDH_Gene_02840	chr1	81285436	81310582	-	1632	-	- && sp|Q6NY98|MCE1_DANRE mRNA-capping enzyme OS=Danio rerio OX=7955 GN=rngtt PE=2 SV=1 && PF00782:Dual specificity phosphatase, catalytic domain|PF03919:mRNA capping enzyme, C-terminal domain|PF01331:mRNA capping enzyme, catalytic domain	DSPc
HDH_G02841	HDH_Gene_02841	chr1	81312419	81337098	+	2208	-	- && sp|Q8K4L0|DDX54_MOUSE ATP-dependent RNA helicase DDX54 OS=Mus musculus OX=10090 GN=Ddx54 PE=1 SV=1 && PF00271:Helicase conserved C-terminal domain|PF00270:DEAD/DEAH box helicase	DEAD
HDH_G02843	HDH_Gene_02843	chr1	81501526	81504226	-	339	-	- && - && -	-
HDH_G02844	HDH_Gene_02844	chr1	81504345	81505010	-	666	-	- && - && -	-
HDH_G02845	HDH_Gene_02845	chr1	81505490	81512414	-	1665	-	- && - && -	-
HDH_G02846	HDH_Gene_02846	chr1	81516717	81528666	+	3983	-	- && - && -	-
HDH_G02852	HDH_Gene_02852	chr1	81822220	81838600	-	1892	-	- && sp|Q9UKD2|MRT4_HUMAN mRNA turnover protein 4 homolog OS=Homo sapiens OX=9606 GN=MRTO4 PE=1 SV=2 && PF00466:Ribosomal protein L10|PF17777:Insertion domain in 60S ribosomal protein L10P	-
HDH_G02853	HDH_Gene_02853	chr1	81838624	81852059	+	3292	-	- && sp|Q2F637|1433Z_BOMMO 14-3-3 protein zeta OS=Bombyx mori OX=7091 GN=14-3-3zeta PE=2 SV=2 && PF00244:14-3-3 protein	-
HDH_G02861	HDH_Gene_02861	chr1	82235463	82241809	+	1761	-	- && - && PF08711:TFIIS helical bundle-like domain	-
HDH_G02862	HDH_Gene_02862	chr1	82242263	82253521	+	960	-	- && sp|Q9VCP0|ELOA1_DROME Transcription elongation factor B polypeptide 3 OS=Drosophila melanogaster OX=7227 GN=EloA PE=1 SV=1 && PF06881:RNA polymerase II transcription factor SIII (Elongin) subunit A	Elongin_A
HDH_G02865	HDH_Gene_02865	chr1	82375523	82375957	-	435	-	- && - && -	-
HDH_G02866	HDH_Gene_02866	chr1	82376001	82376321	-	321	-	- && - && PF12796:Ankyrin repeats (3 copies)	-
HDH_G02871	HDH_Gene_02871	chr1	82459007	82489772	+	1194	-	- && sp|O57382|TLL2_XENLA Tolloid-like protein 2 OS=Xenopus laevis OX=8355 GN=tll2 PE=2 SV=1 && PF00431:CUB domain	CUB
HDH_G02895	HDH_Gene_02895	chr1	83313893	83342088	+	561	-	- && sp|Q9NVV5|AIG1_HUMAN Androgen-induced gene 1 protein OS=Homo sapiens OX=9606 GN=AIG1 PE=1 SV=3 && PF04750:FAR-17a/AIG1-like protein	-
HDH_G02904	HDH_Gene_02904	chr1	83640356	83661433	+	6097	-	- && - && PF01754:A20-like zinc finger	zf-A20
HDH_G02910	HDH_Gene_02910	chr1	83798491	83801687	+	1164	-	- && - && PF11315:Mediator complex subunit 30	-
HDH_G02912	HDH_Gene_02912	chr1	83817012	83829296	-	5116	-	- && - && -	-
HDH_G02914	HDH_Gene_02914	chr1	83861562	83866249	+	510	-	- && - && -	-
HDH_G02921	HDH_Gene_02921	chr1	84042030	84081440	-	9333	-	- && - && -	-
HDH_G02922	HDH_Gene_02922	chr1	84089475	84104121	-	3906	-	- && sp|Q5QJ74|TBCEL_HUMAN Tubulin-specific chaperone cofactor E-like protein OS=Homo sapiens OX=9606 GN=TBCEL PE=1 SV=2 && PF13855:Leucine rich repeat	-
HDH_G02923	HDH_Gene_02923	chr1	84104428	84130025	+	3444	-	- && sp|Q15084|PDIA6_HUMAN Protein disulfide-isomerase A6 OS=Homo sapiens OX=9606 GN=PDIA6 PE=1 SV=1 && PF01086:Clathrin light chain|PF00085:Thioredoxin	-
HDH_G02924	HDH_Gene_02924	chr1	84137211	84144865	-	1344	-	- && sp|Q9UBU6|FA8A1_HUMAN Protein FAM8A1 OS=Homo sapiens OX=9606 GN=FAM8A1 PE=1 SV=1 && PF06271:RDD family	-
HDH_G02927	HDH_Gene_02927	chr1	84193718	84195965	+	1601	-	- && - && PF00001:7 transmembrane receptor (rhodopsin family)	7tm_1
HDH_G02930	HDH_Gene_02930	chr1	84328980	84430963	+	459	-	- && - && -	-
HDH_G02936	HDH_Gene_02936	chr1	84629324	84633546	+	1470	-	- && - && -	-
HDH_G02937	HDH_Gene_02937	chr1	84634389	84635174	+	786	-	- && - && -	-
HDH_G02938	HDH_Gene_02938	chr1	84635218	84641747	+	4845	-	- && sp|Q3ULM6|USPL1_MOUSE SUMO-specific isopeptidase USPL1 OS=Mus musculus OX=10090 GN=Uspl1 PE=2 SV=2 && PF15499:Ubiquitin-specific peptidase-like, SUMO isopeptidase	-
HDH_G02939	HDH_Gene_02939	chr1	84642237	84642932	+	696	-	- && - && -	-
HDH_G02940	HDH_Gene_02940	chr1	84643036	84643662	+	627	-	- && - && -	-
HDH_G02941	HDH_Gene_02941	chr1	84648308	84679309	-	1986	-	- && sp|P27641|XRCC5_MOUSE X-ray repair cross-complementing protein 5 OS=Mus musculus OX=10090 GN=Xrcc5 PE=1 SV=4 && PF02735:Ku70/Ku80 beta-barrel domain|PF08785:Ku C terminal domain like|PF03731:Ku70/Ku80 N-terminal alpha/beta domain|PF03730:Ku70/Ku80 C-terminal arm	-
HDH_G02942	HDH_Gene_02942	chr1	84697070	84713407	-	1475	-	- && sp|Q17FR9|SRRT_AEDAE Serrate RNA effector molecule homolog OS=Aedes aegypti OX=7159 GN=Ars2 PE=3 SV=1 && PF04959:Arsenite-resistance protein 2	-
HDH_G02943	HDH_Gene_02943	chr1	84714689	84728425	-	1616	-	- && sp|Q5R539|SRRT_PONAB Serrate RNA effector molecule homolog OS=Pongo abelii OX=9601 GN=SRRT PE=2 SV=1 && PF12066:SERRATE/Ars2, N-terminal domain	-
HDH_G02944	HDH_Gene_02944	chr1	84728541	84737269	+	2291	-	- && sp|Q96DI7|SNR40_HUMAN U5 small nuclear ribonucleoprotein 40 kDa protein OS=Homo sapiens OX=9606 GN=SNRNP40 PE=1 SV=1 && PF00400:WD domain, G-beta repeat	WD40
HDH_G02945	HDH_Gene_02945	chr1	84741508	84759634	-	1525	-	- && sp|Q3ZBC0|RPAB4_BOVIN DNA-directed RNA polymerases I, II, and III subunit RPABC4 OS=Bos taurus OX=9913 GN=POLR2K PE=1 SV=1 && PF03604:DNA directed RNA polymerase, 7 kDa subunit	DNA_RNApol_7kD
HDH_G02946	HDH_Gene_02946	chr1	84760568	84763618	+	1979	-	- && sp|Q9UKT4|FBX5_HUMAN F-box only protein 5 OS=Homo sapiens OX=9606 GN=FBXO5 PE=1 SV=1 && -	-
HDH_G02947	HDH_Gene_02947	chr1	84767311	84772531	-	1467	-	- && sp|Q8BMZ5|SEN34_MOUSE tRNA-splicing endonuclease subunit Sen34 OS=Mus musculus OX=10090 GN=Tsen34 PE=2 SV=2 && PF01974:tRNA intron endonuclease, catalytic C-terminal domain	-
HDH_G02948	HDH_Gene_02948	chr1	84773840	84791221	+	3488	-	- && sp|Q7ZXZ0|MCM3Z_XENLA Zygotic DNA replication licensing factor mcm3 OS=Xenopus laevis OX=8355 GN=zmcm3 PE=1 SV=1 && PF14551:MCM N-terminal domain|PF17207:MCM OB domain|PF17855:MCM AAA-lid domain|PF00493:MCM P-loop domain	MCM
HDH_G02955	HDH_Gene_02955	chr1	84908081	84937444	-	1185	-	- && - && PF09496:Cenp-O kinetochore centromere component	-
HDH_G02957	HDH_Gene_02957	chr1	84948614	84954191	-	1684	-	- && sp|Q3TTL0|CC038_MOUSE Uncharacterized protein C3orf38 homolog OS=Mus musculus OX=10090 PE=2 SV=1 && PF15008:Domain of unknown function (DUF4518)	-
HDH_G02962	HDH_Gene_02962	chr1	85109854	85189611	+	8304	-	- && sp|Q7Z401|MYCPP_HUMAN C-myc promoter-binding protein OS=Homo sapiens OX=9606 GN=DENND4A PE=1 SV=2 && PF03455:dDENN domain|PF03456:uDENN domain|PF02141:DENN (AEX-3) domain	DENN
HDH_G02963	HDH_Gene_02963	chr1	85196552	85201488	+	2838	-	- && - && PF03281:Mab-21 protein	-
HDH_G02968	HDH_Gene_02968	chr1	85402969	85406459	-	1222	-	- && sp|Q562D6|TRMO_MOUSE tRNA (adenine(37)-N6)-methyltransferase OS=Mus musculus OX=10090 GN=Trmo PE=2 SV=2 && PF01980:tRNA-methyltransferase O	-
HDH_G02970	HDH_Gene_02970	chr1	85438948	85442786	-	2495	-	- && sp|Q9D0G0|RT30_MOUSE 28S ribosomal protein S30, mitochondrial OS=Mus musculus OX=10090 GN=Mrps30 PE=1 SV=1 && PF07147:Mitochondrial 28S ribosomal protein S30 (PDCD9)	-
HDH_G02972	HDH_Gene_02972	chr1	85454168	85474282	-	3045	-	- && sp|Q96M60|F227B_HUMAN Protein FAM227B OS=Homo sapiens OX=9606 GN=FAM227B PE=2 SV=2 && PF14922:Protein of unknown function	-
HDH_G02992	HDH_Gene_02992	chr1	87606935	87629682	+	1243	-	- && sp|Q64442|DHSO_MOUSE Sorbitol dehydrogenase OS=Mus musculus OX=10090 GN=Sord PE=1 SV=3 && PF00107:Zinc-binding dehydrogenase|PF08240:Alcohol dehydrogenase GroES-like domain	ADH_N
HDH_G02995	HDH_Gene_02995	chr1	87799332	87848314	-	10335	-	- && sp|Q9NR48|ASH1L_HUMAN Histone-lysine N-methyltransferase ASH1L OS=Homo sapiens OX=9606 GN=ASH1L PE=1 SV=2 && PF17907:AWS domain|PF00856:SET domain|PF01426:BAH domain|PF00439:Bromodomain	SET
HDH_G02996	HDH_Gene_02996	chr1	87848716	87869784	+	2611	-	- && sp|P51398|RT29_HUMAN 28S ribosomal protein S29, mitochondrial OS=Homo sapiens OX=9606 GN=DAP3 PE=1 SV=1 && PF10236:Mitochondrial ribosomal death-associated protein 3	-
HDH_G02997	HDH_Gene_02997	chr1	87869184	87874761	-	911	-	- && - && -	-
HDH_G02999	HDH_Gene_02999	chr1	87932017	87952515	-	3347	-	- && sp|P00637|F16P1_RABIT Fructose-1,6-bisphosphatase 1 OS=Oryctolagus cuniculus OX=9986 GN=FBP1 PE=1 SV=4 && PF00316:Fructose-1-6-bisphosphatase, N-terminal domain|PF18913:Fructose-1-6-bisphosphatase, C-terminal domain	-
HDH_G03005	HDH_Gene_03005	chr1	88028778	88044658	-	2213	-	- && sp|Q9UGJ1|GCP4_HUMAN Gamma-tubulin complex component 4 OS=Homo sapiens OX=9606 GN=TUBGCP4 PE=1 SV=1 && PF17681:Gamma tubulin complex component N-terminal|PF04130:Gamma tubulin complex component C-terminal	-
HDH_G03006	HDH_Gene_03006	chr1	88054150	88063765	+	2229	-	- && sp|P49165|RL4_URECA 60S ribosomal protein L4 OS=Urechis caupo OX=6431 GN=RPL4 PE=2 SV=1 && PF00573:Ribosomal protein L4/L1 family|PF14374:60S ribosomal protein L4 C-terminal domain	-
HDH_G03007	HDH_Gene_03007	chr1	88071172	88091266	-	3405	-	- && - && PF06679:Protein of unknown function (DUF1180)	-
HDH_G03008	HDH_Gene_03008	chr1	88093249	88121902	+	3085	-	- && sp|Q6AZN6|PK3C3_XENLA Phosphatidylinositol 3-kinase catalytic subunit type 3 OS=Xenopus laevis OX=8355 GN=pik3c3 PE=2 SV=1 && PF00792:Phosphoinositide 3-kinase C2|PF00454:Phosphatidylinositol 3- and 4-kinase|PF00613:Phosphoinositide 3-kinase family, accessory domain (PIK domain)	PI3Ka
HDH_G03010	HDH_Gene_03010	chr1	88152494	88210219	+	3619	-	- && sp|Q2NL67|PARP6_HUMAN Protein mono-ADP-ribosyltransferase PARP6 OS=Homo sapiens OX=9606 GN=PARP6 PE=1 SV=1 && PF00627:UBA/TS-N domain|PF00644:Poly(ADP-ribose) polymerase catalytic domain	UBA
HDH_G03016	HDH_Gene_03016	chr1	88940276	88947721	+	1479	-	- && sp|Q91XE9|CR3L3_MOUSE Cyclic AMP-responsive element-binding protein 3-like protein 3 OS=Mus musculus OX=10090 GN=Creb3l3 PE=1 SV=1 && PF00170:bZIP transcription factor	bZIP_1
HDH_G03017	HDH_Gene_03017	chr1	88948482	88949826	+	654	-	- && - && -	-
HDH_G03018	HDH_Gene_03018	chr1	88950511	88983490	-	3638	-	- && sp|Q6NRY2|NOL6_XENLA Nucleolar protein 6 OS=Xenopus laevis OX=8355 GN=nol6 PE=2 SV=2 && PF17404:Nrap protein domain 3|PF17407:Nrap protein domain 6|PF17406:Nrap protein PAP/OAS1-like domain 5|PF17403:Nrap protein PAP/OAS-like domain|PF03813:Nrap protein domain 1|PF17405:Nrap protein nucleotidyltransferase domain 4	-
HDH_G03019	HDH_Gene_03019	chr1	89009684	89013008	-	1249	-	- && sp|P62312|LSM6_HUMAN U6 snRNA-associated Sm-like protein LSm6 OS=Homo sapiens OX=9606 GN=LSM6 PE=1 SV=1 && -	-
HDH_G03020	HDH_Gene_03020	chr1	89015982	89019789	+	2344	-	- && sp|Q8IWL3|HSC20_HUMAN Iron-sulfur cluster co-chaperone protein HscB OS=Homo sapiens OX=9606 GN=HSCB PE=1 SV=3 && PF07743:HSCB C-terminal oligomerisation domain	-
HDH_G03021	HDH_Gene_03021	chr1	89022919	89063194	-	9214	-	- && sp|Q25410|MIPR_LYMST Putative molluscan insulin-related peptide(s) receptor OS=Lymnaea stagnalis OX=6523 PE=2 SV=1 && PF00757:Furin-like cysteine rich region|PF01030:Receptor L domain|PF07714:Protein tyrosine and serine/threonine kinase	Pkinase_Tyr
HDH_G03022	HDH_Gene_03022	chr1	89111957	89121996	+	2901	-	- && sp|Q9V4Z9|LINES_DROME Protein lines OS=Drosophila melanogaster OX=7227 GN=lin PE=1 SV=1 && PF14694:Lines N-terminus|PF14695:Lines C-terminus	-
HDH_G03023	HDH_Gene_03023	chr1	89123376	89147880	-	2274	-	- && sp|Q8WUQ7|CATIN_HUMAN Cactin OS=Homo sapiens OX=9606 GN=CACTIN PE=1 SV=3 && PF10312:Conserved mid region of cactin|PF09732:Cactus-binding C-terminus of cactin protein	-
HDH_G03025	HDH_Gene_03025	chr1	89175940	89188205	+	970	-	- && sp|Q6P2C8|MED27_HUMAN Mediator of RNA polymerase II transcription subunit 27 OS=Homo sapiens OX=9606 GN=MED27 PE=1 SV=1 && PF11571:Mediator complex subunit 27	-
HDH_G03031	HDH_Gene_03031	chr1	89244368	89251992	+	5823	-	- && sp|O62640|PIAP_PIG Putative inhibitor of apoptosis OS=Sus scrofa OX=9823 GN=PIAP PE=2 SV=1 && PF13920:Zinc finger, C3HC4 type (RING finger)|PF00653:Inhibitor of Apoptosis domain	BIR
HDH_G03032	HDH_Gene_03032	chr1	89252736	89253304	+	569	-	- && - && -	-
HDH_G03033	HDH_Gene_03033	chr1	89257089	89292648	-	3256	-	- && sp|A0JMF1|CTC1_DANRE CST complex subunit CTC1 OS=Danio rerio OX=7955 GN=ctc1 PE=2 SV=1 && PF15489:CST, telomere maintenance, complex subunit CTC1	-
HDH_G03034	HDH_Gene_03034	chr1	89436535	89439361	-	618	-	- && sp|Q9UNA4|POLI_HUMAN DNA polymerase iota OS=Homo sapiens OX=9606 GN=POLI PE=1 SV=3 && -	-
HDH_G03035	HDH_Gene_03035	chr1	89441063	89454173	-	1287	-	- && sp|Q9UNA4|POLI_HUMAN DNA polymerase iota OS=Homo sapiens OX=9606 GN=POLI PE=1 SV=3 && PF00817:impB/mucB/samB family	IMS
HDH_G03043	HDH_Gene_03043	chr1	89873506	89892601	+	2359	-	- && sp|P49614|HEXB_FELCA Beta-hexosaminidase subunit beta OS=Felis catus OX=9685 GN=HEXB PE=2 SV=2 && PF14845:beta-acetyl hexosaminidase like|PF00728:Glycosyl hydrolase family 20, catalytic domain	Glyco_hydro_20
HDH_G03044	HDH_Gene_03044	chr1	89895641	89908028	-	1608	-	- && sp|Q9HAD4|WDR41_HUMAN WD repeat-containing protein 41 OS=Homo sapiens OX=9606 GN=WDR41 PE=1 SV=3 && -	-
HDH_G03045	HDH_Gene_03045	chr1	89913383	89920233	-	2040	-	- && sp|P24862|CCNB_PATVU G2/mitotic-specific cyclin-B OS=Patella vulgata OX=6465 PE=2 SV=1 && PF00134:Cyclin, N-terminal domain|PF02984:Cyclin, C-terminal domain	Cyclin_C
HDH_G03055	HDH_Gene_03055	chr1	90401972	90419959	+	1254	-	- && sp|Q5VW36|FOCAD_HUMAN Focadhesin OS=Homo sapiens OX=9606 GN=FOCAD PE=1 SV=1 && PF12530:Protein of unknown function (DUF3730)	-
HDH_G03056	HDH_Gene_03056	chr1	90420270	90462173	+	3414	-	- && sp|A2AKG8|FOCAD_MOUSE Focadhesin OS=Mus musculus OX=10090 GN=Focad PE=1 SV=1 && PF11229:Focadhesin	-
HDH_G03057	HDH_Gene_03057	chr1	90461584	90474783	-	3583	-	- && sp|Q969U6|FBXW5_HUMAN F-box/WD repeat-containing protein 5 OS=Homo sapiens OX=9606 GN=FBXW5 PE=1 SV=1 && PF12937:F-box-like	-
HDH_G03058	HDH_Gene_03058	chr1	90474837	90483041	+	1146	-	- && sp|Q3SX11|NSA2_BOVIN Ribosome biogenesis protein NSA2 homolog OS=Bos taurus OX=9913 GN=NSA2 PE=2 SV=1 && PF01201:Ribosomal protein S8e	-
HDH_G03064	HDH_Gene_03064	chr1	90612339	90633864	+	9604	-	- && sp|Q9JLC8|SACS_MOUSE Sacsin OS=Mus musculus OX=10090 GN=Sacs PE=1 SV=2 && -	-
HDH_G03070	HDH_Gene_03070	chr1	90770856	90840266	-	12120	-	- && sp|O15439|MRP4_HUMAN ATP-binding cassette sub-family C member 4 OS=Homo sapiens OX=9606 GN=ABCC4 PE=1 SV=3 && PF00005:ABC transporter|PF00664:ABC transporter transmembrane region	ABC_tran
HDH_G03071	HDH_Gene_03071	chr1	90856235	90881310	-	1193	-	- && sp|Q6ZMP0|THSD4_HUMAN Thrombospondin type-1 domain-containing protein 4 OS=Homo sapiens OX=9606 GN=THSD4 PE=2 SV=2 && PF08686:PLAC (protease and lacunin) domain|PF19030:Thrombospondin type 1 domain	-
HDH_G03074	HDH_Gene_03074	chr1	91154999	91158654	-	755	-	- && sp|Q9H5X1|CIA2A_HUMAN Cytosolic iron-sulfur assembly component 2A OS=Homo sapiens OX=9606 GN=CIAO2A PE=1 SV=1 && PF01883:Iron-sulfur cluster assembly protein	-
HDH_G03079	HDH_Gene_03079	chr1	91289833	91298933	-	2146	-	- && sp|A2AX52|CO6A4_MOUSE Collagen alpha-4(VI) chain OS=Mus musculus OX=10090 GN=Col6a4 PE=1 SV=2 && PF00092:von Willebrand factor type A domain	VWA
HDH_G03083	HDH_Gene_03083	chr1	91444087	91462246	-	2309	-	- && sp|Q5RF00|ALDH2_PONAB Aldehyde dehydrogenase, mitochondrial OS=Pongo abelii OX=9601 GN=ALDH2 PE=2 SV=1 && PF00171:Aldehyde dehydrogenase family	Aldedh
HDH_G03084	HDH_Gene_03084	chr1	91467768	91491424	-	3448	-	- && sp|O94788|AL1A2_HUMAN Retinal dehydrogenase 2 OS=Homo sapiens OX=9606 GN=ALDH1A2 PE=1 SV=3 && PF00171:Aldehyde dehydrogenase family	Aldedh
HDH_G03085	HDH_Gene_03085	chr1	91496323	91522073	+	2389	-	- && sp|P81178|ALDH2_MESAU Aldehyde dehydrogenase, mitochondrial OS=Mesocricetus auratus OX=10036 GN=ALDH2 PE=1 SV=1 && PF00171:Aldehyde dehydrogenase family	Aldedh
HDH_G03088	HDH_Gene_03088	chr1	91606536	91621542	-	2541	-	- && sp|O76031|CLPX_HUMAN ATP-dependent Clp protease ATP-binding subunit clpX-like, mitochondrial OS=Homo sapiens OX=9606 GN=CLPX PE=1 SV=2 && PF10431:C-terminal, D2-small domain, of ClpB protein|PF07724:AAA domain (Cdc48 subfamily)	-
HDH_G03089	HDH_Gene_03089	chr1	91621560	91641104	+	4978	-	- && sp|Q1RMR0|RPC7L_BOVIN DNA-directed RNA polymerase III subunit RPC7-like OS=Bos taurus OX=9913 GN=POLR3GL PE=2 SV=1 && PF11705:DNA-directed RNA polymerase III subunit Rpc31	-
HDH_G03090	HDH_Gene_03090	chr1	91641310	91649030	-	5851	-	- && sp|Q6IQA2|LYSM3_DANRE LysM and putative peptidoglycan-binding domain-containing protein 3 OS=Danio rerio OX=7955 GN=lysmd3 PE=2 SV=1 && -	-
HDH_G03091	HDH_Gene_03091	chr1	91649057	91652256	+	1524	-	- && - && -	-
HDH_G03092	HDH_Gene_03092	chr1	91652422	91660836	-	2577	-	- && sp|Q9CQS5|RIOK2_MOUSE Serine/threonine-protein kinase RIO2 OS=Mus musculus OX=10090 GN=Riok2 PE=1 SV=1 && PF09202:Rio2, N-terminal|PF01163:RIO1 family	-
HDH_G03095	HDH_Gene_03095	chr1	91845981	91863277	+	1476	-	- && sp|Q26486|FKBP4_SPOFR 46 kDa FK506-binding nuclear protein OS=Spodoptera frugiperda OX=7108 GN=FKBP46 PE=2 SV=1 && PF00254:FKBP-type peptidyl-prolyl cis-trans isomerase|PF17800:Nucleoplasmin-like domain	FKBP_C
HDH_G03099	HDH_Gene_03099	chr1	91908977	91948412	-	2806	-	- && sp|B3NBB6|CUE_DROER Protein cueball OS=Drosophila erecta OX=7220 GN=cue PE=3 SV=1 && -	-
HDH_G03107	HDH_Gene_03107	chr1	92506998	92511419	+	246	-	- && - && -	-
HDH_G03109	HDH_Gene_03109	chr1	92522126	92540134	+	1917	-	- && sp|Q9V5E1|PAL1_DROME Peptidyl-alpha-hydroxyglycine alpha-amidating lyase 1 OS=Drosophila melanogaster OX=7227 GN=Pal1 PE=1 SV=1 && PF03712:Copper type II ascorbate-dependent monooxygenase, C-terminal domain|PF01436:NHL repeat	Cu2_monoox_C
HDH_G03118	HDH_Gene_03118	chr1	92847104	92864736	-	1651	-	- && sp|P38657|PDIA3_BOVIN Protein disulfide-isomerase A3 OS=Bos taurus OX=9913 GN=PDIA3 PE=2 SV=1 && PF13848:Thioredoxin-like domain|PF00085:Thioredoxin	-
HDH_G03119	HDH_Gene_03119	chr1	92874024	92879600	+	3133	-	- && - && PF07525:SOCS box|PF13857:Ankyrin repeats (many copies)	SOCS_box
HDH_G03120	HDH_Gene_03120	chr1	92880436	92886577	+	6142	-	- && - && -	-
HDH_G03122	HDH_Gene_03122	chr1	92910007	92912245	+	1542	-	- && sp|Q9U2M7|AP4A_CAEEL Bis(5'-nucleosyl)-tetraphosphatase [asymmetrical] OS=Caenorhabditis elegans OX=6239 GN=ndx-4 PE=1 SV=1 && PF00293:NUDIX domain	NUDIX
HDH_G03123	HDH_Gene_03123	chr1	92934527	92962767	+	4189	-	- && sp|B2RUR8|OTU7B_MOUSE OTU domain-containing protein 7B OS=Mus musculus OX=10090 GN=Otud7b PE=1 SV=1 && PF01754:A20-like zinc finger|PF02338:OTU-like cysteine protease	OTU
HDH_G03124	HDH_Gene_03124	chr1	92974167	92980182	-	2217	-	- && sp|Q9H4Q3|PRD13_HUMAN PR domain zinc finger protein 13 OS=Homo sapiens OX=9606 GN=PRDM13 PE=2 SV=2 && -	-
HDH_G03127	HDH_Gene_03127	chr1	93018823	93051766	-	1731	-	- && sp|P70473|AMACR_RAT Alpha-methylacyl-CoA racemase OS=Rattus norvegicus OX=10116 GN=Amacr PE=1 SV=3 && PF02515:CoA-transferase family III	CoA_transf_3
HDH_G03146	HDH_Gene_03146	chr1	93503420	93518998	-	3212	-	- && sp|Q8IX29|FBX16_HUMAN F-box only protein 16 OS=Homo sapiens OX=9606 GN=FBXO16 PE=1 SV=1 && PF12937:F-box-like	-
HDH_G03147	HDH_Gene_03147	chr1	93519015	93553327	+	5793	-	- && sp|Q3L1C9|STAUH_APLCA Double-stranded RNA-binding protein Staufen homolog OS=Aplysia californica OX=6500 PE=1 SV=1 && PF16482:Staufen C-terminal domain|PF00035:Double-stranded RNA binding motif	-
HDH_G03151	HDH_Gene_03151	chr1	93589468	93596491	+	735	-	- && sp|O01802|RL7_CAEEL 60S ribosomal protein L7 OS=Caenorhabditis elegans OX=6239 GN=rpl-7 PE=3 SV=1 && PF00327:Ribosomal protein L30p/L7e|PF08079:Ribosomal L30 N-terminal domain	-
HDH_G03154	HDH_Gene_03154	chr1	93635410	93650879	+	1509	-	- && sp|Q8IWW8|HOT_HUMAN Hydroxyacid-oxoacid transhydrogenase, mitochondrial OS=Homo sapiens OX=9606 GN=ADHFE1 PE=1 SV=1 && PF00465:Iron-containing alcohol dehydrogenase	-
HDH_G03155	HDH_Gene_03155	chr1	93652292	93704421	-	1561	-	- && sp|Q9XGA1|KPRS4_SPIOL Ribose-phosphate pyrophosphokinase 4 OS=Spinacia oleracea OX=3562 GN=PRS4 PE=2 SV=1 && PF13793:N-terminal domain of ribose phosphate pyrophosphokinase|PF00156:Phosphoribosyl transferase domain	Pribosyltran
HDH_G03156	HDH_Gene_03156	chr1	93713157	93715659	-	945	-	- && sp|Q6B860|RT14_BOVIN 28S ribosomal protein S14, mitochondrial OS=Bos taurus OX=9913 GN=MRPS14 PE=1 SV=1 && PF00253:Ribosomal protein S14p/S29e	Ribosomal_S14
HDH_G03157	HDH_Gene_03157	chr1	93717593	93722899	+	1619	-	- && sp|P19039|EF1A_APIME Elongation factor 1-alpha OS=Apis mellifera OX=7460 PE=3 SV=1 && PF03143:Elongation factor Tu C-terminal domain|PF03144:Elongation factor Tu domain 2|PF00009:Elongation factor Tu GTP binding domain	GTP_EFTU
HDH_G03163	HDH_Gene_03163	chr1	93831018	93869047	-	1520	-	- && sp|Q6DG22|ADA_DANRE Adenosine deaminase OS=Danio rerio OX=7955 GN=ada PE=2 SV=2 && PF00962:Adenosine/AMP deaminase	-
HDH_G03176	HDH_Gene_03176	chr1	94176132	94213550	+	1260	-	- && sp|Q7ZYQ6|DCA13_XENLA DDB1- and CUL4-associated factor 13 OS=Xenopus laevis OX=8355 GN=dcaf13 PE=2 SV=1 && PF04158:Sof1-like domain	-
HDH_G03181	HDH_Gene_03181	chr1	94374762	94416381	-	1360	-	- && sp|Q5R591|SPF30_PONAB Survival of motor neuron-related-splicing factor 30 OS=Pongo abelii OX=9601 GN=SMNDC1 PE=2 SV=1 && PF06003:Survival motor neuron protein (SMN)	-
HDH_G03182	HDH_Gene_03182	chr1	94416415	94471603	+	2430	-	- && - && PF12796:Ankyrin repeats (3 copies)	-
HDH_G03197	HDH_Gene_03197	chr1	95052796	95062066	-	663	-	- && - && PF06212:GRIM-19 protein	-
HDH_G03215	HDH_Gene_03215	chr1	95848416	95908427	-	6927	-	- && sp|Q5TYW4|NBAS_DANRE Neuroblastoma-amplified sequence OS=Danio rerio OX=7955 GN=nbas PE=2 SV=1 && PF15492:Neuroblastoma-amplified sequence, N terminal|PF08314:Secretory pathway protein Sec39	-
HDH_G03218	HDH_Gene_03218	chr1	95922962	95934271	-	1674	-	- && - && PF15328:Putative GRINL1B complex locus protein 2	-
HDH_G03219	HDH_Gene_03219	chr1	95934624	95948083	+	2991	-	- && - && PF03083:Sugar efflux transporter for intercellular exchange	-
HDH_G03220	HDH_Gene_03220	chr1	95962554	95988068	+	3281	-	- && sp|O35857|TIM44_MOUSE Mitochondrial import inner membrane translocase subunit TIM44 OS=Mus musculus OX=10090 GN=Timm44 PE=1 SV=2 && PF04280:Tim44-like domain	-
HDH_G03221	HDH_Gene_03221	chr1	95988216	95993844	-	1813	-	- && sp|Q9CQ90|CI085_MOUSE Uncharacterized protein C9orf85 homolog OS=Mus musculus OX=10090 PE=2 SV=1 && PF10217:Uncharacterized conserved protein (DUF2039)	-
HDH_G03222	HDH_Gene_03222	chr1	95993872	96007641	+	9895	-	- && sp|Q5ZJ01|AB17B_CHICK Alpha/beta hydrolase domain-containing protein 17B OS=Gallus gallus OX=9031 GN=ABHD17B PE=2 SV=1 && PF12146:Serine aminopeptidase, S33	-
HDH_G03224	HDH_Gene_03224	chr1	96054194	96057441	-	1326	-	- && sp|Q05AT9|U1SBP_XENLA U11/U12 small nuclear ribonucleoprotein 35 kDa protein OS=Xenopus laevis OX=8355 GN=snrnp35 PE=2 SV=1 && PF00076:RNA recognition motif. (a.k.a. RRM, RBD, or RNP domain)	RRM_1
HDH_G03225	HDH_Gene_03225	chr1	96058938	96076899	+	1783	-	- && sp|Q14318|FKBP8_HUMAN Peptidyl-prolyl cis-trans isomerase FKBP8 OS=Homo sapiens OX=9606 GN=FKBP8 PE=1 SV=2 && PF00515:Tetratricopeptide repeat|PF00254:FKBP-type peptidyl-prolyl cis-trans isomerase	FKBP_C
HDH_G03226	HDH_Gene_03226	chr1	96079582	96090673	+	1503	-	- && sp|Q9Y6I4|UBP3_HUMAN Ubiquitin carboxyl-terminal hydrolase 3 OS=Homo sapiens OX=9606 GN=USP3 PE=1 SV=2 && PF02148:Zn-finger in ubiquitin-hydrolases and other protein|PF00443:Ubiquitin carboxyl-terminal hydrolase	UCH
HDH_G03232	HDH_Gene_03232	chr2	486256	501710	+	1024	-	- && sp|Q9ESZ0|XRCC1_RAT DNA repair protein XRCC1 OS=Rattus norvegicus OX=10116 GN=Xrcc1 PE=1 SV=2 && PF16589:BRCT domain, a BRCA1 C-terminus domain	-
HDH_G03236	HDH_Gene_03236	chr2	578043	578627	+	585	-	- && - && -	-
HDH_G03237	HDH_Gene_03237	chr2	578658	579620	+	963	-	- && - && -	-
HDH_G03238	HDH_Gene_03238	chr2	583109	683682	-	2289	-	- && sp|Q9Y345|SC6A5_HUMAN Sodium- and chloride-dependent glycine transporter 2 OS=Homo sapiens OX=9606 GN=SLC6A5 PE=1 SV=3 && PF00209:Sodium:neurotransmitter symporter family	SNF
HDH_G03247	HDH_Gene_03247	chr2	1419146	1430413	-	3414	-	- && - && -	-
HDH_G03267	HDH_Gene_03267	chr2	2818131	2819445	+	1269	-	- && - && -	-
HDH_G03268	HDH_Gene_03268	chr2	2820302	2820824	-	495	-	- && - && -	-
HDH_G03269	HDH_Gene_03269	chr2	2821456	2837267	-	399	-	- && - && -	-
HDH_G03273	HDH_Gene_03273	chr2	2921140	2925221	+	2589	-	- && - && -	-
HDH_G03284	HDH_Gene_03284	chr2	3629602	3635669	-	2444	-	- && - && PF12796:Ankyrin repeats (3 copies)	-
HDH_G03287	HDH_Gene_03287	chr2	3704923	3705252	+	330	-	- && - && -	-
HDH_G03288	HDH_Gene_03288	chr2	3705272	3717287	-	1103	-	- && sp|Q9CY57|CHTOP_MOUSE Chromatin target of PRMT1 protein OS=Mus musculus OX=10090 GN=Chtop PE=1 SV=2 && PF13865:C-terminal duplication domain of Friend of PRMT1	-
HDH_G03289	HDH_Gene_03289	chr2	3717339	3732700	+	2626	-	- && sp|A4IJ21|MNS1_XENTR Meiosis-specific nuclear structural protein 1 OS=Xenopus tropicalis OX=8364 GN=mns1 PE=2 SV=1 && PF13868:Trichohyalin-plectin-homology domain	-
HDH_G03314	HDH_Gene_03314	chr2	5384895	5499465	-	6735	-	- && sp|O97758|ZO1_CANLF Tight junction protein ZO-1 OS=Canis lupus familiaris OX=9615 GN=TJP1 PE=1 SV=1 && PF00791:ZU5 domain|PF00625:Guanylate kinase|PF00619:Caspase recruitment domain|PF00595:PDZ domain	PDZ
HDH_G03315	HDH_Gene_03315	chr2	5499457	5531170	+	2880	-	- && sp|Q5R4D6|LEO1_PONAB RNA polymerase-associated protein LEO1 OS=Pongo abelii OX=9601 GN=LEO1 PE=2 SV=1 && PF04004:Leo1-like protein	-
HDH_G03319	HDH_Gene_03319	chr2	5741981	5803588	-	10327	-	- && sp|Q61315|APC_MOUSE Adenomatous polyposis coli protein OS=Mus musculus OX=10090 GN=Apc PE=1 SV=1 && PF18797:Adenomatous polyposis coli (APC) repeat|PF16689:Coiled-coil N-terminus of APC, dimerisation domain|PF11414:Adenomatous polyposis coli tumour suppressor protein|PF00514:Armadillo/beta-catenin-like repeat|PF05923:APC repeat	Arm
HDH_G03321	HDH_Gene_03321	chr2	5834513	5835943	-	1431	-	- && - && -	-
HDH_G03374	HDH_Gene_03374	chr2	10867340	10870379	+	291	-	- && - && -	-
HDH_G03426	HDH_Gene_03426	chr2	16108760	16128866	+	204	-	- && sp|P26039|TLN1_MOUSE Talin-1 OS=Mus musculus OX=10090 GN=Tln1 PE=1 SV=2 && -	-
HDH_G03427	HDH_Gene_03427	chr2	16165260	16188336	+	471	-	- && sp|A0A3G2LGI8|TLN_OSCPE Talin OS=Oscarella pearsei OX=1940113 GN=TLN PE=1 SV=1 && -	-
HDH_G03429	HDH_Gene_03429	chr2	16281966	16359266	+	909	-	- && sp|P54939|TLN1_CHICK Talin-1 OS=Gallus gallus OX=9031 GN=TLN1 PE=1 SV=2 && PF01608:I/LWEQ domain	-
HDH_G03430	HDH_Gene_03430	chr2	16482821	16484559	-	486	-	- && sp|P26039|TLN1_MOUSE Talin-1 OS=Mus musculus OX=10090 GN=Tln1 PE=1 SV=2 && PF01608:I/LWEQ domain	-
HDH_G03432	HDH_Gene_03432	chr2	16610048	16612945	-	164	-	- && sp|Q9Y490|TLN1_HUMAN Talin-1 OS=Homo sapiens OX=9606 GN=TLN1 PE=1 SV=3 && -	-
HDH_G03456	HDH_Gene_03456	chr2	18309767	18329049	-	840	-	- && sp|A6NKF1|SAC31_HUMAN SAC3 domain-containing protein 1 OS=Homo sapiens OX=9606 GN=SAC3D1 PE=1 SV=2 && PF03399:SAC3/GANP family	SAC3_GANP
HDH_G03459	HDH_Gene_03459	chr2	18544630	18568382	-	1278	-	- && sp|Q5ZJ85|PRPF3_CHICK U4/U6 small nuclear ribonucleoprotein Prp3 OS=Gallus gallus OX=9031 GN=PRPF3 PE=2 SV=1 && PF06544:Protein of unknown function (DUF1115)|PF08572:pre-mRNA processing factor 3 (PRP3)	-
HDH_G03460	HDH_Gene_03460	chr2	18570882	18571034	-	153	-	- && sp|Q5ZJ85|PRPF3_CHICK U4/U6 small nuclear ribonucleoprotein Prp3 OS=Gallus gallus OX=9031 GN=PRPF3 PE=2 SV=1 && -	-
HDH_G03461	HDH_Gene_03461	chr2	18582996	18601428	+	3292	-	- && sp|B5DF11|ZFAN5_RAT AN1-type zinc finger protein 5 OS=Rattus norvegicus OX=10116 GN=Zfand5 PE=1 SV=1 && PF01428:AN1-like Zinc finger|PF01754:A20-like zinc finger	zf-A20
HDH_G03465	HDH_Gene_03465	chr2	19134202	19279601	+	604	-	- && sp|B7QDG3|NNRE_IXOSC NAD(P)H-hydrate epimerase OS=Ixodes scapularis OX=6945 GN=ISCW022186 PE=3 SV=1 && PF03853:YjeF-related protein N-terminus	-
HDH_G03466	HDH_Gene_03466	chr2	19281624	19283415	+	1704	-	- && - && -	-
HDH_G03480	HDH_Gene_03480	chr2	20222948	20238194	-	1014	-	- && sp|Q9R0P6|SC11A_MOUSE Signal peptidase complex catalytic subunit SEC11A OS=Mus musculus OX=10090 GN=Sec11a PE=1 SV=1 && PF00717:Peptidase S24-like	Peptidase_S24
HDH_G03510	HDH_Gene_03510	chr2	22425969	22493761	-	3135	-	- && sp|P28660|NCKP1_MOUSE Nck-associated protein 1 OS=Mus musculus OX=10090 GN=Nckap1 PE=1 SV=2 && PF09735:Membrane-associated apoptosis protein	-
HDH_G03540	HDH_Gene_03540	chr2	24911074	24933972	+	357	-	- && sp|Q9UBM1|PEMT_HUMAN Phosphatidylethanolamine N-methyltransferase OS=Homo sapiens OX=9606 GN=PEMT PE=1 SV=4 && PF04191:Phospholipid methyltransferase	-
HDH_G03542	HDH_Gene_03542	chr2	25042978	25043484	-	507	-	- && - && -	-
HDH_G03543	HDH_Gene_03543	chr2	25043587	25079682	-	3087	-	- && sp|Q96ST3|SIN3A_HUMAN Paired amphipathic helix protein Sin3a OS=Homo sapiens OX=9606 GN=SIN3A PE=1 SV=2 && PF16879:C-terminal domain of Sin3a protein|PF08295:Sin3 family co-repressor	-
HDH_G03547	HDH_Gene_03547	chr2	25189421	25198699	+	1125	-	- && - && PF11901:Protein of unknown function (DUF3421)	-
HDH_G03548	HDH_Gene_03548	chr2	25200489	25210865	+	1495	-	- && - && -	-
HDH_G03555	HDH_Gene_03555	chr2	25857210	25869505	-	1437	-	- && sp|Q2YDH6|AP3S1_BOVIN AP-3 complex subunit sigma-1 OS=Bos taurus OX=9913 GN=AP3S1 PE=2 SV=1 && PF01217:Clathrin adaptor complex small chain	-
HDH_G03557	HDH_Gene_03557	chr2	25933355	25949095	+	2916	-	- && - && -	-
HDH_G03563	HDH_Gene_03563	chr2	26252741	26258932	-	1850	-	- && - && PF15320:mRNA cap methylation, RNMT-activating mini protein	-
HDH_G03564	HDH_Gene_03564	chr2	26260516	26276342	+	978	-	- && sp|P51946|CCNH_HUMAN Cyclin-H OS=Homo sapiens OX=9606 GN=CCNH PE=1 SV=1 && PF16899:Cyclin C-terminal domain|PF00134:Cyclin, N-terminal domain	-
HDH_G03583	HDH_Gene_03583	chr2	28224303	28473483	+	1828	-	- && - && PF00619:Caspase recruitment domain	CARD
HDH_G03597	HDH_Gene_03597	chr2	29114214	29119350	+	300	-	- && - && -	-
HDH_G03614	HDH_Gene_03614	chr2	30711508	30714828	-	428	-	- && - && -	-
HDH_G03617	HDH_Gene_03617	chr2	31031314	31053864	+	219	-	- && sp|P32037|GTR3_MOUSE Solute carrier family 2, facilitated glucose transporter member 3 OS=Mus musculus OX=10090 GN=Slc2a3 PE=1 SV=1 && -	-
HDH_G03620	HDH_Gene_03620	chr2	31411583	31478709	+	2033	-	- && sp|Q92122|KPYM_XENLA Pyruvate kinase PKM OS=Xenopus laevis OX=8355 GN=pkm PE=2 SV=1 && PF00224:Pyruvate kinase, barrel domain|PF02887:Pyruvate kinase, alpha/beta domain	PK
HDH_G03622	HDH_Gene_03622	chr2	31560372	31571719	-	3369	-	- && sp|P97822|AN32E_MOUSE Acidic leucine-rich nuclear phosphoprotein 32 family member E OS=Mus musculus OX=10090 GN=Anp32e PE=1 SV=2 && PF14580:Leucine-rich repeat	-
HDH_G03623	HDH_Gene_03623	chr2	31601683	31618725	-	1985	-	- && sp|D3ZTX0|TMED7_RAT Transmembrane emp24 domain-containing protein 7 OS=Rattus norvegicus OX=10116 GN=Tmed7 PE=1 SV=1 && PF01105:emp24/gp25L/p24 family/GOLD	-
HDH_G03625	HDH_Gene_03625	chr2	31674453	31794799	-	3153	-	- && sp|Q92828|COR2A_HUMAN Coronin-2A OS=Homo sapiens OX=9606 GN=CORO2A PE=1 SV=2 && PF16300:Type of WD40 repeat|PF08953:Domain of unknown function (DUF1899)	-
HDH_G03630	HDH_Gene_03630	chr2	31990819	32050314	-	3669	-	- && sp|P40818|UBP8_HUMAN Ubiquitin carboxyl-terminal hydrolase 8 OS=Homo sapiens OX=9606 GN=USP8 PE=1 SV=1 && PF00443:Ubiquitin carboxyl-terminal hydrolase|PF00581:Rhodanese-like domain|PF08969:USP8 dimerisation domain|PF00397:WW domain	UCH
HDH_G03631	HDH_Gene_03631	chr2	32054252	32068464	+	1287	-	- && sp|A1L243|MESD_DANRE LRP chaperone MESD OS=Danio rerio OX=7955 GN=mesd PE=2 SV=2 && PF10185:Chaperone for wingless signalling and trafficking of LDL receptor	-
HDH_G03650	HDH_Gene_03650	chr2	32595426	32620547	-	1055	-	- && sp|Q12905|ILF2_HUMAN Interleukin enhancer-binding factor 2 OS=Homo sapiens OX=9606 GN=ILF2 PE=1 SV=2 && PF07528:DZF domain	-
HDH_G03664	HDH_Gene_03664	chr2	33474184	33483430	+	864	-	- && sp|P49963|SRP19_DROME Signal recognition particle 19 kDa protein OS=Drosophila melanogaster OX=7227 GN=Srp19 PE=2 SV=2 && PF01922:SRP19 protein	SRP19
HDH_G03674	HDH_Gene_03674	chr2	33843331	33979792	+	25218	-	- && sp|Q80VL1|TDRKH_MOUSE Tudor and KH domain-containing protein OS=Mus musculus OX=10090 GN=Tdrkh PE=1 SV=1 && PF00013:KH domain|PF00567:Tudor domain	KH_1
HDH_G03687	HDH_Gene_03687	chr2	34913201	34923936	-	528	-	- && sp|Q9WUB4|DCTN6_MOUSE Dynactin subunit 6 OS=Mus musculus OX=10090 GN=Dctn6 PE=1 SV=1 && -	-
HDH_G03688	HDH_Gene_03688	chr2	34925963	34943639	+	2101	-	- && sp|P54369|OAZ1_MOUSE Ornithine decarboxylase antizyme 1 OS=Mus musculus OX=10090 GN=Oaz1 PE=1 SV=3 && PF02100:Ornithine decarboxylase antizyme	-
HDH_G03700	HDH_Gene_03700	chr2	36370286	36401633	-	2917	-	- && sp|Q62902|LMAN1_RAT Protein ERGIC-53 OS=Rattus norvegicus OX=10116 GN=Lman1 PE=1 SV=1 && PF03388:Legume-like lectin family	-
HDH_G03725	HDH_Gene_03725	chr2	37403205	37404858	-	549	-	- && sp|Q5E954|DNJA1_BOVIN DnaJ homolog subfamily A member 1 OS=Bos taurus OX=9913 GN=DNAJA1 PE=2 SV=2 && PF01556:DnaJ C terminal domain	DnaJ_C
HDH_G03726	HDH_Gene_03726	chr2	37408752	37418313	-	360	-	- && sp|Q95JF4|DNAJ1_CHLAE DnaJ homolog subfamily A member 1 OS=Chlorocebus aethiops OX=9534 GN=DNAJA1 PE=2 SV=1 && PF00226:DnaJ domain	DnaJ
HDH_G03727	HDH_Gene_03727	chr2	37428480	37578715	+	3199	-	- && sp|Q5JTW2|CEP78_HUMAN Centrosomal protein of 78 kDa OS=Homo sapiens OX=9606 GN=CEP78 PE=1 SV=1 && -	-
HDH_G03730	HDH_Gene_03730	chr2	37594166	37623363	-	3202	-	- && sp|Q62172|RBP1_MOUSE RalA-binding protein 1 OS=Mus musculus OX=10090 GN=Ralbp1 PE=1 SV=4 && PF00620:RhoGAP domain	RhoGAP
HDH_G03731	HDH_Gene_03731	chr2	37626743	37633024	+	3040	-	- && - && -	-
HDH_G03739	HDH_Gene_03739	chr2	38134953	38154640	+	1734	-	- && - && PF00619:Caspase recruitment domain	CARD
HDH_G03741	HDH_Gene_03741	chr2	38178426	38217587	-	3841	-	- && sp|P32198|CPT1A_RAT Carnitine O-palmitoyltransferase 1, liver isoform OS=Rattus norvegicus OX=10116 GN=Cpt1a PE=1 SV=2 && PF00755:Choline/Carnitine o-acyltransferase	-
HDH_G03742	HDH_Gene_03742	chr2	38222905	38262671	+	4307	-	- && sp|Q7Z3K3|POGZ_HUMAN Pogo transposable element with ZNF domain OS=Homo sapiens OX=9606 GN=POGZ PE=1 SV=2 && -	-
HDH_G03743	HDH_Gene_03743	chr2	38275230	38295275	-	1890	-	- && sp|P97449|AMPN_MOUSE Aminopeptidase N OS=Mus musculus OX=10090 GN=Anpep PE=1 SV=4 && PF01433:Peptidase family M1 domain|PF11838:ERAP1-like C-terminal domain	-
HDH_G03744	HDH_Gene_03744	chr2	38296057	38322697	-	1212	-	- && sp|A6QPT7|ERAP2_BOVIN Endoplasmic reticulum aminopeptidase 2 OS=Bos taurus OX=9913 GN=ERAP2 PE=2 SV=1 && PF17900:Peptidase M1 N-terminal domain	-
HDH_G03746	HDH_Gene_03746	chr2	38385281	38400068	+	5564	-	- && sp|P22129|RB11B_DIPOM Ras-related protein Rab-11B OS=Diplobatis ommata OX=1870830 PE=2 SV=1 && PF00071:Ras family	Ras
HDH_G03756	HDH_Gene_03756	chr2	38915710	38942337	+	4040	-	- && sp|P49813|TMOD1_MOUSE Tropomodulin-1 OS=Mus musculus OX=10090 GN=Tmod1 PE=1 SV=2 && PF03250:Tropomodulin	-
HDH_G03760	HDH_Gene_03760	chr2	39109949	39119416	+	900	-	- && - && -	-
HDH_G03761	HDH_Gene_03761	chr2	39130361	39132182	-	294	-	- && sp|Q6DCP6|DYM_XENLA Dymeclin OS=Xenopus laevis OX=8355 GN=dym PE=2 SV=1 && -	-
HDH_G03762	HDH_Gene_03762	chr2	39137118	39225311	-	2844	-	- && sp|Q5ZLW3|DYM_CHICK Dymeclin OS=Gallus gallus OX=9031 GN=DYM PE=2 SV=1 && PF09742:Dyggve-Melchior-Clausen syndrome protein	-
HDH_G03764	HDH_Gene_03764	chr2	39474808	39485648	-	1273	-	- && sp|P82911|RT11_BOVIN 28S ribosomal protein S11, mitochondrial OS=Bos taurus OX=9913 GN=MRPS11 PE=1 SV=2 && PF00411:Ribosomal protein S11	-
HDH_G03767	HDH_Gene_03767	chr2	39623356	39714260	+	3668	-	- && - && PF00209:Sodium:neurotransmitter symporter family	SNF
HDH_G03772	HDH_Gene_03772	chr2	39793513	39874078	-	5724	-	- && sp|Q709C8|VP13C_HUMAN Vacuolar protein sorting-associated protein 13C OS=Homo sapiens OX=9606 GN=VPS13C PE=1 SV=1 && PF16909:Vacuolar-sorting-associated 13 protein C-terminal|PF06650:SHR-binding domain of vacuolar-sorting associated protein 13	-
HDH_G03773	HDH_Gene_03773	chr2	39874615	39935024	-	4092	-	- && sp|Q96RL7|VP13A_HUMAN Vacuolar protein sorting-associated protein 13A OS=Homo sapiens OX=9606 GN=VPS13A PE=1 SV=2 && PF12624:N-terminal region of Chorein or VPS13|PF16908:Vacuolar sorting-associated protein 13, N-terminal|PF16910:Repeating coiled region of VPS13	-
HDH_G03774	HDH_Gene_03774	chr2	39993329	40012227	-	1317	-	- && sp|Q6P859|GPTC4_XENTR G patch domain-containing protein 4 OS=Xenopus tropicalis OX=8364 GN=gpatch4 PE=2 SV=1 && PF01585:G-patch domain	G-patch
HDH_G03775	HDH_Gene_03775	chr2	40012404	40023578	+	7918	-	- && sp|Q921F2|TADBP_MOUSE TAR DNA-binding protein 43 OS=Mus musculus OX=10090 GN=Tardbp PE=1 SV=1 && PF18694:Transactive response DNA-binding protein N-terminal domain|PF00076:RNA recognition motif. (a.k.a. RRM, RBD, or RNP domain)	RRM_1
HDH_G03776	HDH_Gene_03776	chr2	40105245	40105680	+	273	-	- && sp|Q9R112|SQOR_MOUSE Sulfide:quinone oxidoreductase, mitochondrial OS=Mus musculus OX=10090 GN=Sqor PE=1 SV=3 && -	-
HDH_G03780	HDH_Gene_03780	chr2	40203392	40244229	-	5583	-	- && sp|Q2KHR2|RFX7_HUMAN DNA-binding protein RFX7 OS=Homo sapiens OX=9606 GN=RFX7 PE=1 SV=1 && PF18326:RFX5 N-terminal domain|PF02257:RFX DNA-binding domain	RFX_DNA_binding
HDH_G03781	HDH_Gene_03781	chr2	40264954	40271400	+	2138	-	- && - && PF15884:MICOS complex subunit MIC13, QIL1	-
HDH_G03782	HDH_Gene_03782	chr2	40278375	40317643	-	579	-	- && - && -	-
HDH_G03788	HDH_Gene_03788	chr2	40523992	40526897	+	1545	-	- && - && -	-
HDH_G03792	HDH_Gene_03792	chr2	40698652	40839932	-	1791	-	- && sp|Q9D845|TEX9_MOUSE Testis-expressed protein 9 OS=Mus musculus OX=10090 GN=Tex9 PE=2 SV=1 && -	-
HDH_G03793	HDH_Gene_03793	chr2	40857467	40864294	-	1059	-	- && sp|P62958|HINT1_BOVIN Histidine triad nucleotide-binding protein 1 OS=Bos taurus OX=9913 GN=HINT1 PE=1 SV=2 && PF01230:HIT domain	HIT
HDH_G03794	HDH_Gene_03794	chr2	40878594	40879140	+	547	-	- && - && -	-
HDH_G03797	HDH_Gene_03797	chr2	41064156	41151471	+	4294	-	- && sp|P49641|MA2A2_HUMAN Alpha-mannosidase 2x OS=Homo sapiens OX=9606 GN=MAN2A2 PE=2 SV=3 && PF01074:Glycosyl hydrolases family 38 N-terminal domain|PF09261:Alpha mannosidase middle domain|PF07748:Glycosyl hydrolases family 38 C-terminal domain	-
HDH_G03828	HDH_Gene_03828	chr2	42937268	42944981	-	6836	-	- && - && -	-
HDH_G03839	HDH_Gene_03839	chr2	43142123	43172289	+	378	-	- && - && -	-
HDH_G03840	HDH_Gene_03840	chr2	43172293	43179346	+	480	-	- && - && -	-
HDH_G03857	HDH_Gene_03857	chr2	44022602	44090551	+	2846	-	- && sp|P15881|ITF2_CANLF Transcription factor 4 OS=Canis lupus familiaris OX=9615 GN=TCF4 PE=2 SV=2 && PF00010:Helix-loop-helix DNA-binding domain	HLH
HDH_G03858	HDH_Gene_03858	chr2	44090562	44090933	+	372	-	- && - && -	-
HDH_G03862	HDH_Gene_03862	chr2	44364065	44367647	-	234	-	- && - && -	-
HDH_G03863	HDH_Gene_03863	chr2	44367862	44393855	-	1374	-	- && sp|Q5F383|SPP2B_CHICK Signal peptide peptidase-like 2B OS=Gallus gallus OX=9031 GN=SPPL2B PE=2 SV=1 && PF04258:Signal peptide peptidase|PF02225:PA domain	-
HDH_G03864	HDH_Gene_03864	chr2	44397609	44405307	+	1949	-	- && sp|B7Q1Q9|T2AG_IXOSC Transcription initiation factor IIA subunit 2 OS=Ixodes scapularis OX=6945 GN=IscW_ISCW010050 PE=3 SV=1 && PF02751:Transcription initiation factor IIA, gamma subunit|PF02268:Transcription initiation factor IIA, gamma subunit, helical domain	-
HDH_G03865	HDH_Gene_03865	chr2	44406530	44415377	-	1186	-	- && sp|P28070|PSB4_HUMAN Proteasome subunit beta type-4 OS=Homo sapiens OX=9606 GN=PSMB4 PE=1 SV=4 && PF00227:Proteasome subunit	Proteasome
HDH_G03866	HDH_Gene_03866	chr2	44417574	44423393	+	1185	-	- && - && PF14712:Snapin/Pallidin	-
HDH_G03878	HDH_Gene_03878	chr2	45308204	45311045	+	513	-	- && sp|P31396|HR3_DROME Probable nuclear hormone receptor HR3 OS=Drosophila melanogaster OX=7227 GN=Hr3 PE=2 SV=1 && PF00104:Ligand-binding domain of nuclear hormone receptor	Hormone_recep
HDH_G03893	HDH_Gene_03893	chr2	46311569	46341275	+	2615	-	- && sp|Q02241|KIF23_HUMAN Kinesin-like protein KIF23 OS=Homo sapiens OX=9606 GN=KIF23 PE=1 SV=3 && PF00225:Kinesin motor domain|PF16540:Arf6-interacting domain of mitotic kinesin-like protein 1	Kinesin
HDH_G03906	HDH_Gene_03906	chr2	47146754	47152078	-	540	-	- && - && PF01281:Ribosomal protein L9, N-terminal domain	-
HDH_G03907	HDH_Gene_03907	chr2	47152639	47168462	+	1592	-	- && sp|Q9H0A8|COMD4_HUMAN COMM domain-containing protein 4 OS=Homo sapiens OX=9606 GN=COMMD4 PE=1 SV=1 && PF07258:COMM domain	-
HDH_G03908	HDH_Gene_03908	chr2	47175504	47182172	-	285	-	- && - && -	-
HDH_G03913	HDH_Gene_03913	chr2	47309082	47312873	+	3792	-	- && - && -	-
HDH_G03916	HDH_Gene_03916	chr2	47419531	47437653	-	3243	-	- && sp|Q6DEF4|LYSM2_DANRE LysM and putative peptidoglycan-binding domain-containing protein 2 OS=Danio rerio OX=7955 GN=lysmd2 PE=2 SV=1 && -	-
HDH_G03923	HDH_Gene_03923	chr2	47569586	47585338	-	751	-	- && sp|Q9P0W2|HM20B_HUMAN SWI/SNF-related matrix-associated actin-dependent regulator of chromatin subfamily E member 1-related OS=Homo sapiens OX=9606 GN=HMG20B PE=1 SV=1 && PF00505:HMG (high mobility group) box	HMG_box
HDH_G03926	HDH_Gene_03926	chr2	47670385	47673407	+	1224	-	- && sp|Q9TTY3|SEC1_BOVIN Galactoside 2-alpha-L-fucosyltransferase SEC1 OS=Bos taurus OX=9913 GN=SEC1 PE=1 SV=1 && PF01531:Glycosyl transferase family 11	-
HDH_G03928	HDH_Gene_03928	chr2	47788426	47792051	-	651	-	- && - && PF13637:Ankyrin repeats (many copies)	-
HDH_G03929	HDH_Gene_03929	chr2	47792143	47792598	-	456	-	- && - && PF12796:Ankyrin repeats (3 copies)	-
HDH_G03932	HDH_Gene_03932	chr2	47859460	47876495	-	1397	-	- && sp|Q6P5M2|WDR61_DANRE WD repeat-containing protein 61 OS=Danio rerio OX=7955 GN=wdr61 PE=2 SV=1 && PF00400:WD domain, G-beta repeat	WD40
HDH_G03933	HDH_Gene_03933	chr2	47876878	47906587	+	1388	-	- && sp|Q2KHY7|TTC23_BOVIN Tetratricopeptide repeat protein 23 OS=Bos taurus OX=9913 GN=TTC23 PE=2 SV=1 && -	-
HDH_G03941	HDH_Gene_03941	chr2	48189587	48200662	-	564	-	- && - && -	-
HDH_G03943	HDH_Gene_03943	chr2	48233472	48245746	+	651	-	- && sp|P31583|RHN1_NICPL Ras-related protein RHN1 OS=Nicotiana plumbaginifolia OX=4092 GN=RHN1 PE=2 SV=1 && PF00071:Ras family	Ras
HDH_G03945	HDH_Gene_03945	chr2	48348249	48350569	-	357	-	- && - && PF00071:Ras family	Ras
HDH_G03947	HDH_Gene_03947	chr2	48370378	48385707	+	1538	-	- && sp|Q5R5V9|VPS72_PONAB Vacuolar protein sorting-associated protein 72 homolog OS=Pongo abelii OX=9601 GN=VPS72 PE=2 SV=1 && PF08265:YL1 nuclear protein C-terminal domain|PF05764:YL1 nuclear protein	YL1
HDH_G03953	HDH_Gene_03953	chr2	49213540	49242605	-	2302	-	- && sp|Q6NRT3|SMU1_XENLA WD40 repeat-containing protein SMU1 OS=Xenopus laevis OX=8355 GN=smu1 PE=2 SV=1 && PF00400:WD domain, G-beta repeat|PF17814:LisH-like dimerisation domain	WD40
HDH_G03956	HDH_Gene_03956	chr2	49527728	49539119	+	2078	-	- && - && -	-
HDH_G03957	HDH_Gene_03957	chr2	49546671	49549828	-	563	-	- && sp|Q66IM5|NATD1_XENTR Protein NATD1 OS=Xenopus tropicalis OX=8364 GN=natd1 PE=3 SV=1 && PF14542:GCN5-related N-acetyl-transferase	-
HDH_G03958	HDH_Gene_03958	chr2	49570481	49595044	+	1665	-	- && sp|Q2KJF9|T2EB_BOVIN General transcription factor IIE subunit 2 OS=Bos taurus OX=9913 GN=GTF2E2 PE=2 SV=1 && -	-
HDH_G03959	HDH_Gene_03959	chr2	49604695	49648160	-	1759	-	- && sp|Q01617|CPO_DROME Protein couch potato OS=Drosophila melanogaster OX=7227 GN=cpo PE=2 SV=4 && PF00076:RNA recognition motif. (a.k.a. RRM, RBD, or RNP domain)	RRM_1
HDH_G03978	HDH_Gene_03978	chr2	51027078	51037780	+	542	-	- && sp|Q8SPI1|COX7C_MACFA Cytochrome c oxidase subunit 7C, mitochondrial OS=Macaca fascicularis OX=9541 GN=COX7C PE=3 SV=1 && -	-
HDH_G04006	HDH_Gene_04006	chr2	52316844	52356404	-	897	-	- && sp|Q8N4P6|LRC71_HUMAN Leucine-rich repeat-containing protein 71 OS=Homo sapiens OX=9606 GN=LRRC71 PE=2 SV=1 && -	-
HDH_G04007	HDH_Gene_04007	chr2	52357846	52372928	-	906	-	- && - && -	-
HDH_G04014	HDH_Gene_04014	chr2	52609261	52618468	-	450	-	- && sp|Q969G6|RIFK_HUMAN Riboflavin kinase OS=Homo sapiens OX=9606 GN=RFK PE=1 SV=2 && PF01687:Riboflavin kinase	-
HDH_G04015	HDH_Gene_04015	chr2	52639194	52708147	+	2186	-	- && sp|O77633|ADA10_PIG Disintegrin and metalloproteinase domain-containing protein 10 OS=Sus scrofa OX=9823 GN=ADAM10 PE=2 SV=2 && PF01562:Reprolysin family propeptide|PF00200:Disintegrin|PF13574:Metallo-peptidase family M12B Reprolysin-like	-
HDH_G04018	HDH_Gene_04018	chr2	52748996	52796981	+	4452	-	- && sp|Q5EA42|ABHD2_BOVIN Monoacylglycerol lipase ABHD2 OS=Bos taurus OX=9913 GN=ABHD2 PE=2 SV=1 && PF00561:alpha/beta hydrolase fold	Abhydrolase_1
HDH_G04030	HDH_Gene_04030	chr2	53463298	53477432	+	1603	-	- && sp|Q5RAK3|RN180_PONAB E3 ubiquitin-protein ligase RNF180 OS=Pongo abelii OX=9601 GN=RNF180 PE=2 SV=1 && PF00097:Zinc finger, C3HC4 type (RING finger)	zf-C3HC4
HDH_G04036	HDH_Gene_04036	chr2	53778169	53791096	+	393	-	- && - && -	-
HDH_G04037	HDH_Gene_04037	chr2	53791176	53797512	+	1197	-	- && - && -	-
HDH_G04039	HDH_Gene_04039	chr2	53802641	53804743	+	767	-	- && sp|Q5R476|RN111_PONAB E3 ubiquitin-protein ligase Arkadia OS=Pongo abelii OX=9601 GN=RNF111 PE=2 SV=1 && PF13639:Ring finger domain	-
HDH_G04040	HDH_Gene_04040	chr2	53819526	53836584	+	1107	-	- && sp|Q80UY1|CARME_MOUSE Carnosine N-methyltransferase OS=Mus musculus OX=10090 GN=Carnmt1 PE=1 SV=1 && PF07942:N2227-like protein	-
HDH_G04064	HDH_Gene_04064	chr2	54804538	54819252	-	537	-	- && sp|O43396|TXNL1_HUMAN Thioredoxin-like protein 1 OS=Homo sapiens OX=9606 GN=TXNL1 PE=1 SV=3 && PF00085:Thioredoxin	-
HDH_G04076	HDH_Gene_04076	chr2	55413851	55414710	-	296	-	- && - && -	-
HDH_G04083	HDH_Gene_04083	chr2	55781471	55787331	+	2479	-	- && sp|Q96HA9|PX11C_HUMAN Peroxisomal membrane protein 11C OS=Homo sapiens OX=9606 GN=PEX11G PE=1 SV=1 && PF05648:Peroxisomal biogenesis factor 11 (PEX11)	-
HDH_G04095	HDH_Gene_04095	chr2	56067449	56072042	+	4594	-	- && - && PF00096:Zinc finger, C2H2 type	zf-C2H2
HDH_G04106	HDH_Gene_04106	chr2	56587214	56588175	-	915	-	- && - && -	-
HDH_G04107	HDH_Gene_04107	chr2	56589553	56605842	-	1101	-	- && sp|Q6A098|SBP2L_MOUSE Selenocysteine insertion sequence-binding protein 2-like OS=Mus musculus OX=10090 GN=Secisbp2l PE=1 SV=2 && PF01248:Ribosomal protein L7Ae/L30e/S12e/Gadd45 family	-
HDH_G04109	HDH_Gene_04109	chr2	56618312	56658779	-	1809	-	- && - && -	-
HDH_G04124	HDH_Gene_04124	chr2	57280698	57313886	-	1053	-	- && sp|O57478|HEMH_XENLA Ferrochelatase, mitochondrial OS=Xenopus laevis OX=8355 GN=fech PE=1 SV=1 && PF00762:Ferrochelatase	-
HDH_G04127	HDH_Gene_04127	chr2	57430445	57449805	-	732	-	- && sp|P22600|HEMH_BOVIN Ferrochelatase, mitochondrial OS=Bos taurus OX=9913 GN=FECH PE=1 SV=3 && PF00762:Ferrochelatase	-
HDH_G04142	HDH_Gene_04142	chr2	58340096	58349442	-	902	-	- && sp|Q4KLF3|KTI12_XENLA Protein KTI12 homolog OS=Xenopus laevis OX=8355 GN=kti12 PE=2 SV=1 && PF08433:Chromatin associated protein KTI12	-
HDH_G04143	HDH_Gene_04143	chr2	58349027	58359530	+	1269	-	- && sp|P33316|DUT_HUMAN Deoxyuridine 5'-triphosphate nucleotidohydrolase, mitochondrial OS=Homo sapiens OX=9606 GN=DUT PE=1 SV=4 && PF00692:dUTPase	-
HDH_G04147	HDH_Gene_04147	chr2	58413523	58465531	+	4646	-	- && sp|P28271|ACOC_MOUSE Cytoplasmic aconitate hydratase OS=Mus musculus OX=10090 GN=Aco1 PE=1 SV=3 && PF00694:Aconitase C-terminal domain|PF00330:Aconitase family (aconitate hydratase)	Aconitase
HDH_G04149	HDH_Gene_04149	chr2	58508820	58510580	+	1761	-	- && sp|Q08464|FZD2_RAT Frizzled-2 OS=Rattus norvegicus OX=10116 GN=Fzd2 PE=1 SV=1 && PF01392:Fz domain	Fz
HDH_G04154	HDH_Gene_04154	chr2	58749732	58770533	-	1663	-	- && - && PF02854:MIF4G domain	-
HDH_G04155	HDH_Gene_04155	chr2	58783706	58785428	-	1723	-	- && sp|P84048|H4_ACRAS Histone H4 OS=Acrolepiopsis assectella OX=57686 GN=His4 PE=3 SV=2 && -	-
HDH_G04158	HDH_Gene_04158	chr2	58861589	58867276	-	2580	-	- && sp|Q8BGF9|S2544_MOUSE Solute carrier family 25 member 44 OS=Mus musculus OX=10090 GN=Slc25a44 PE=1 SV=1 && PF00153:Mitochondrial carrier protein	Mito_carr
HDH_G04166	HDH_Gene_04166	chr2	59504836	59518758	-	1460	-	- && sp|Q96DP5|FMT_HUMAN Methionyl-tRNA formyltransferase, mitochondrial OS=Homo sapiens OX=9606 GN=MTFMT PE=2 SV=2 && PF00551:Formyl transferase|PF02911:Formyl transferase, C-terminal domain	-
HDH_G04167	HDH_Gene_04167	chr2	59518835	59521948	+	3114	-	- && sp|Q920N2|BPL1_MOUSE Biotin--protein ligase OS=Mus musculus OX=10090 GN=Hlcs PE=1 SV=1 && PF03099:Biotin/lipoate A/B protein ligase family|PF09825:Biotin-protein ligase, N terminal|PF02237:Biotin protein ligase C terminal domain	BPL_LipA_LipB
HDH_G04168	HDH_Gene_04168	chr2	59526726	59538332	-	6168	-	- && - && -	-
HDH_G04192	HDH_Gene_04192	chr2	60370525	60371226	-	462	-	- && - && -	-
HDH_G04204	HDH_Gene_04204	chr3	35741	92535	+	2212	-	- && sp|Q99NH3|R3GEF_RAT Guanine nucleotide exchange factor for Rab-3A OS=Rattus norvegicus OX=10116 GN=Rab3il1 PE=1 SV=1 && PF06428:GDP/GTP exchange factor Sec2p	-
HDH_G04205	HDH_Gene_04205	chr3	94893	97001	+	1797	-	- && - && -	-
HDH_G04232	HDH_Gene_04232	chr3	974844	1173840	+	6993	-	- && sp|F1NTD6|ASCC3_CHICK Activating signal cointegrator 1 complex subunit 3 OS=Gallus gallus OX=9031 GN=ascc3 PE=3 SV=2 && PF00271:Helicase conserved C-terminal domain|PF00270:DEAD/DEAH box helicase|PF02889:Sec63 Brl domain|PF18149:N-terminal helicase PWI domain	Sec63
HDH_G04240	HDH_Gene_04240	chr3	1291239	1348134	-	3544	-	- && sp|Q5ZKI7|WDCP_CHICK WD repeat and coiled-coil-containing protein OS=Gallus gallus OX=9031 GN=WDCP PE=2 SV=1 && PF15390:WD repeat and coiled-coil-containing protein family	-
HDH_G04244	HDH_Gene_04244	chr3	1449024	1460814	-	1197	-	- && sp|Q5ZK69|PAAF1_CHICK Proteasomal ATPase-associated factor 1 OS=Gallus gallus OX=9031 GN=PAAF1 PE=2 SV=1 && -	-
HDH_G04245	HDH_Gene_04245	chr3	1461023	1482199	+	3755	-	- && sp|Q8N5D0|WDTC1_HUMAN WD and tetratricopeptide repeats protein 1 OS=Homo sapiens OX=9606 GN=WDTC1 PE=1 SV=2 && -	-
HDH_G04246	HDH_Gene_04246	chr3	1490368	1496996	+	2693	-	- && sp|P62075|TIM13_MOUSE Mitochondrial import inner membrane translocase subunit Tim13 OS=Mus musculus OX=10090 GN=Timm13 PE=1 SV=1 && PF02953:Tim10/DDP family zinc finger	-
HDH_G04247	HDH_Gene_04247	chr3	1499960	1539040	-	5259	-	- && sp|O94822|LTN1_HUMAN E3 ubiquitin-protein ligase listerin OS=Homo sapiens OX=9606 GN=LTN1 PE=1 SV=6 && PF13639:Ring finger domain	-
HDH_G04248	HDH_Gene_04248	chr3	1543359	1578698	-	2992	-	- && sp|Q91WF7|FIG4_MOUSE Polyphosphoinositide phosphatase OS=Mus musculus OX=10090 GN=Fig4 PE=1 SV=1 && PF02383:SacI homology domain	-
HDH_G04250	HDH_Gene_04250	chr3	1592153	1609911	+	5373	-	- && sp|Q460N5|PAR14_HUMAN Protein mono-ADP-ribosyltransferase PARP14 OS=Homo sapiens OX=9606 GN=PARP14 PE=1 SV=3 && PF02825:WWE domain|PF00644:Poly(ADP-ribose) polymerase catalytic domain|PF01661:Macro domain	A1pp
HDH_G04253	HDH_Gene_04253	chr3	1666244	1691042	+	6651	-	- && sp|Q8IXQ6|PARP9_HUMAN Protein mono-ADP-ribosyltransferase PARP9 OS=Homo sapiens OX=9606 GN=PARP9 PE=1 SV=2 && PF00644:Poly(ADP-ribose) polymerase catalytic domain|PF01661:Macro domain	A1pp
HDH_G04254	HDH_Gene_04254	chr3	1700831	1714838	-	2319	-	- && sp|A9JTP3|BIRC7_XENTR Baculoviral IAP repeat-containing protein 7 OS=Xenopus tropicalis OX=8364 GN=birc7 PE=2 SV=1 && PF13920:Zinc finger, C3HC4 type (RING finger)|PF00653:Inhibitor of Apoptosis domain	BIR
HDH_G04283	HDH_Gene_04283	chr3	3921793	3929068	-	2916	-	- && sp|F1LMN3|E2F8_RAT Transcription factor E2F8 OS=Rattus norvegicus OX=10116 GN=E2f8 PE=1 SV=2 && PF02319:E2F/DP family winged-helix DNA-binding domain	E2F_TDP
HDH_G04307	HDH_Gene_04307	chr3	5387353	5697945	-	5566	-	- && sp|O60494|CUBN_HUMAN Cubilin OS=Homo sapiens OX=9606 GN=CUBN PE=1 SV=5 && PF00431:CUB domain	CUB
HDH_G04316	HDH_Gene_04316	chr3	6000501	6003608	+	864	-	- && sp|O60506|HNRPQ_HUMAN Heterogeneous nuclear ribonucleoprotein Q OS=Homo sapiens OX=9606 GN=SYNCRIP PE=1 SV=2 && PF18360:Heterogeneous nuclear ribonucleoprotein Q acidic domain|PF00076:RNA recognition motif. (a.k.a. RRM, RBD, or RNP domain)	RRM_1
HDH_G04317	HDH_Gene_04317	chr3	6003803	6006864	+	1075	-	- && sp|O43390|HNRPR_HUMAN Heterogeneous nuclear ribonucleoprotein R OS=Homo sapiens OX=9606 GN=HNRNPR PE=1 SV=1 && PF00076:RNA recognition motif. (a.k.a. RRM, RBD, or RNP domain)	RRM_1
HDH_G04318	HDH_Gene_04318	chr3	6041985	6061739	-	2229	-	- && sp|Q6NUC1|CNFNA_XENLA Cornifelin homolog A OS=Xenopus laevis OX=8355 GN=cnfn-a PE=3 SV=1 && PF04749:PLAC8 family	-
HDH_G04322	HDH_Gene_04322	chr3	6138564	6148624	-	963	-	- && - && -	-
HDH_G04323	HDH_Gene_04323	chr3	6149129	6175990	-	906	-	- && sp|E1BGH8|MMS22_BOVIN Protein MMS22-like OS=Bos taurus OX=9913 GN=MMS22L PE=3 SV=1 && PF14911:S-phase genomic integrity recombination mediator, C-terminal	-
HDH_G04324	HDH_Gene_04324	chr3	6176071	6182276	-	918	-	- && sp|B1AUR6|MMS22_MOUSE Protein MMS22-like OS=Mus musculus OX=10090 GN=Mms22l PE=1 SV=1 && PF14910:S-phase genomic integrity recombination mediator, N-terminal	-
HDH_G04327	HDH_Gene_04327	chr3	6247231	6269411	+	2621	-	- && sp|P31326|OTC_LITCT Ornithine carbamoyltransferase, mitochondrial OS=Lithobates catesbeianus OX=8400 PE=2 SV=1 && PF02729:Aspartate/ornithine carbamoyltransferase, carbamoyl-P binding domain|PF00185:Aspartate/ornithine carbamoyltransferase, Asp/Orn binding domain	-
HDH_G04328	HDH_Gene_04328	chr3	6281187	6305737	+	2279	-	- && sp|Q9R0X5|RPGR_MOUSE X-linked retinitis pigmentosa GTPase regulator OS=Mus musculus OX=10090 GN=Rpgr PE=1 SV=2 && PF00415:Regulator of chromosome condensation (RCC1) repeat	-
HDH_G04331	HDH_Gene_04331	chr3	6335137	6384352	+	1596	-	- && sp|Q8IZN3|ZDH14_HUMAN Palmitoyltransferase ZDHHC14 OS=Homo sapiens OX=9606 GN=ZDHHC14 PE=1 SV=1 && PF01529:DHHC palmitoyltransferase	-
HDH_G04332	HDH_Gene_04332	chr3	6400073	6422161	+	450	-	- && - && -	-
HDH_G04333	HDH_Gene_04333	chr3	6474604	6479660	-	931	-	- && sp|O73770|DGCR6_CHICK Protein DGCR6 OS=Gallus gallus OX=9031 GN=DGCR6 PE=2 SV=1 && PF07324:DiGeorge syndrome critical region 6 (DGCR6) protein	-
HDH_G04334	HDH_Gene_04334	chr3	6502466	6519766	-	852	-	- && sp|P42620|YQJG_ECOLI Glutathionyl-hydroquinone reductase YqjG OS=Escherichia coli (strain K12) OX=83333 GN=yqjG PE=1 SV=1 && PF00043:Glutathione S-transferase, C-terminal domain|PF13409:Glutathione S-transferase, N-terminal domain	GST_C
HDH_G04338	HDH_Gene_04338	chr3	6638000	6658301	-	1999	-	- && sp|Q5TFE4|NT5D1_HUMAN 5'-nucleotidase domain-containing protein 1 OS=Homo sapiens OX=9606 GN=NT5DC1 PE=1 SV=1 && PF05761:5' nucleotidase family	-
HDH_G04345	HDH_Gene_04345	chr3	6792881	6828749	-	975	-	- && sp|Q5TUE9|RM23_ANOGA Probable 39S ribosomal protein L23, mitochondrial OS=Anopheles gambiae OX=7165 GN=mRpL23 PE=3 SV=1 && PF00276:Ribosomal protein L23	-
HDH_G04363	HDH_Gene_04363	chr3	7352090	7382365	+	4148	-	- && sp|A1L1W9|MOT10_DANRE Monocarboxylate transporter 10 OS=Danio rerio OX=7955 GN=slc16a10 PE=2 SV=1 && PF07690:Major Facilitator Superfamily	MFS_1
HDH_G04367	HDH_Gene_04367	chr3	7466339	7483535	+	2628	-	- && - && PF15811:Small VCP/p97-interacting protein	-
HDH_G04376	HDH_Gene_04376	chr3	7882717	7885865	+	825	-	- && sp|Q02372|NDUB8_BOVIN NADH dehydrogenase [ubiquinone] 1 beta subcomplex subunit 8, mitochondrial OS=Bos taurus OX=9913 GN=NDUFB8 PE=1 SV=1 && PF05821:NADH-ubiquinone oxidoreductase ASHI subunit (CI-ASHI or NDUFB8)	-
HDH_G04377	HDH_Gene_04377	chr3	7894173	7901367	-	1292	-	- && sp|Q5ZL33|STRAP_CHICK Serine-threonine kinase receptor-associated protein OS=Gallus gallus OX=9031 GN=STRAP PE=2 SV=2 && PF00400:WD domain, G-beta repeat	WD40
HDH_G04384	HDH_Gene_04384	chr3	8121544	8139498	+	1432	-	- && - && -	-
HDH_G04385	HDH_Gene_04385	chr3	8150050	8226898	-	14918	-	- && sp|Q8TE73|DYH5_HUMAN Dynein axonemal heavy chain 5 OS=Homo sapiens OX=9606 GN=DNAH5 PE=1 SV=3 && PF12777:Microtubule-binding stalk of dynein motor|PF18199:Dynein heavy chain C-terminal domain|PF03028:Dynein heavy chain region D6 P-loop domain|PF12780:P-loop containing dynein motor region D4|PF12775:P-loop containing dynein motor region|PF12774:Hydrolytic ATP binding site of dynein motor regi…	Dynein_heavy
HDH_G04387	HDH_Gene_04387	chr3	8245254	8260850	+	3241	-	- && sp|A1A4I9|UFL1_BOVIN E3 UFM1-protein ligase 1 OS=Bos taurus OX=9913 GN=UFL1 PE=2 SV=1 && PF09743:E3 UFM1-protein ligase 1	-
HDH_G04388	HDH_Gene_04388	chr3	8262575	8292875	-	5521	-	- && sp|O60341|KDM1A_HUMAN Lysine-specific histone demethylase 1A OS=Homo sapiens OX=9606 GN=KDM1A PE=1 SV=2 && PF04433:SWIRM domain|PF01593:Flavin containing amine oxidoreductase	Amino_oxidase
HDH_G04389	HDH_Gene_04389	chr3	8304568	8328808	-	1616	-	- && sp|Q9W1G0|TALDO_DROME Probable transaldolase OS=Drosophila melanogaster OX=7227 GN=Taldo PE=2 SV=2 && PF00923:Transaldolase/Fructose-6-phosphate aldolase	-
HDH_G04393	HDH_Gene_04393	chr3	8387366	8401301	+	2010	-	- && sp|Q0VFI5|GATA_XENTR Glutamyl-tRNA(Gln) amidotransferase subunit A, mitochondrial OS=Xenopus tropicalis OX=8364 GN=qrsl1 PE=2 SV=1 && PF01425:Amidase	Amidase
HDH_G04402	HDH_Gene_04402	chr3	8710629	8711213	-	585	-	- && - && -	-
HDH_G04405	HDH_Gene_04405	chr3	8797386	8817684	-	1641	-	- && - && PF00431:CUB domain	CUB
HDH_G04407	HDH_Gene_04407	chr3	8840658	8856506	-	678	-	- && - && -	-
HDH_G04414	HDH_Gene_04414	chr3	9164241	9167394	+	825	-	- && sp|Q02372|NDUB8_BOVIN NADH dehydrogenase [ubiquinone] 1 beta subcomplex subunit 8, mitochondrial OS=Bos taurus OX=9913 GN=NDUFB8 PE=1 SV=1 && PF05821:NADH-ubiquinone oxidoreductase ASHI subunit (CI-ASHI or NDUFB8)	-
HDH_G04418	HDH_Gene_04418	chr3	9207314	9223746	-	3752	-	- && sp|Q8N187|CARTF_HUMAN Calcium-responsive transcription factor OS=Homo sapiens OX=9606 GN=CARF PE=1 SV=2 && PF15299:Amyotrophic lateral sclerosis 2 chromosomal region candidate gene 8	-
HDH_G04426	HDH_Gene_04426	chr3	9441872	9466639	+	1581	-	- && sp|Q9W1G0|TALDO_DROME Probable transaldolase OS=Drosophila melanogaster OX=7227 GN=Taldo PE=2 SV=2 && PF00923:Transaldolase/Fructose-6-phosphate aldolase	-
HDH_G04428	HDH_Gene_04428	chr3	9510715	9525497	-	3240	-	- && sp|A1A4I9|UFL1_BOVIN E3 UFM1-protein ligase 1 OS=Bos taurus OX=9913 GN=UFL1 PE=2 SV=1 && PF09743:E3 UFM1-protein ligase 1	-
HDH_G04433	HDH_Gene_04433	chr3	9666778	9682814	+	1380	-	- && - && -	-
HDH_G04439	HDH_Gene_04439	chr3	9893530	9896156	-	348	-	- && sp|Q02372|NDUB8_BOVIN NADH dehydrogenase [ubiquinone] 1 beta subcomplex subunit 8, mitochondrial OS=Bos taurus OX=9913 GN=NDUFB8 PE=1 SV=1 && PF05821:NADH-ubiquinone oxidoreductase ASHI subunit (CI-ASHI or NDUFB8)	-
HDH_G04452	HDH_Gene_04452	chr3	10426471	10444245	-	7208	-	- && - && -	-
HDH_G04456	HDH_Gene_04456	chr3	10720938	10744851	-	888	-	- && sp|Q8C8M1|SHCAF_MOUSE SIN3-HDAC complex-associated factor OS=Mus musculus OX=10090 GN=Sinhcaf PE=1 SV=1 && PF15396:Protein Family FAM60A	-
HDH_G04457	HDH_Gene_04457	chr3	10763532	10800888	+	5754	-	- && sp|Q5F471|PP6R3_CHICK Serine/threonine-protein phosphatase 6 regulatory subunit 3 OS=Gallus gallus OX=9031 GN=PPP6R3 PE=2 SV=1 && PF04499:SIT4 phosphatase-associated protein	-
HDH_G04458	HDH_Gene_04458	chr3	10809146	10812535	+	366	-	- && sp|Q32PE0|RPAB2_BOVIN DNA-directed RNA polymerases I, II, and III subunit RPABC2 OS=Bos taurus OX=9913 GN=POLR2F PE=1 SV=1 && PF01192:RNA polymerase Rpb6	-
HDH_G04459	HDH_Gene_04459	chr3	10825895	10844355	-	2289	-	- && sp|Q93034|CUL5_HUMAN Cullin-5 OS=Homo sapiens OX=9606 GN=CUL5 PE=1 SV=4 && PF00888:Cullin family|PF10557:Cullin protein neddylation domain	Cullin
HDH_G04465	HDH_Gene_04465	chr3	10980161	10991245	+	1142	-	- && sp|Q8HXQ1|SODC_MACFA Superoxide dismutase [Cu-Zn] OS=Macaca fascicularis OX=9541 GN=SOD1 PE=2 SV=3 && PF00080:Copper/zinc superoxide dismutase (SODC)	-
HDH_G04467	HDH_Gene_04467	chr3	11009793	11038147	-	4497	-	- && sp|O95104|SCAF4_HUMAN SR-related and CTD-associated factor 4 OS=Homo sapiens OX=9606 GN=SCAF4 PE=1 SV=3 && PF00076:RNA recognition motif. (a.k.a. RRM, RBD, or RNP domain)	RRM_1
HDH_G04468	HDH_Gene_04468	chr3	11039064	11047137	+	3815	-	- && sp|Q6DE40|MANEA_XENLA Glycoprotein endo-alpha-1,2-mannosidase OS=Xenopus laevis OX=8355 GN=manea PE=2 SV=1 && PF16317:Glycosyl hydrolase family 99	-
HDH_G04479	HDH_Gene_04479	chr3	11400085	11489143	+	1983	-	- && sp|O75486|SUPT3_HUMAN Transcription initiation protein SPT3 homolog OS=Homo sapiens OX=9606 GN=SUPT3H PE=1 SV=3 && PF02269:Transcription initiation factor IID, 18kD subunit	-
HDH_G04481	HDH_Gene_04481	chr3	11495321	11510917	-	1718	-	- && - && -	-
HDH_G04485	HDH_Gene_04485	chr3	11575273	11587387	-	2045	-	- && sp|Q8WUA2|PPIL4_HUMAN Peptidyl-prolyl cis-trans isomerase-like 4 OS=Homo sapiens OX=9606 GN=PPIL4 PE=1 SV=1 && PF00160:Cyclophilin type peptidyl-prolyl cis-trans isomerase/CLD|PF00076:RNA recognition motif. (a.k.a. RRM, RBD, or RNP domain)	Pro_isomerase
HDH_G04486	HDH_Gene_04486	chr3	11590616	11619648	-	2077	-	- && sp|Q99LL5|PWP1_MOUSE Periodic tryptophan protein 1 homolog OS=Mus musculus OX=10090 GN=Pwp1 PE=1 SV=1 && -	-
HDH_G04487	HDH_Gene_04487	chr3	11624181	11630411	-	2460	-	- && sp|Q09441|SWSN7_CAEEL SWI/SNF nucleosome remodeling complex component OS=Caenorhabditis elegans OX=6239 GN=C08B11.3 PE=4 SV=1 && -	-
HDH_G04488	HDH_Gene_04488	chr3	11630518	11671550	-	2313	-	- && sp|E9Q7E2|ARID2_MOUSE AT-rich interactive domain-containing protein 2 OS=Mus musculus OX=10090 GN=Arid2 PE=1 SV=1 && PF01388:ARID/BRIGHT DNA binding domain|PF02257:RFX DNA-binding domain	ARID
HDH_G04495	HDH_Gene_04495	chr3	11863443	11867878	-	570	-	- && - && -	-
HDH_G04498	HDH_Gene_04498	chr3	11950006	11954589	+	1449	-	- && sp|B4PN49|HH_DROYA Protein hedgehog OS=Drosophila yakuba OX=7245 GN=hh PE=3 SV=1 && PF01079:Hint module|PF04548:AIG1 family	-
HDH_G04502	HDH_Gene_04502	chr3	12201261	12211857	+	3906	-	- && sp|Q96IP4|TET5A_HUMAN Terminal nucleotidyltransferase 5A OS=Homo sapiens OX=9606 GN=TENT5A PE=1 SV=2 && PF07984:Nucleotidyltransferase	-
HDH_G04509	HDH_Gene_04509	chr3	12385161	12404135	-	1880	-	- && sp|Q6P3A8|ODBB_MOUSE 2-oxoisovalerate dehydrogenase subunit beta, mitochondrial OS=Mus musculus OX=10090 GN=Bckdhb PE=1 SV=2 && PF02780:Transketolase, C-terminal domain|PF02779:Transketolase, pyrimidine binding domain	-
HDH_G04510	HDH_Gene_04510	chr3	12404531	12430341	+	1775	-	- && sp|Q9Z2A5|ATE1_MOUSE Arginyl-tRNA--protein transferase 1 OS=Mus musculus OX=10090 GN=Ate1 PE=1 SV=2 && PF04376:Arginine-tRNA-protein transferase, N terminus|PF04377:Arginine-tRNA-protein transferase, C terminus	-
HDH_G04516	HDH_Gene_04516	chr3	12770596	12773757	+	3162	-	- && sp|Q2HJ18|VP33B_BOVIN Vacuolar protein sorting-associated protein 33B OS=Bos taurus OX=9913 GN=VPS33B PE=2 SV=1 && PF00995:Sec1 family	Sec1
HDH_G04518	HDH_Gene_04518	chr3	12849213	12879217	+	3925	-	- && sp|O60476|MA1A2_HUMAN Mannosyl-oligosaccharide 1,2-alpha-mannosidase IB OS=Homo sapiens OX=9606 GN=MAN1A2 PE=1 SV=1 && PF01532:Glycosyl hydrolase family 47	-
HDH_G04519	HDH_Gene_04519	chr3	12898304	12920578	+	2973	-	- && sp|Q9QX47|SON_MOUSE Protein SON OS=Mus musculus OX=10090 GN=Son PE=1 SV=2 && PF01585:G-patch domain|PF00035:Double-stranded RNA binding motif	G-patch
HDH_G04520	HDH_Gene_04520	chr3	12925322	12931116	-	1741	-	- && - && PF03357:Snf7	ESCRT-III
HDH_G04534	HDH_Gene_04534	chr3	13323859	13369124	-	3189	-	- && sp|Q5F364|MRP1_CHICK Multidrug resistance-associated protein 1 OS=Gallus gallus OX=9031 GN=ABCC1 PE=2 SV=1 && PF00664:ABC transporter transmembrane region|PF00005:ABC transporter	ABC_membrane
HDH_G04535	HDH_Gene_04535	chr3	13370067	13411020	-	1992	-	- && sp|Q8VD57|SFT2B_MOUSE Vesicle transport protein SFT2B OS=Mus musculus OX=10090 GN=Sft2d2 PE=1 SV=1 && PF04178:Got1/Sft2-like family	-
HDH_G04548	HDH_Gene_04548	chr3	13984512	14006887	+	2021	-	- && sp|O44400|F37C4_CAEEL Protein F37C4.5 OS=Caenorhabditis elegans OX=6239 GN=F37C4.5 PE=1 SV=3 && PF13600:N-terminal domain of unknown function (DUF4140)|PF13598:Domain of unknown function (DUF4139)	-
HDH_G04561	HDH_Gene_04561	chr3	14323101	14345792	-	510	-	- && sp|A8Y1P7|BRE4_CAEBR Beta-1,4-N-acetylgalactosaminyltransferase bre-4 OS=Caenorhabditis briggsae OX=6238 GN=bre-4 PE=3 SV=1 && PF13733:N-terminal region of glycosyl transferase group 7|PF02709:N-terminal domain of galactosyltransferase	-
HDH_G04565	HDH_Gene_04565	chr3	14514018	14527774	+	1239	-	- && sp|Q8HXM1|CSTF2_BOVIN Cleavage stimulation factor subunit 2 OS=Bos taurus OX=9913 GN=CSTF2 PE=2 SV=1 && PF14304:Transcription termination and cleavage factor C-terminal|PF14327:Hinge domain of cleavage stimulation factor subunit 2|PF00076:RNA recognition motif. (a.k.a. RRM, RBD, or RNP domain)	RRM_1
HDH_G04568	HDH_Gene_04568	chr3	14578564	14590871	+	1395	-	- && sp|Q9WWW2|ALKJ_PSEPU Alcohol dehydrogenase [acceptor] OS=Pseudomonas putida OX=303 GN=alkJ PE=3 SV=1 && PF00732:GMC oxidoreductase|PF05199:GMC oxidoreductase	-
HDH_G04582	HDH_Gene_04582	chr3	15378474	15392538	-	1257	-	- && sp|Q8BIQ5|CSTF2_MOUSE Cleavage stimulation factor subunit 2 OS=Mus musculus OX=10090 GN=Cstf2 PE=1 SV=2 && PF14327:Hinge domain of cleavage stimulation factor subunit 2|PF00076:RNA recognition motif. (a.k.a. RRM, RBD, or RNP domain)|PF14304:Transcription termination and cleavage factor C-terminal	RRM_1
HDH_G04592	HDH_Gene_04592	chr3	15854835	15864735	-	850	-	- && sp|Q8R4N0|CLYBL_MOUSE Citramalyl-CoA lyase, mitochondrial OS=Mus musculus OX=10090 GN=Clybl PE=1 SV=2 && PF03328:HpcH/HpaI aldolase/citrate lyase family	-
HDH_G04594	HDH_Gene_04594	chr3	15888137	15911355	+	1283	-	- && sp|P55008|AIF1_HUMAN Allograft inflammatory factor 1 OS=Homo sapiens OX=9606 GN=AIF1 PE=1 SV=1 && PF13499:EF-hand domain pair	-
HDH_G04595	HDH_Gene_04595	chr3	15919262	15937617	-	1061	-	- && sp|Q9Y5Y0|FLVC1_HUMAN Feline leukemia virus subgroup C receptor-related protein 1 OS=Homo sapiens OX=9606 GN=FLVCR1 PE=1 SV=1 && PF07690:Major Facilitator Superfamily	MFS_1
HDH_G04600	HDH_Gene_04600	chr3	16099870	16126390	-	6515	-	- && sp|Q1MX18|INSC_HUMAN Protein inscuteable homolog OS=Homo sapiens OX=9606 GN=INSC PE=1 SV=1 && PF16748:Inscuteable LGN-binding domain	-
HDH_G04612	HDH_Gene_04612	chr3	16825691	16859900	+	4063	-	- && sp|G3V7L1|UTRN_RAT Utrophin OS=Rattus norvegicus OX=10116 GN=Utrn PE=1 SV=3 && PF00435:Spectrin repeat	-
HDH_G04613	HDH_Gene_04613	chr3	16915657	17044143	+	3283	-	- && sp|P11532|DMD_HUMAN Dystrophin OS=Homo sapiens OX=9606 GN=DMD PE=1 SV=3 && PF00397:WW domain|PF09068:EF hand|PF09069:EF-hand	WW
HDH_G04614	HDH_Gene_04614	chr3	17048507	17057821	-	2154	-	- && - && -	-
HDH_G04615	HDH_Gene_04615	chr3	17068652	17072488	-	1635	-	- && - && PF00096:Zinc finger, C2H2 type	zf-C2H2
HDH_G04622	HDH_Gene_04622	chr3	17160736	17179012	+	2092	-	- && sp|A6H7H7|FBX3_BOVIN F-box only protein 3 OS=Bos taurus OX=9913 GN=FBXO3 PE=2 SV=1 && PF09346:SMI1 / KNR4 family (SUKH-1)|PF12937:F-box-like|PF04379:ApaG domain	-
HDH_G04633	HDH_Gene_04633	chr3	17671171	17703715	-	5174	-	- && sp|B3P2E5|NMDA1_DROER Glutamate [NMDA] receptor subunit 1 OS=Drosophila erecta OX=7220 GN=Nmdar1 PE=3 SV=1 && PF10562:Calmodulin-binding domain C0 of NMDA receptor NR1 subunit|PF10613:Ligated ion channel L-glutamate- and glycine-binding site|PF01094:Receptor family ligand binding region|PF00060:Ligand-gated ion channel	Lig_chan
HDH_G04634	HDH_Gene_04634	chr3	17763473	17789510	-	1772	-	- && sp|C3YWU0|FUCO_BRAFL Alpha-L-fucosidase OS=Branchiostoma floridae OX=7739 GN=BRAFLDRAFT_56888 PE=3 SV=2 && PF16757:Alpha-L-fucosidase C-terminal domain|PF01120:Alpha-L-fucosidase|PF04502:Family of unknown function (DUF572)	Alpha_L_fucos
HDH_G04637	HDH_Gene_04637	chr3	17865722	17870414	-	1151	-	- && - && -	-
HDH_G04638	HDH_Gene_04638	chr3	17872630	17878048	+	312	-	- && sp|Q862Z5|CYTB_MACFU Cystatin-B OS=Macaca fuscata fuscata OX=9543 GN=CSTB PE=3 SV=1 && PF00031:Cystatin domain	-
HDH_G04639	HDH_Gene_04639	chr3	17878450	17907103	-	1425	-	- && sp|P05708|HXK1_RAT Hexokinase-1 OS=Rattus norvegicus OX=10116 GN=Hk1 PE=1 SV=4 && PF03727:Hexokinase|PF00349:Hexokinase	-
HDH_G04640	HDH_Gene_04640	chr3	17916681	17923262	-	1850	-	- && sp|Q2T9Y1|CC026_BOVIN Uncharacterized protein C3orf26 homolog OS=Bos taurus OX=9913 PE=2 SV=1 && PF14617:U3-containing 90S pre-ribosomal complex subunit	-
HDH_G04641	HDH_Gene_04641	chr3	17923324	17950843	+	4752	-	- && sp|Q3TLI0|TPC10_MOUSE Trafficking protein particle complex subunit 10 OS=Mus musculus OX=10090 GN=Trappc10 PE=1 SV=3 && PF12584:Trafficking protein particle complex subunit 10, TRAPPC10	-
HDH_G04643	HDH_Gene_04643	chr3	17996764	18002516	+	2573	-	- && - && -	-
HDH_G04645	HDH_Gene_04645	chr3	18050979	18051251	+	273	-	- && - && -	-
HDH_G04646	HDH_Gene_04646	chr3	18054356	18093221	-	642	-	- && sp|O60237|MYPT2_HUMAN Protein phosphatase 1 regulatory subunit 12B OS=Homo sapiens OX=9606 GN=PPP1R12B PE=1 SV=2 && PF15898:cGMP-dependent protein kinase interacting domain	-
HDH_G04647	HDH_Gene_04647	chr3	18096554	18178411	-	3791	-	- && sp|Q9DBR7|MYPT1_MOUSE Protein phosphatase 1 regulatory subunit 12A OS=Mus musculus OX=10090 GN=Ppp1r12a PE=1 SV=2 && PF12796:Ankyrin repeats (3 copies)	-
HDH_G04648	HDH_Gene_04648	chr3	18181656	18191708	+	1131	-	- && sp|Q2YDF6|RT35_BOVIN 28S ribosomal protein S35, mitochondrial OS=Bos taurus OX=9913 GN=MRPS35 PE=1 SV=1 && PF10213:Mitochondrial ribosomal subunit protein	-
HDH_G04652	HDH_Gene_04652	chr3	18317548	18330048	-	3978	-	- && sp|O43903|GAS2_HUMAN Growth arrest-specific protein 2 OS=Homo sapiens OX=9606 GN=GAS2 PE=1 SV=1 && PF00307:Calponin homology (CH) domain|PF02187:Growth-Arrest-Specific Protein 2 Domain	CH
HDH_G04657	HDH_Gene_04657	chr3	18458219	18481094	-	1250	-	- && - && -	-
HDH_G04658	HDH_Gene_04658	chr3	18489221	18493016	+	2498	-	- && sp|Q8QGV2|WEE1B_XENLA Wee1-like protein kinase 1-B OS=Xenopus laevis OX=8355 GN=wee1-b PE=1 SV=1 && PF00069:Protein kinase domain	Pkinase
HDH_G04659	HDH_Gene_04659	chr3	18501476	18558356	-	1443	-	- && sp|Q12912|IRAG2_HUMAN Inositol 1,4,5-triphosphate receptor associated 2 OS=Homo sapiens OX=9606 GN=IRAG2 PE=1 SV=3 && PF05781:MRVI1 protein	-
HDH_G04664	HDH_Gene_04664	chr3	18747041	18769126	+	1341	-	- && sp|A1CCL9|BXLB_ASPCL Probable exo-1,4-beta-xylosidase bxlB OS=Aspergillus clavatus (strain ATCC 1007 / CBS 513.65 / DSM 816 / NCTC 3887 / NRRL 1) OX=344612 GN=bxlB PE=3 SV=2 && PF01915:Glycosyl hydrolase family 3 C-terminal domain|PF00933:Glycosyl hydrolase family 3 N terminal domain	Glyco_hydro_3
HDH_G04669	HDH_Gene_04669	chr3	18823927	18852917	-	4161	-	- && sp|P58501|PAXB1_MOUSE PAX3- and PAX7-binding protein 1 OS=Mus musculus OX=10090 GN=Paxbp1 PE=1 SV=3 && PF07842:GC-rich sequence DNA-binding factor-like protein	-
HDH_G04670	HDH_Gene_04670	chr3	18852931	18882762	+	2249	-	- && sp|O43318|M3K7_HUMAN Mitogen-activated protein kinase kinase kinase 7 OS=Homo sapiens OX=9606 GN=MAP3K7 PE=1 SV=1 && PF07714:Protein tyrosine and serine/threonine kinase	Pkinase_Tyr
HDH_G04676	HDH_Gene_04676	chr3	19617217	19638747	-	2476	-	- && - && PF14497:Glutathione S-transferase, C-terminal domain	-
HDH_G04677	HDH_Gene_04677	chr3	19643104	19649951	+	1607	-	- && sp|P26697|GSTA3_CHICK Glutathione S-transferase 3 OS=Gallus gallus OX=9031 PE=1 SV=2 && PF14497:Glutathione S-transferase, C-terminal domain|PF02798:Glutathione S-transferase, N-terminal domain	GST_N
HDH_G04678	HDH_Gene_04678	chr3	19662720	19667622	+	1024	-	- && sp|P24472|GSTA4_MOUSE Glutathione S-transferase A4 OS=Mus musculus OX=10090 GN=Gsta4 PE=1 SV=3 && PF02798:Glutathione S-transferase, N-terminal domain|PF14497:Glutathione S-transferase, C-terminal domain	GST_N
HDH_G04680	HDH_Gene_04680	chr3	19702104	19718028	-	1425	-	- && sp|Q9Z1T5|DEAF1_MOUSE Deformed epidermal autoregulatory factor 1 homolog OS=Mus musculus OX=10090 GN=Deaf1 PE=1 SV=1 && PF01342:SAND domain	SAND
HDH_G04681	HDH_Gene_04681	chr3	19718410	19732050	+	906	-	- && - && -	-
HDH_G04682	HDH_Gene_04682	chr3	19732669	19743073	+	684	-	- && - && -	-
HDH_G04683	HDH_Gene_04683	chr3	19743362	19753449	+	1026	-	- && sp|Q3TC46|PATL1_MOUSE Protein PAT1 homolog 1 OS=Mus musculus OX=10090 GN=Patl1 PE=1 SV=2 && PF09770:Topoisomerase II-associated protein PAT1	-
HDH_G04691	HDH_Gene_04691	chr3	20048599	20089734	-	2784	-	- && sp|Q9Y5L0|TNPO3_HUMAN Transportin-3 OS=Homo sapiens OX=9606 GN=TNPO3 PE=1 SV=3 && PF08389:Exportin 1-like protein	-
HDH_G04692	HDH_Gene_04692	chr3	20090005	20105337	+	2801	-	- && sp|Q9Y3C0|WASC3_HUMAN WASH complex subunit 3 OS=Homo sapiens OX=9606 GN=WASHC3 PE=1 SV=1 && PF10152:Subunit CCDC53 of WASH complex	-
HDH_G04695	HDH_Gene_04695	chr3	20160323	20169999	+	3619	-	- && - && -	-
HDH_G04697	HDH_Gene_04697	chr3	20174895	20184352	-	1116	-	- && - && -	-
HDH_G04698	HDH_Gene_04698	chr3	20184567	20215657	+	909	-	- && sp|O35685|NUDC_MOUSE Nuclear migration protein nudC OS=Mus musculus OX=10090 GN=Nudc PE=1 SV=1 && PF04969:CS domain|PF16273:Nuclear distribution C domain|PF14050:N-terminal conserved domain of Nudc.	-
HDH_G04699	HDH_Gene_04699	chr3	20220629	20239087	-	1389	-	- && sp|E3VWI4|PNTH_STRAE 1-deoxypentalenic acid 11-beta-hydroxylase OS=Streptomyces arenae OX=29301 GN=pntH PE=3 SV=1 && PF05721:Phytanoyl-CoA dioxygenase (PhyH)	PhyH
HDH_G04722	HDH_Gene_04722	chr3	21176572	21181320	-	2675	-	- && sp|Q8C2L6|T161B_MOUSE Transmembrane protein 161B OS=Mus musculus OX=10090 GN=Tmem161b PE=2 SV=1 && PF10268:Predicted transmembrane protein 161AB	-
HDH_G04723	HDH_Gene_04723	chr3	21181353	21227049	+	5479	-	- && sp|P0C6R2|ARMC2_BOVIN Armadillo repeat-containing protein 2 OS=Bos taurus OX=9913 GN=ARMC2 PE=3 SV=1 && -	-
HDH_G04727	HDH_Gene_04727	chr3	21334725	21335214	-	458	-	- && - && -	-
HDH_G04728	HDH_Gene_04728	chr3	21340024	21341300	+	441	-	- && - && -	-
HDH_G04729	HDH_Gene_04729	chr3	21343138	21413031	-	2773	-	- && sp|Q13206|DDX10_HUMAN Probable ATP-dependent RNA helicase DDX10 OS=Homo sapiens OX=9606 GN=DDX10 PE=1 SV=2 && PF13959:Domain of unknown function (DUF4217)|PF00271:Helicase conserved C-terminal domain|PF00270:DEAD/DEAH box helicase	DEAD
HDH_G04731	HDH_Gene_04731	chr3	21425181	21465938	-	924	-	- && sp|Q0V8R7|NSUN4_BOVIN 5-methylcytosine rRNA methyltransferase NSUN4 OS=Bos taurus OX=9913 GN=NSUN4 PE=2 SV=2 && PF01189:16S rRNA methyltransferase RsmB/F	-
HDH_G04732	HDH_Gene_04732	chr3	21465943	21466545	-	603	-	- && sp|Q66KI9|NSUN4_XENTR 5-methylcytosine rRNA methyltransferase NSUN4 OS=Xenopus tropicalis OX=8364 GN=nsun4 PE=2 SV=1 && -	-
HDH_G04733	HDH_Gene_04733	chr3	21477829	21493659	+	2058	-	- && sp|Q9Y385|UB2J1_HUMAN Ubiquitin-conjugating enzyme E2 J1 OS=Homo sapiens OX=9606 GN=UBE2J1 PE=1 SV=2 && PF00179:Ubiquitin-conjugating enzyme	UQ_con
HDH_G04736	HDH_Gene_04736	chr3	21555028	21565949	-	501	-	- && - && -	-
HDH_G04737	HDH_Gene_04737	chr3	21648501	21676767	-	3248	-	- && - && -	-
HDH_G04738	HDH_Gene_04738	chr3	21679031	21743738	+	2175	-	- && sp|Q8K363|DDX18_MOUSE ATP-dependent RNA helicase DDX18 OS=Mus musculus OX=10090 GN=Ddx18 PE=1 SV=1 && PF00270:DEAD/DEAH box helicase|PF00271:Helicase conserved C-terminal domain|PF13959:Domain of unknown function (DUF4217)	DEAD
HDH_G04742	HDH_Gene_04742	chr3	21942459	21972115	+	1071	-	- && sp|Q6P0D0|QKIA_DANRE Protein quaking-A OS=Danio rerio OX=7955 GN=qkia PE=2 SV=2 && PF16544:Homodimerisation region of STAR domain protein	-
HDH_G04745	HDH_Gene_04745	chr3	22028660	22056974	-	1948	-	- && sp|Q26636|CATL_SARPE Cathepsin L OS=Sarcophaga peregrina OX=7386 PE=1 SV=1 && PF08246:Cathepsin propeptide inhibitor domain (I29)|PF00112:Papain family cysteine protease	Peptidase_C1
HDH_G04747	HDH_Gene_04747	chr3	22140834	22211991	-	729	-	- && sp|Q6PBT5|PYRD1_DANRE Pyridine nucleotide-disulfide oxidoreductase domain-containing protein 1 OS=Danio rerio OX=7955 GN=pyroxd1 PE=2 SV=1 && PF07992:Pyridine nucleotide-disulphide oxidoreductase	Pyr_redox_2
HDH_G04750	HDH_Gene_04750	chr3	22284109	22314253	-	2248	-	- && sp|A8E4N3|RSPH3_BOVIN Radial spoke head protein 3 homolog OS=Bos taurus OX=9913 GN=RSPH3 PE=2 SV=1 && PF06098:Radial spoke protein 3	-
HDH_G04751	HDH_Gene_04751	chr3	22466020	22535679	+	1846	-	- && sp|Q12874|SF3A3_HUMAN Splicing factor 3A subunit 3 OS=Homo sapiens OX=9606 GN=SF3A3 PE=1 SV=1 && PF16837:Pre-mRNA-splicing factor SF3A3, of SF3a complex, Prp9|PF13297:Telomere stability C-terminal|PF11931:Domain of unknown function (DUF3449)	-
HDH_G04752	HDH_Gene_04752	chr3	22544866	22590420	-	2038	-	- && - && -	-
HDH_G04755	HDH_Gene_04755	chr3	23163731	23597208	+	12085	-	- && sp|Q56A06|TMTC2_MOUSE Protein O-mannosyl-transferase TMTC2 OS=Mus musculus OX=10090 GN=Tmtc2 PE=2 SV=1 && PF00515:Tetratricopeptide repeat|PF13424:Tetratricopeptide repeat|PF08409:Domain of unknown function (DUF1736)|PF13432:Tetratricopeptide repeat	TPR_1
HDH_G04758	HDH_Gene_04758	chr3	23700113	23716604	-	589	-	- && - && PF00312:Ribosomal protein S15	-
HDH_G04759	HDH_Gene_04759	chr3	23829548	23829746	-	151	-	- && - && -	-
HDH_G04760	HDH_Gene_04760	chr3	23829923	23846682	+	669	-	- && sp|Q9DAK2|PACRG_MOUSE Parkin coregulated gene protein homolog OS=Mus musculus OX=10090 GN=Pacrg PE=1 SV=1 && PF10274:Parkin co-regulated protein	-
HDH_G04761	HDH_Gene_04761	chr3	23972948	24077106	+	2572	-	- && - && PF00385:Chromo (CHRromatin Organisation MOdifier) domain|PF12796:Ankyrin repeats (3 copies)	Chromo
HDH_G04782	HDH_Gene_04782	chr3	26304989	26318268	+	1349	-	- && sp|B1AXD8|AKIR2_MOUSE Akirin-2 OS=Mus musculus OX=10090 GN=Akirin2 PE=1 SV=1 && -	-
HDH_G04784	HDH_Gene_04784	chr3	26532820	26600874	-	1720	-	- && sp|Q9CYC3|TM39A_MOUSE Transmembrane protein 39A OS=Mus musculus OX=10090 GN=Tmem39a PE=2 SV=1 && PF10271:Putative transmembrane protein	-
HDH_G04789	HDH_Gene_04789	chr3	26748433	26816984	-	5758	-	- && sp|P41823|SY65_APLCA Synaptotagmin-1 OS=Aplysia californica OX=6500 GN=SYT1 PE=1 SV=2 && PF00168:C2 domain	C2
HDH_G04791	HDH_Gene_04791	chr3	26958254	27026372	+	2456	-	- && sp|Q8CAY6|THIC_MOUSE Acetyl-CoA acetyltransferase, cytosolic OS=Mus musculus OX=10090 GN=Acat2 PE=1 SV=2 && PF00108:Thiolase, N-terminal domain|PF02803:Thiolase, C-terminal domain	Thiolase_N
HDH_G04792	HDH_Gene_04792	chr3	27071287	27076467	-	1248	-	- && - && -	-
HDH_G04793	HDH_Gene_04793	chr3	27079660	27136527	-	1849	-	- && - && -	-
HDH_G04798	HDH_Gene_04798	chr3	27214969	27236357	-	1246	-	- && sp|E7EYQ9|TM216_DANRE Transmembrane protein 216 OS=Danio rerio OX=7955 GN=tmem216 PE=3 SV=1 && PF09799:Predicted membrane protein	-
HDH_G04799	HDH_Gene_04799	chr3	27235176	27316062	+	5080	-	- && sp|Q5REU4|SND1_PONAB Staphylococcal nuclease domain-containing protein 1 OS=Pongo abelii OX=9601 GN=SND1 PE=2 SV=1 && PF00567:Tudor domain|PF00565:Staphylococcal nuclease homologue	-
HDH_G04802	HDH_Gene_04802	chr3	27366319	27418736	-	2046	-	- && sp|Q99J09|MEP50_MOUSE Methylosome protein 50 OS=Mus musculus OX=10090 GN=Wdr77 PE=1 SV=1 && -	-
HDH_G04803	HDH_Gene_04803	chr3	27445767	27465942	+	5867	-	- && sp|P53805|RCAN1_HUMAN Calcipressin-1 OS=Homo sapiens OX=9606 GN=RCAN1 PE=1 SV=4 && PF04847:Calcipressin	-
HDH_G04804	HDH_Gene_04804	chr3	27474563	27487358	-	4190	-	- && - && -	-
HDH_G04806	HDH_Gene_04806	chr3	27525676	27537318	+	2342	-	- && sp|Q4PMB3|RS4_IXOSC 40S ribosomal protein S4 OS=Ixodes scapularis OX=6945 GN=RpS4 PE=2 SV=1 && PF01479:S4 domain|PF16121:40S ribosomal protein S4 C-terminus|PF08071:RS4NT (NUC023) domain|PF00900:Ribosomal family S4e	Ribosomal_S4e
HDH_G04807	HDH_Gene_04807	chr3	27560774	27686626	-	7144	-	- && sp|Q6ZN16|M3K15_HUMAN Mitogen-activated protein kinase kinase kinase 15 OS=Homo sapiens OX=9606 GN=MAP3K15 PE=1 SV=2 && PF19039:ASK kinase PH domain|PF13281:Domain of unknown function (DUF4071)|PF00069:Protein kinase domain	Pkinase
HDH_G04808	HDH_Gene_04808	chr3	27686763	27733820	+	2876	-	- && sp|Q93099|HGD_HUMAN Homogentisate 1,2-dioxygenase OS=Homo sapiens OX=9606 GN=HGD PE=1 SV=2 && PF04209:homogentisate 1,2-dioxygenase	-
HDH_G04809	HDH_Gene_04809	chr3	27737319	27738391	+	1073	-	- && - && -	-
HDH_G04811	HDH_Gene_04811	chr3	27806891	27847178	-	4139	-	- && sp|P40927|MAOX_COLLI NADP-dependent malic enzyme OS=Columba livia OX=8932 GN=ME1 PE=1 SV=1 && PF03949:Malic enzyme, NAD binding domain|PF00390:Malic enzyme, N-terminal domain	Malic_M
HDH_G04812	HDH_Gene_04812	chr3	27881067	27935714	+	4497	-	- && - && -	-
HDH_G04813	HDH_Gene_04813	chr3	27943567	27975468	-	9288	-	- && sp|Q9UPY6|WASF3_HUMAN Wiskott-Aldrich syndrome protein family member 3 OS=Homo sapiens OX=9606 GN=WASF3 PE=1 SV=2 && -	-
HDH_G04814	HDH_Gene_04814	chr3	27975664	28003109	+	2145	-	- && sp|O60508|PRP17_HUMAN Pre-mRNA-processing factor 17 OS=Homo sapiens OX=9606 GN=CDC40 PE=1 SV=1 && PF00400:WD domain, G-beta repeat	WD40
HDH_G04815	HDH_Gene_04815	chr3	28005153	28020429	-	3059	-	- && - && PF00287:Sodium / potassium ATPase beta chain	-
HDH_G04817	HDH_Gene_04817	chr3	28052239	28076258	-	1221	-	- && sp|Q8TC07|TBC15_HUMAN TBC1 domain family member 15 OS=Homo sapiens OX=9606 GN=TBC1D15 PE=1 SV=2 && PF00566:Rab-GTPase-TBC domain	TBC
HDH_G04819	HDH_Gene_04819	chr3	28089218	28102952	+	3414	-	- && sp|Q9UL25|RAB21_HUMAN Ras-related protein Rab-21 OS=Homo sapiens OX=9606 GN=RAB21 PE=1 SV=3 && PF00071:Ras family	Ras
HDH_G04826	HDH_Gene_04826	chr3	28168869	28212415	+	2742	-	- && sp|Q7Z333|SETX_HUMAN Probable helicase senataxin OS=Homo sapiens OX=9606 GN=SETX PE=1 SV=4 && PF13086:AAA domain|PF13087:AAA domain	-
HDH_G04827	HDH_Gene_04827	chr3	28230486	28240635	+	6331	-	- && - && PF13909:C2H2-type zinc-finger domain	-
HDH_G04828	HDH_Gene_04828	chr3	28245685	28269495	-	2125	-	- && sp|Q6ZXV5|TMTC3_HUMAN Protein O-mannosyl-transferase TMTC3 OS=Homo sapiens OX=9606 GN=TMTC3 PE=1 SV=2 && PF13414:TPR repeat	-
HDH_G04830	HDH_Gene_04830	chr3	28307386	28318265	+	165	-	- && sp|Q9FH82|PAE11_ARATH Pectin acetylesterase 11 OS=Arabidopsis thaliana OX=3702 GN=PAE11 PE=2 SV=1 && -	-
HDH_G04831	HDH_Gene_04831	chr3	28318629	28329215	+	933	-	- && sp|Q84JS1|PAE6_ARATH Pectin acetylesterase 6 OS=Arabidopsis thaliana OX=3702 GN=PAE6 PE=2 SV=1 && PF03283:Pectinacetylesterase	-
HDH_G04835	HDH_Gene_04835	chr3	28342612	28373976	-	3684	-	- && sp|Q6TLH3|CUED2_DANRE CUE domain-containing protein 2 OS=Danio rerio OX=7955 GN=cuedc2 PE=2 SV=1 && -	-
HDH_G04837	HDH_Gene_04837	chr3	28424577	28446685	-	4067	-	- && - && PF00096:Zinc finger, C2H2 type	zf-C2H2
HDH_G04839	HDH_Gene_04839	chr3	28484209	28501364	-	891	-	- && sp|Q86SQ9|DHDDS_HUMAN Dehydrodolichyl diphosphate synthase complex subunit DHDDS OS=Homo sapiens OX=9606 GN=DHDDS PE=1 SV=3 && PF01255:Putative undecaprenyl diphosphate synthase	Prenyltransf
HDH_G04841	HDH_Gene_04841	chr3	28589443	28642138	+	9947	-	- && sp|Q6Q759|SPG17_HUMAN Sperm-associated antigen 17 OS=Homo sapiens OX=9606 GN=SPAG17 PE=2 SV=1 && PF00107:Zinc-binding dehydrogenase|PF08240:Alcohol dehydrogenase GroES-like domain|PF14874:Flagellar-associated PapD-like	ADH_zinc_N
HDH_G04845	HDH_Gene_04845	chr3	28710450	28714418	-	438	-	- && sp|Q9JKJ9|CP39A_MOUSE 24-hydroxycholesterol 7-alpha-hydroxylase OS=Mus musculus OX=10090 GN=Cyp39a1 PE=1 SV=1 && PF00067:Cytochrome P450	p450
HDH_G04846	HDH_Gene_04846	chr3	28714439	28731447	-	855	-	- && sp|Q9JKJ9|CP39A_MOUSE 24-hydroxycholesterol 7-alpha-hydroxylase OS=Mus musculus OX=10090 GN=Cyp39a1 PE=1 SV=1 && PF00067:Cytochrome P450	p450
HDH_G04847	HDH_Gene_04847	chr3	28731598	28748903	+	1107	-	- && sp|Q8BHW2|OSCP1_MOUSE Protein OSCP1 OS=Mus musculus OX=10090 GN=Oscp1 PE=1 SV=1 && PF10188:Organic solute transport protein 1	-
HDH_G04848	HDH_Gene_04848	chr3	28792610	28797931	+	3144	-	- && sp|Q9Y6B7|AP4B1_HUMAN AP-4 complex subunit beta-1 OS=Homo sapiens OX=9606 GN=AP4B1 PE=1 SV=2 && PF01602:Adaptin N terminal region	-
HDH_G04850	HDH_Gene_04850	chr3	28828546	28831739	-	1263	-	- && - && -	-
HDH_G04851	HDH_Gene_04851	chr3	28835171	28945772	+	6553	-	- && sp|Q9C102|GLT1_SCHPO Glutamate synthase [NADH] OS=Schizosaccharomyces pombe (strain 972 / ATCC 24843) OX=284812 GN=glt1 PE=1 SV=1 && PF00310:Glutamine amidotransferases class-II|PF01645:Conserved region in glutamate synthase|PF14691:Dihydroprymidine dehydrogenase domain II, 4Fe-4S cluster|PF01493:GXGXG motif|PF04898:Glutamate synthase central domain|PF07992:Pyridine nucleotide-disulphide oxi…	GATase_2
HDH_G04854	HDH_Gene_04854	chr3	29117838	29147372	+	3340	-	- && sp|Q95K40|CCD83_MACFA Coiled-coil domain-containing protein 83 OS=Macaca fascicularis OX=9541 GN=CCDC83 PE=2 SV=1 && -	-
HDH_G04863	HDH_Gene_04863	chr3	29482499	29506378	-	8270	-	- && - && -	-
HDH_G04864	HDH_Gene_04864	chr3	29521154	29544405	-	1607	-	- && sp|Q53FA7|QORX_HUMAN Quinone oxidoreductase PIG3 OS=Homo sapiens OX=9606 GN=TP53I3 PE=1 SV=2 && PF00107:Zinc-binding dehydrogenase|PF08240:Alcohol dehydrogenase GroES-like domain	ADH_zinc_N
HDH_G04873	HDH_Gene_04873	chr3	29795745	29804083	+	2498	-	- && sp|Q7LBR1|CHM1B_HUMAN Charged multivesicular body protein 1b OS=Homo sapiens OX=9606 GN=CHMP1B PE=1 SV=1 && PF03357:Snf7	ESCRT-III
HDH_G04881	HDH_Gene_04881	chr3	30226357	30233852	+	2842	-	- && sp|Q9D920|BORC5_MOUSE BLOC-1-related complex subunit 5 OS=Mus musculus OX=10090 GN=Borcs5 PE=1 SV=1 && PF10158:Tumour suppressor protein	-
HDH_G04885	HDH_Gene_04885	chr3	30450625	30456153	-	618	-	- && - && -	-
HDH_G04886	HDH_Gene_04886	chr3	30458211	30460493	-	303	-	- && - && -	-
HDH_G04887	HDH_Gene_04887	chr3	30460833	30502287	-	5790	-	- && sp|P11717|MPRI_HUMAN Cation-independent mannose-6-phosphate receptor OS=Homo sapiens OX=9606 GN=IGF2R PE=1 SV=3 && PF00878:Cation-independent mannose-6-phosphate receptor repeat	-
HDH_G04888	HDH_Gene_04888	chr3	30503546	30516759	+	906	-	- && sp|Q9N285|MTCH2_BOVIN Mitochondrial carrier homolog 2 OS=Bos taurus OX=9913 GN=MTCH2 PE=2 SV=2 && PF00153:Mitochondrial carrier protein	Mito_carr
HDH_G04889	HDH_Gene_04889	chr3	30554407	30656833	-	1323	-	- && sp|O43704|ST1B1_HUMAN Sulfotransferase family cytosolic 1B member 1 OS=Homo sapiens OX=9606 GN=SULT1B1 PE=1 SV=2 && PF00685:Sulfotransferase domain	Sulfotransfer_1
HDH_G04900	HDH_Gene_04900	chr3	31050493	31056271	+	2011	-	- && - && PF07225:NADH-ubiquinone oxidoreductase B15 subunit (NDUFB4)	-
HDH_G04901	HDH_Gene_04901	chr3	31060128	31101399	+	3949	-	- && sp|Q8R3L8|CDK8_MOUSE Cyclin-dependent kinase 8 OS=Mus musculus OX=10090 GN=Cdk8 PE=1 SV=3 && PF00069:Protein kinase domain	Pkinase
HDH_G04903	HDH_Gene_04903	chr3	31118054	31135095	-	911	-	- && sp|Q8R5K5|UTP11_RAT Probable U3 small nucleolar RNA-associated protein 11 OS=Rattus norvegicus OX=10116 GN=Utp11 PE=2 SV=1 && PF03998:Utp11 protein	-
HDH_G04916	HDH_Gene_04916	chr3	31818369	31863055	-	1455	-	- && sp|P85298|RHG08_HUMAN Rho GTPase-activating protein 8 OS=Homo sapiens OX=9606 GN=ARHGAP8 PE=1 SV=1 && PF00620:RhoGAP domain|PF13716:Divergent CRAL/TRIO domain	RhoGAP
HDH_G04940	HDH_Gene_04940	chr3	33489160	33504567	+	1935	-	- && sp|Q9CYK1|SYWM_MOUSE Tryptophan--tRNA ligase, mitochondrial OS=Mus musculus OX=10090 GN=Wars2 PE=1 SV=2 && PF00579:tRNA synthetases class I (W and Y)	-
HDH_G04955	HDH_Gene_04955	chr3	33870149	33904240	-	7305	-	- && sp|E1B7X9|SMRCD_BOVIN SWI/SNF-related matrix-associated actin-dependent regulator of chromatin subfamily A containing DEAD/H box 1 OS=Bos taurus OX=9913 GN=SMARCAD1 PE=3 SV=2 && PF00176:SNF2 family N-terminal domain|PF00271:Helicase conserved C-terminal domain	SNF2_N
HDH_G04965	HDH_Gene_04965	chr3	34448175	34488353	-	2609	-	- && sp|Q3MID3|ARFG2_RAT ADP-ribosylation factor GTPase-activating protein 2 OS=Rattus norvegicus OX=10116 GN=Arfgap2 PE=1 SV=1 && PF01412:Putative GTPase activating protein for Arf	-
HDH_G04966	HDH_Gene_04966	chr3	34488430	34541490	+	3117	-	- && sp|Q3MID3|ARFG2_RAT ADP-ribosylation factor GTPase-activating protein 2 OS=Rattus norvegicus OX=10116 GN=Arfgap2 PE=1 SV=1 && -	-
HDH_G04979	HDH_Gene_04979	chr3	35303996	35317513	+	1600	-	- && sp|Q5R8X9|AMN1_PONAB Protein AMN1 homolog OS=Pongo abelii OX=9601 GN=AMN1 PE=2 SV=1 && -	-
HDH_G04988	HDH_Gene_04988	chr3	35611690	35628413	-	693	-	- && sp|Q9D517|PLCC_MOUSE 1-acyl-sn-glycerol-3-phosphate acyltransferase gamma OS=Mus musculus OX=10090 GN=Agpat3 PE=1 SV=2 && -	-
HDH_G04989	HDH_Gene_04989	chr3	35629786	35657604	+	3600	-	- && sp|Q6TGS6|SYYC_DANRE Tyrosine--tRNA ligase, cytoplasmic OS=Danio rerio OX=7955 GN=yars1 PE=2 SV=2 && PF01588:Putative tRNA binding domain|PF00579:tRNA synthetases class I (W and Y)	-
HDH_G04993	HDH_Gene_04993	chr3	35708384	35725248	+	2499	-	- && sp|Q640M1|UT14A_MOUSE U3 small nucleolar RNA-associated protein 14 homolog A OS=Mus musculus OX=10090 GN=Utp14a PE=1 SV=1 && PF04615:Utp14 protein	Utp14
HDH_G05010	HDH_Gene_05010	chr3	36211803	36213622	+	438	-	- && - && -	-
HDH_G05011	HDH_Gene_05011	chr3	36227539	36229005	+	351	-	- && - && -	-
HDH_G05054	HDH_Gene_05054	chr3	38695563	38700300	+	885	-	- && sp|P49706|CCND2_CHICK G1/S-specific cyclin-D2 OS=Gallus gallus OX=9031 GN=CCND2 PE=3 SV=1 && PF00134:Cyclin, N-terminal domain|PF02984:Cyclin, C-terminal domain	Cyclin_C
HDH_G05060	HDH_Gene_05060	chr3	38955185	38981494	-	396	-	- && sp|Q8WNV7|DHRS4_PIG Dehydrogenase/reductase SDR family member 4 OS=Sus scrofa OX=9823 GN=DHRS4 PE=1 SV=2 && PF13561:Enoyl-(Acyl carrier protein) reductase	-
HDH_G05081	HDH_Gene_05081	chr3	40136119	40141756	-	1110	-	- && sp|O77512|GLYAL_BOVIN Glycine N-phenylacetyltransferase OS=Bos taurus OX=9913 PE=1 SV=2 && PF06021:Aralkyl acyl-CoA:amino acid N-acyltransferase|PF08445:FR47-like protein	-
HDH_G05082	HDH_Gene_05082	chr3	40155795	40165718	-	4161	-	- && sp|Q32PF3|PCNP_BOVIN PEST proteolytic signal-containing nuclear protein OS=Bos taurus OX=9913 GN=PCNP PE=2 SV=1 && PF15473:PEST, proteolytic signal-containing nuclear protein family	-
HDH_G05087	HDH_Gene_05087	chr3	40245125	40277649	+	2064	-	- && - && PF14854:Leucine rich adaptor protein	-
HDH_G05092	HDH_Gene_05092	chr3	40396728	40415030	-	2456	-	- && sp|P00432|CATA_BOVIN Catalase OS=Bos taurus OX=9913 GN=CAT PE=1 SV=3 && PF00199:Catalase|PF06628:Catalase-related immune-responsive	Catalase
HDH_G05093	HDH_Gene_05093	chr3	40420492	40519391	+	10803	-	- && sp|A0A0R4IBK5|R213A_DANRE E3 ubiquitin-protein ligase rnf213-alpha OS=Danio rerio OX=7955 GN=rnf213a PE=3 SV=1 && PF12773:Double zinc ribbon	-
HDH_G05099	HDH_Gene_05099	chr3	40958594	40970291	-	3034	-	- && - && PF13621:Cupin-like domain	-
HDH_G05100	HDH_Gene_05100	chr3	40970371	40991942	+	1878	-	- && sp|Q52KI8|SRRM1_MOUSE Serine/arginine repetitive matrix protein 1 OS=Mus musculus OX=10090 GN=Srrm1 PE=1 SV=2 && PF01480:PWI domain	-
HDH_G05101	HDH_Gene_05101	chr3	40991951	40993744	+	885	-	- && - && -	-
HDH_G05102	HDH_Gene_05102	chr3	41002838	41013251	-	1410	-	- && sp|Q7TML3|S35F2_MOUSE Solute carrier family 35 member F2 OS=Mus musculus OX=10090 GN=Slc35f2 PE=1 SV=2 && PF06027:Solute carrier family 35	-
HDH_G05103	HDH_Gene_05103	chr3	41014906	41025319	+	5579	-	- && sp|Q14964|RB39A_HUMAN Ras-related protein Rab-39A OS=Homo sapiens OX=9606 GN=RAB39A PE=1 SV=2 && PF00071:Ras family	Ras
HDH_G05104	HDH_Gene_05104	chr3	41097697	41171284	+	2073	-	- && sp|Q9BYB0|SHAN3_HUMAN SH3 and multiple ankyrin repeat domains protein 3 OS=Homo sapiens OX=9606 GN=SHANK3 PE=1 SV=3 && PF12796:Ankyrin repeats (3 copies)|PF00595:PDZ domain|PF07653:Variant SH3 domain|PF16511:N-terminal or F0 domain of Talin-head FERM	SH3_2
HDH_G05105	HDH_Gene_05105	chr3	41172017	41174401	+	2385	-	- && - && -	-
HDH_G05106	HDH_Gene_05106	chr3	41205087	41224025	-	621	-	- && sp|Q5R573|RBL2A_PONAB Rab-like protein 2A OS=Pongo abelii OX=9601 GN=RABL2A PE=2 SV=1 && PF00071:Ras family	Ras
HDH_G05107	HDH_Gene_05107	chr3	41224736	41276917	+	6030	-	- && sp|Q92621|NU205_HUMAN Nuclear pore complex protein Nup205 OS=Homo sapiens OX=9606 GN=NUP205 PE=1 SV=3 && PF11894:Nuclear pore complex scaffold, nucleoporins 186/192/205	-
HDH_G05114	HDH_Gene_05114	chr3	41455474	41563253	+	3498	-	- && sp|Q8WUY9|DEP1B_HUMAN DEP domain-containing protein 1B OS=Homo sapiens OX=9606 GN=DEPDC1B PE=1 SV=2 && PF00610:Domain found in Dishevelled, Egl-10, and Pleckstrin (DEP)	-
HDH_G05117	HDH_Gene_05117	chr3	41773822	41837279	+	2608	-	- && sp|Q92832|NELL1_HUMAN Protein kinase C-binding protein NELL1 OS=Homo sapiens OX=9606 GN=NELL1 PE=1 SV=4 && PF07645:Calcium-binding EGF domain|PF12947:EGF domain|PF00093:von Willebrand factor type C domain|PF13385:Concanavalin A-like lectin/glucanases superfamily	VWC
HDH_G05121	HDH_Gene_05121	chr3	42000556	42008675	-	1702	-	- && sp|Q96PU9|ODF3A_HUMAN Outer dense fiber protein 3 OS=Homo sapiens OX=9606 GN=ODF3 PE=1 SV=1 && -	-
HDH_G05122	HDH_Gene_05122	chr3	42017585	42026307	-	2902	-	- && sp|Q8AVY1|ODF3A_XENLA Outer dense fiber protein 3 OS=Xenopus laevis OX=8355 GN=odf3 PE=2 SV=1 && PF07004:Sperm-tail PG-rich repeat	-
HDH_G05134	HDH_Gene_05134	chr3	42295082	42300392	+	1826	-	- && - && -	-
HDH_G05136	HDH_Gene_05136	chr3	42390567	42402022	-	3110	-	- && sp|Q7SXM0|HDAC8_DANRE Histone deacetylase 8 OS=Danio rerio OX=7955 GN=hdac8 PE=2 SV=1 && PF00850:Histone deacetylase domain	Hist_deacetyl
HDH_G05137	HDH_Gene_05137	chr3	42414712	42425504	-	738	-	- && sp|A2AH22|AMRA1_MOUSE Activating molecule in BECN1-regulated autophagy protein 1 OS=Mus musculus OX=10090 GN=Ambra1 PE=1 SV=1 && -	-
HDH_G05138	HDH_Gene_05138	chr3	42426425	42427678	-	1254	-	- && - && -	-
HDH_G05139	HDH_Gene_05139	chr3	42427686	42439775	-	1275	-	- && sp|Q9C0C7|AMRA1_HUMAN Activating molecule in BECN1-regulated autophagy protein 1 OS=Homo sapiens OX=9606 GN=AMBRA1 PE=1 SV=2 && PF00400:WD domain, G-beta repeat	WD40
HDH_G05140	HDH_Gene_05140	chr3	42449512	42514504	+	3736	-	- && sp|Q80VY9|DHX33_MOUSE ATP-dependent RNA helicase DHX33 OS=Mus musculus OX=10090 GN=Dhx33 PE=1 SV=1 && PF04408:Helicase associated domain (HA2)|PF00270:DEAD/DEAH box helicase|PF00271:Helicase conserved C-terminal domain	HA2
HDH_G05141	HDH_Gene_05141	chr3	42519300	42621293	-	4509	-	- && sp|O70433|FHL2_MOUSE Four and a half LIM domains protein 2 OS=Mus musculus OX=10090 GN=Fhl2 PE=1 SV=1 && PF00412:LIM domain|PF06297:PET Domain	LIM
HDH_G05142	HDH_Gene_05142	chr3	42711127	42730858	+	2733	-	- && sp|Q3ZBH0|TCPB_BOVIN T-complex protein 1 subunit beta OS=Bos taurus OX=9913 GN=CCT2 PE=1 SV=3 && PF00118:TCP-1/cpn60 chaperonin family	-
HDH_G05143	HDH_Gene_05143	chr3	42731169	42805320	-	8280	-	- && sp|O15078|CE290_HUMAN Centrosomal protein of 290 kDa OS=Homo sapiens OX=9606 GN=CEP290 PE=1 SV=2 && PF16574:Coiled-coil region of centrosome protein CE290	-
HDH_G05156	HDH_Gene_05156	chr3	43188601	43199682	-	1405	-	- && sp|Q1LZ74|OARD1_BOVIN ADP-ribose glycohydrolase OARD1 OS=Bos taurus OX=9913 GN=OARD1 PE=2 SV=1 && PF01661:Macro domain	A1pp
HDH_G05162	HDH_Gene_05162	chr3	43264132	43269100	+	1030	-	- && - && -	-
HDH_G05163	HDH_Gene_05163	chr3	43633977	43697126	+	8687	-	- && sp|O57406|CEL1A_XENLA CUGBP Elav-like family member 1-A OS=Xenopus laevis OX=8355 GN=cugbp1-a PE=1 SV=1 && PF00076:RNA recognition motif. (a.k.a. RRM, RBD, or RNP domain)	RRM_1
HDH_G05174	HDH_Gene_05174	chr3	44211095	44226899	+	345	-	- && sp|Q2FE21|Y2422_STAA3 Uncharacterized oxidoreductase SAUSA300_2422 OS=Staphylococcus aureus (strain USA300) OX=367830 GN=SAUSA300_2422 PE=3 SV=1 && PF00106:short chain dehydrogenase|PF13561:Enoyl-(Acyl carrier protein) reductase	adh_short
HDH_G05178	HDH_Gene_05178	chr3	44267143	44290637	+	1064	-	- && - && -	-
HDH_G05179	HDH_Gene_05179	chr3	44297208	44308549	-	556	-	- && sp|P51544|KARG_HALMK Arginine kinase OS=Haliotis madaka OX=81897 PE=2 SV=1 && PF02807:ATP:guanido phosphotransferase, N-terminal domain	-
HDH_G05182	HDH_Gene_05182	chr3	44385477	44459428	+	4518	-	- && sp|P51544|KARG_HALMK Arginine kinase OS=Haliotis madaka OX=81897 PE=2 SV=1 && PF00217:ATP:guanido phosphotransferase, C-terminal catalytic domain|PF02807:ATP:guanido phosphotransferase, N-terminal domain	-
HDH_G05185	HDH_Gene_05185	chr3	44500811	44536489	+	846	-	- && sp|O15990|KARG_LIOJA Arginine kinase OS=Liolophura japonica OX=13599 PE=2 SV=1 && PF02807:ATP:guanido phosphotransferase, N-terminal domain	-
HDH_G05186	HDH_Gene_05186	chr3	44548865	44567118	+	3115	-	- && sp|Q9P2C4|TM181_HUMAN Transmembrane protein 181 OS=Homo sapiens OX=9606 GN=TMEM181 PE=1 SV=2 && PF06664:Wnt-binding factor required for Wnt secretion	-
HDH_G05189	HDH_Gene_05189	chr3	44694480	44745019	+	5257	-	- && sp|O60244|MED14_HUMAN Mediator of RNA polymerase II transcription subunit 14 OS=Homo sapiens OX=9606 GN=MED14 PE=1 SV=2 && PF08638:Mediator complex subunit MED14	-
HDH_G05202	HDH_Gene_05202	chr3	45592770	45599102	-	744	-	- && - && PF17175:Modulator of levamisole receptor-1	-
HDH_G05210	HDH_Gene_05210	chr3	45912199	45949815	+	2533	-	- && sp|Q8BHB4|WDR3_MOUSE WD repeat-containing protein 3 OS=Mus musculus OX=10090 GN=Wdr3 PE=1 SV=1 && PF00400:WD domain, G-beta repeat	WD40
HDH_G05211	HDH_Gene_05211	chr3	45957767	45978345	-	4137	-	- && - && -	-
HDH_G05225	HDH_Gene_05225	chr3	46759801	46760806	-	87	-	- && - && -	-
HDH_G05229	HDH_Gene_05229	chr3	47024796	47044194	+	432	-	- && sp|A9YUB1|CHRD1_PIG Cysteine and histidine-rich domain-containing protein 1 OS=Sus scrofa OX=9823 GN=CHORDC1 PE=2 SV=1 && PF04968:CHORD	-
HDH_G05236	HDH_Gene_05236	chr3	47285787	47345925	+	2409	-	- && sp|Q8IYU2|HACE1_HUMAN E3 ubiquitin-protein ligase HACE1 OS=Homo sapiens OX=9606 GN=HACE1 PE=1 SV=2 && PF12796:Ankyrin repeats (3 copies)|PF00632:HECT-domain (ubiquitin-transferase)	HECT
HDH_G05237	HDH_Gene_05237	chr3	47383225	47394490	+	477	-	- && sp|P90925|PH4H_CAEEL Phenylalanine-4-hydroxylase OS=Caenorhabditis elegans OX=6239 GN=pah-1 PE=1 SV=2 && PF01842:ACT domain	ACT
HDH_G05239	HDH_Gene_05239	chr3	47403755	47414071	+	960	-	- && sp|P17276|PH4H_DROME Protein henna OS=Drosophila melanogaster OX=7227 GN=Hn PE=2 SV=3 && PF00351:Biopterin-dependent aromatic amino acid hydroxylase	-
HDH_G05241	HDH_Gene_05241	chr3	47520542	47524436	+	1220	-	- && - && -	-
HDH_G05244	HDH_Gene_05244	chr3	47684026	47686959	+	1014	-	- && - && -	-
HDH_G05249	HDH_Gene_05249	chr3	47752558	47768667	+	1858	-	- && sp|Q9NUJ3|T11L1_HUMAN T-complex protein 11-like protein 1 OS=Homo sapiens OX=9606 GN=TCP11L1 PE=1 SV=1 && PF05794:T-complex protein 11	-
HDH_G05251	HDH_Gene_05251	chr3	47853240	47868007	+	5522	-	- && sp|Q6GLJ1|BTBDH_XENLA BTB/POZ domain-containing protein 17 OS=Xenopus laevis OX=8355 GN=btbd17 PE=2 SV=2 && PF00651:BTB/POZ domain|PF07707:BTB And C-terminal Kelch	BTB
HDH_G05252	HDH_Gene_05252	chr3	47873980	47890481	+	2647	-	- && sp|Q9QZ06|TOLIP_MOUSE Toll-interacting protein OS=Mus musculus OX=10090 GN=Tollip PE=1 SV=1 && PF00168:C2 domain|PF02845:CUE domain	C2
HDH_G05254	HDH_Gene_05254	chr3	48040089	48044445	-	502	-	- && sp|Q9DFQ7|RL24_GILMI 60S ribosomal protein L24 OS=Gillichthys mirabilis OX=8222 GN=rpl24 PE=2 SV=2 && PF01246:Ribosomal protein L24e	-
HDH_G05265	HDH_Gene_05265	chr3	48504119	48534307	+	2161	-	- && sp|Q5R1S9|CAF1B_CHICK Chromatin assembly factor 1 subunit B OS=Gallus gallus OX=9031 GN=CHAF1B PE=1 SV=1 && PF00400:WD domain, G-beta repeat	WD40
HDH_G05267	HDH_Gene_05267	chr3	48807952	48819683	-	1963	-	- && sp|O75897|ST1C4_HUMAN Sulfotransferase 1C4 OS=Homo sapiens OX=9606 GN=SULT1C4 PE=1 SV=2 && PF00685:Sulfotransferase domain	Sulfotransfer_1
HDH_G05268	HDH_Gene_05268	chr3	48822499	48829340	+	1256	-	- && sp|Q8IWP9|CC28A_HUMAN Coiled-coil domain-containing protein 28A OS=Homo sapiens OX=9606 GN=CCDC28A PE=1 SV=1 && PF13270:Domain of unknown function (DUF4061)	-
HDH_G05277	HDH_Gene_05277	chr3	49172417	49194013	-	2159	-	- && sp|Q32L63|VTA1_BOVIN Vacuolar protein sorting-associated protein VTA1 homolog OS=Bos taurus OX=9913 GN=VTA1 PE=2 SV=1 && PF04652:Vta1 like	DUF605
HDH_G05296	HDH_Gene_05296	chr3	49736538	49743503	-	3766	-	- && sp|Q3U5F4|YRDC_MOUSE YrdC domain-containing protein, mitochondrial OS=Mus musculus OX=10090 GN=Yrdc PE=1 SV=1 && PF01300:Telomere recombination	Sua5_yciO_yrdC
HDH_G05297	HDH_Gene_05297	chr3	49743553	49762036	+	2135	-	- && sp|Q8BTW8|CK5P1_MOUSE Mitochondrial tRNA methylthiotransferase CDK5RAP1 OS=Mus musculus OX=10090 GN=Cdk5rap1 PE=1 SV=2 && PF00919:Uncharacterized protein family UPF0004|PF04055:Radical SAM superfamily	Radical_SAM
HDH_G05299	HDH_Gene_05299	chr3	49899528	49912954	-	1584	-	- && - && -	-
HDH_G05301	HDH_Gene_05301	chr3	49931341	49958374	+	2603	-	- && sp|P38571|LICH_HUMAN Lysosomal acid lipase/cholesteryl ester hydrolase OS=Homo sapiens OX=9606 GN=LIPA PE=1 SV=2 && PF00561:alpha/beta hydrolase fold	Abhydrolase_1
HDH_G05303	HDH_Gene_05303	chr3	49981916	50001115	+	3819	-	- && sp|Q3UDE2|TTL12_MOUSE Tubulin--tyrosine ligase-like protein 12 OS=Mus musculus OX=10090 GN=Ttll12 PE=1 SV=1 && PF03133:Tubulin-tyrosine ligase family	TTL
HDH_G05304	HDH_Gene_05304	chr3	50188885	50193787	+	919	-	- && sp|P42577|FRIS_LYMST Soma ferritin OS=Lymnaea stagnalis OX=6523 PE=2 SV=2 && PF00210:Ferritin-like domain	Ferritin
HDH_G05306	HDH_Gene_05306	chr3	50221860	50227697	+	859	-	- && sp|P42577|FRIS_LYMST Soma ferritin OS=Lymnaea stagnalis OX=6523 PE=2 SV=2 && PF00210:Ferritin-like domain	Ferritin
HDH_G05308	HDH_Gene_05308	chr3	50265404	50280693	+	3370	-	- && sp|Q9BSF8|BTBDA_HUMAN BTB/POZ domain-containing protein 10 OS=Homo sapiens OX=9606 GN=BTBD10 PE=1 SV=2 && PF16017:BTB/POZ domain	-
HDH_G05321	HDH_Gene_05321	chr3	50850268	50858832	+	701	-	- && - && -	-
HDH_G05322	HDH_Gene_05322	chr3	50861264	50865686	-	789	-	- && sp|Q963B6|RL10A_SPOFR 60S ribosomal protein L10a OS=Spodoptera frugiperda OX=7108 GN=RpL10A PE=2 SV=1 && PF00687:Ribosomal protein L1p/L10e family	-
HDH_G05323	HDH_Gene_05323	chr3	50865661	50907905	+	5404	-	- && sp|E1C1R4|UBP47_CHICK Ubiquitin carboxyl-terminal hydrolase 47 OS=Gallus gallus OX=9031 GN=USP47 PE=3 SV=1 && PF00443:Ubiquitin carboxyl-terminal hydrolase	UCH
HDH_G05324	HDH_Gene_05324	chr3	50908689	50911699	+	3011	-	- && - && -	-
HDH_G05327	HDH_Gene_05327	chr3	51079252	51089154	-	744	-	- && - && -	-
HDH_G05329	HDH_Gene_05329	chr3	51109163	51111446	-	1059	-	- && sp|P53990|IST1_HUMAN IST1 homolog OS=Homo sapiens OX=9606 GN=IST1 PE=1 SV=1 && PF03398:Regulator of Vps4 activity in the MVB pathway	-
HDH_G05330	HDH_Gene_05330	chr3	51115233	51126179	+	684	-	- && sp|C1C4R8|BDH2_LITCT 3-hydroxybutyrate dehydrogenase type 2 OS=Lithobates catesbeianus OX=8400 GN=bdh2 PE=2 SV=1 && PF13561:Enoyl-(Acyl carrier protein) reductase	-
HDH_G05345	HDH_Gene_05345	chr3	51871183	51874267	+	3085	-	- && - && -	-
HDH_G05346	HDH_Gene_05346	chr3	51880016	51893461	-	705	-	- && sp|Q9NU22|MDN1_HUMAN Midasin OS=Homo sapiens OX=9606 GN=MDN1 PE=1 SV=2 && -	-
HDH_G05351	HDH_Gene_05351	chr3	51995878	52009107	-	670	-	- && sp|Q3SZ90|RL13A_BOVIN 60S ribosomal protein L13a OS=Bos taurus OX=9913 GN=RPL13A PE=2 SV=3 && PF00572:Ribosomal protein L13	-
HDH_G05352	HDH_Gene_05352	chr3	52012830	52019354	-	1459	-	- && sp|Q9H1K1|ISCU_HUMAN Iron-sulfur cluster assembly enzyme ISCU, mitochondrial OS=Homo sapiens OX=9606 GN=ISCU PE=1 SV=2 && PF01592:NifU-like N terminal domain	-
HDH_G05353	HDH_Gene_05353	chr3	52020105	52037147	+	1037	-	- && sp|O60260|PRKN_HUMAN E3 ubiquitin-protein ligase parkin OS=Homo sapiens OX=9606 GN=PRKN PE=1 SV=2 && PF17978:RING/Ubox like zinc-binding domain|PF00240:Ubiquitin family|PF17976:RING/Ubox like zinc-binding domain	ubiquitin
HDH_G05354	HDH_Gene_05354	chr3	52050752	52068982	-	3787	-	- && sp|Q14149|MORC3_HUMAN MORC family CW-type zinc finger protein 3 OS=Homo sapiens OX=9606 GN=MORC3 PE=1 SV=3 && PF07496:CW-type Zinc Finger|PF13589:Histidine kinase-, DNA gyrase B-, and HSP90-like ATPase|PF17942:Morc6 ribosomal protein S5 domain 2-like	zf-CW
HDH_G05355	HDH_Gene_05355	chr3	52083841	52094454	+	1991	-	- && sp|P58467|SETD4_MOUSE SET domain-containing protein 4 OS=Mus musculus OX=10090 GN=Setd4 PE=1 SV=2 && PF00856:SET domain	SET
HDH_G05356	HDH_Gene_05356	chr3	52099648	52214993	-	13454	-	- && sp|Q61493|REV3L_MOUSE DNA polymerase zeta catalytic subunit OS=Mus musculus OX=10090 GN=Rev3l PE=1 SV=3 && PF03104:DNA polymerase family B, exonuclease domain|PF00136:DNA polymerase family B|PF14260:C4-type zinc-finger of DNA polymerase delta	DNA_pol_B
HDH_G05357	HDH_Gene_05357	chr3	52249994	52250310	+	317	-	- && - && -	-
HDH_G05358	HDH_Gene_05358	chr3	52312502	52358517	+	1113	-	- && - && -	-
HDH_G05360	HDH_Gene_05360	chr3	52383910	52397188	+	965	-	- && sp|P11497|ACACA_RAT Acetyl-CoA carboxylase 1 OS=Rattus norvegicus OX=10116 GN=Acaca PE=1 SV=1 && PF00289:Biotin carboxylase, N-terminal domain|PF02786:Carbamoyl-phosphate synthase L chain, ATP binding domain	CPSase_L_chain
HDH_G05361	HDH_Gene_05361	chr3	52397941	52402620	+	1065	-	- && sp|P11029|ACAC_CHICK Acetyl-CoA carboxylase OS=Gallus gallus OX=9031 GN=ACAC PE=1 SV=1 && PF02785:Biotin carboxylase C-terminal domain|PF02786:Carbamoyl-phosphate synthase L chain, ATP binding domain	CPSase_L_D2
HDH_G05362	HDH_Gene_05362	chr3	52403243	52452619	+	4368	-	- && sp|P11029|ACAC_CHICK Acetyl-CoA carboxylase OS=Gallus gallus OX=9031 GN=ACAC PE=1 SV=1 && PF01039:Carboxyl transferase domain|PF08326:Acetyl-CoA carboxylase, central region|PF00364:Biotin-requiring enzyme	Carboxyl_trans
HDH_G05363	HDH_Gene_05363	chr3	52456540	52480332	-	1506	-	- && sp|Q8WXI2|CNKR2_HUMAN Connector enhancer of kinase suppressor of ras 2 OS=Homo sapiens OX=9606 GN=CNKSR2 PE=1 SV=1 && PF00169:PH domain	PH
HDH_G05368	HDH_Gene_05368	chr3	52565901	52585724	+	1485	-	- && sp|P00639|DNAS1_BOVIN Deoxyribonuclease-1 OS=Bos taurus OX=9913 GN=DNASE1 PE=1 SV=3 && -	-
HDH_G05385	HDH_Gene_05385	chr3	53403760	53456890	-	3394	-	- && sp|E7FA21|SMR8A_DANRE Guanine nucleotide exchange protein smcr8a OS=Danio rerio OX=7955 GN=smcr8a PE=3 SV=1 && PF11704:Vesicle coat protein involved in Golgi to plasma membrane transport	-
HDH_G05389	HDH_Gene_05389	chr3	53607704	53632220	-	1826	-	- && - && -	-
HDH_G05393	HDH_Gene_05393	chr3	53699243	53704734	-	2994	-	- && sp|B0BLT0|ZN593_XENTR Zinc finger protein 593 OS=Xenopus tropicalis OX=8364 GN=znf593 PE=2 SV=1 && PF12171:Zinc-finger double-stranded RNA-binding	-
HDH_G05396	HDH_Gene_05396	chr3	53828745	53944617	-	2859	-	- && sp|Q32M45|ANO4_HUMAN Anoctamin-4 OS=Homo sapiens OX=9606 GN=ANO4 PE=2 SV=1 && PF16178:Dimerisation domain of Ca+-activated chloride-channel, anoctamin|PF04547:Calcium-activated chloride channel	-
HDH_G05399	HDH_Gene_05399	chr3	53967183	53991824	+	1634	-	- && sp|P32019|I5P2_HUMAN Type II inositol 1,4,5-trisphosphate 5-phosphatase OS=Homo sapiens OX=9606 GN=INPP5B PE=1 SV=4 && PF16776:Type II inositol 1,4,5-trisphosphate 5-phosphatase PH domain	-
HDH_G05401	HDH_Gene_05401	chr3	54001780	54029545	+	1750	-	- && sp|Q01968|OCRL_HUMAN Inositol polyphosphate 5-phosphatase OCRL OS=Homo sapiens OX=9606 GN=OCRL PE=1 SV=3 && PF00620:RhoGAP domain	RhoGAP
HDH_G05404	HDH_Gene_05404	chr3	54757555	54773370	-	2440	-	- && sp|Q5U2R1|DLP1_RAT All trans-polyprenyl-diphosphate synthase PDSS2 OS=Rattus norvegicus OX=10116 GN=Pdss2 PE=2 SV=1 && PF00348:Polyprenyl synthetase	-
HDH_G05421	HDH_Gene_05421	chr3	55547841	55568628	+	3729	-	- && sp|Q9WVA4|TAGL2_MOUSE Transgelin-2 OS=Mus musculus OX=10090 GN=Tagln2 PE=1 SV=4 && PF00402:Calponin family repeat|PF00307:Calponin homology (CH) domain	CH
HDH_G05425	HDH_Gene_05425	chr3	55620756	55639924	-	1840	-	- && sp|Q24799|MYPH_ECHGR Myophilin OS=Echinococcus granulosus OX=6210 PE=2 SV=1 && PF00307:Calponin homology (CH) domain|PF00402:Calponin family repeat	CH
HDH_G05449	HDH_Gene_05449	chr3	56861953	56893096	-	1497	-	- && sp|P58003|SESN1_XENLA Sestrin-1 OS=Xenopus laevis OX=8355 GN=sesn1 PE=2 SV=1 && PF04636:PA26 p53-induced protein (sestrin)	PA26
HDH_G05453	HDH_Gene_05453	chr3	57054663	57065782	-	4104	-	- && - && -	-
HDH_G05459	HDH_Gene_05459	chr3	57360013	57370376	-	801	-	- && sp|Q9H446|RWDD1_HUMAN RWD domain-containing protein 1 OS=Homo sapiens OX=9606 GN=RWDD1 PE=1 SV=1 && PF05773:RWD domain	RWD
HDH_G05460	HDH_Gene_05460	chr3	57370576	57376266	+	360	-	- && sp|Q5ZI57|TPPC3_CHICK Trafficking protein particle complex subunit 3 OS=Gallus gallus OX=9031 GN=TRAPPC3 PE=2 SV=1 && PF04051:Transport protein particle (TRAPP) component	TRAPP_Bet3
HDH_G05465	HDH_Gene_05465	chr3	57529840	57539623	+	2113	-	- && - && -	-
HDH_G05470	HDH_Gene_05470	chr3	57827293	57829011	-	1719	-	- && sp|Q9ULV1|FZD4_HUMAN Frizzled-4 OS=Homo sapiens OX=9606 GN=FZD4 PE=1 SV=2 && PF01534:Frizzled/Smoothened family membrane region|PF01392:Fz domain	Fz
HDH_G05472	HDH_Gene_05472	chr3	57854720	57857155	-	324	-	- && - && -	-
HDH_G05474	HDH_Gene_05474	chr3	57893290	57908798	+	7095	-	- && sp|B4JSC2|FOXO_DROGR Forkhead box protein O OS=Drosophila grimshawi OX=7222 GN=foxo PE=3 SV=1 && PF00250:Forkhead domain|PF16676:Transactivation domain of FOXO protein family	Fork_head
HDH_G05482	HDH_Gene_05482	chr3	58082983	58097819	-	5446	-	- && - && -	-
HDH_G05483	HDH_Gene_05483	chr3	58100472	58111640	+	1991	-	- && sp|O00628|PEX7_HUMAN Peroxisomal targeting signal 2 receptor OS=Homo sapiens OX=9606 GN=PEX7 PE=1 SV=1 && -	-
HDH_G05484	HDH_Gene_05484	chr3	58113297	58131191	-	3549	-	- && sp|Q75J93|CPAS1_DICDI Circularly permutated Ras protein 1 OS=Dictyostelium discoideum OX=44689 GN=cpras1 PE=3 SV=1 && PF04811:Sec23/Sec24 trunk domain|PF04810:Sec23/Sec24 zinc finger	-
HDH_G05485	HDH_Gene_05485	chr3	58131543	58139035	+	2220	-	- && sp|Q6DGP2|SYF2_DANRE Pre-mRNA-splicing factor syf2 OS=Danio rerio OX=7955 GN=syf2 PE=2 SV=1 && PF08231:SYF2 splicing factor	-
HDH_G05487	HDH_Gene_05487	chr3	58281615	58299102	-	1710	-	- && sp|O70467|ANM3_RAT Protein arginine N-methyltransferase 3 OS=Rattus norvegicus OX=10116 GN=Prmt3 PE=1 SV=1 && PF13649:Methyltransferase domain	-
HDH_G05489	HDH_Gene_05489	chr3	58306063	58321899	-	2532	-	- && sp|O75534|CSDE1_HUMAN Cold shock domain-containing protein E1 OS=Homo sapiens OX=9606 GN=CSDE1 PE=1 SV=2 && PF12901:SUZ-C motif|PF00313:'Cold-shock' DNA-binding domain	CSD
HDH_G05490	HDH_Gene_05490	chr3	58323335	58332266	+	1903	-	- && sp|Q6DFS6|CHM2A_XENTR Charged multivesicular body protein 2a OS=Xenopus tropicalis OX=8364 GN=chmp2a PE=2 SV=1 && PF03357:Snf7	ESCRT-III
HDH_G05491	HDH_Gene_05491	chr3	58334679	58348511	-	3357	-	- && - && -	-
HDH_G05492	HDH_Gene_05492	chr3	58348643	58375764	+	4449	-	- && sp|Q9UGP8|SEC63_HUMAN Translocation protein SEC63 homolog OS=Homo sapiens OX=9606 GN=SEC63 PE=1 SV=2 && PF02889:Sec63 Brl domain|PF00226:DnaJ domain	DnaJ
HDH_G05493	HDH_Gene_05493	chr3	58383422	58413021	-	1942	-	- && sp|Q9NZN8|CNOT2_HUMAN CCR4-NOT transcription complex subunit 2 OS=Homo sapiens OX=9606 GN=CNOT2 PE=1 SV=1 && PF04153:NOT2 / NOT3 / NOT5 family	-
HDH_G05494	HDH_Gene_05494	chr3	58454719	58463462	-	2741	-	- && sp|P16257|TSPO_RAT Translocator protein OS=Rattus norvegicus OX=10116 GN=Tspo PE=1 SV=1 && PF03073:TspO/MBR family	-
HDH_G05495	HDH_Gene_05495	chr3	58465008	58477187	+	3142	-	- && sp|Q8BH58|TIPRL_MOUSE TIP41-like protein OS=Mus musculus OX=10090 GN=Tiprl PE=1 SV=1 && PF04176:TIP41-like family	-
HDH_G05504	HDH_Gene_05504	chr3	58711947	58735382	-	1386	-	- && sp|Q91X85|FLVC2_MOUSE Feline leukemia virus subgroup C receptor-related protein 2 OS=Mus musculus OX=10090 GN=Flvcr2 PE=1 SV=2 && PF07690:Major Facilitator Superfamily	MFS_1
HDH_G05509	HDH_Gene_05509	chr3	58923841	58938117	+	4026	-	- && sp|Q0WKY2|CCR4E_ARATH Carbon catabolite repressor protein 4 homolog 5 OS=Arabidopsis thaliana OX=3702 GN=CCR4-5 PE=2 SV=2 && PF03372:Endonuclease/Exonuclease/phosphatase family	Exo_endo_phos
HDH_G05511	HDH_Gene_05511	chr3	58993061	58995993	+	2397	-	- && - && -	-
HDH_G05512	HDH_Gene_05512	chr3	59003808	59005712	-	1369	-	- && - && -	-
HDH_G05514	HDH_Gene_05514	chr3	59045932	59102353	-	2820	-	- && - && PF01091:PTN/MK heparin-binding protein family, C-terminal domain	-
HDH_G05516	HDH_Gene_05516	chr3	59121067	59136056	+	1737	-	- && sp|A2BE28|LAS1L_MOUSE Ribosomal biogenesis protein LAS1L OS=Mus musculus OX=10090 GN=Las1l PE=1 SV=1 && PF04031:Las1-like	-
HDH_G05517	HDH_Gene_05517	chr3	59137710	59165945	-	3060	-	- && sp|Q711T7|NADE_MOUSE Glutamine-dependent NAD(+) synthetase OS=Mus musculus OX=10090 GN=Nadsyn1 PE=1 SV=1 && PF02540:NAD synthase|PF00795:Carbon-nitrogen hydrolase	CN_hydrolase
HDH_G05519	HDH_Gene_05519	chr3	59248125	59253841	+	4023	-	- && sp|Q9V477|TOLL8_DROME Toll-like receptor Tollo OS=Drosophila melanogaster OX=7227 GN=Tollo PE=1 SV=1 && PF01582:TIR domain|PF13855:Leucine rich repeat	TIR
HDH_G05520	HDH_Gene_05520	chr3	59279219	59292434	-	5061	-	- && sp|Q9V477|TOLL8_DROME Toll-like receptor Tollo OS=Drosophila melanogaster OX=7227 GN=Tollo PE=1 SV=1 && PF01582:TIR domain|PF13855:Leucine rich repeat	TIR
HDH_G05525	HDH_Gene_05525	chr3	59443678	59453325	+	2165	-	- && - && PF15766:Domain of unknown function (DUF4695)	-
HDH_G05526	HDH_Gene_05526	chr3	59486204	59498916	+	1667	-	- && - && PF00620:RhoGAP domain	RhoGAP
HDH_G05527	HDH_Gene_05527	chr3	59515385	59555307	-	3908	-	- && sp|Q6ZPD9|D19L3_HUMAN Probable C-mannosyltransferase DPY19L3 OS=Homo sapiens OX=9606 GN=DPY19L3 PE=1 SV=1 && PF10034:Q-cell neuroblast polarisation	-
HDH_G05529	HDH_Gene_05529	chr3	59590256	59610142	-	4729	-	- && sp|O15131|IMA6_HUMAN Importin subunit alpha-6 OS=Homo sapiens OX=9606 GN=KPNA5 PE=1 SV=2 && PF00514:Armadillo/beta-catenin-like repeat|PF01749:Importin beta binding domain|PF16186:Atypical Arm repeat	Arm
HDH_G05530	HDH_Gene_05530	chr3	59610315	59616505	+	1906	-	- && sp|Q6PBK1|MIX23_DANRE Protein MIX23 OS=Danio rerio OX=7955 GN=mix23 PE=2 SV=2 && PF09774:Caffeine-induced death protein 2	-
HDH_G05531	HDH_Gene_05531	chr3	59621010	59626167	-	877	-	- && sp|Q4QQV3|F162A_RAT Protein FAM162A OS=Rattus norvegicus OX=10116 GN=Fam162a PE=2 SV=1 && PF06388:Protein of unknown function (DUF1075)	-
HDH_G05533	HDH_Gene_05533	chr3	59658553	59680805	-	1590	-	- && sp|Q9JLM4|ZMYM3_MOUSE Zinc finger MYM-type protein 3 OS=Mus musculus OX=10090 GN=Zmym3 PE=1 SV=1 && PF12012:Domain of unknown function (DUF3504)	-
HDH_G05534	HDH_Gene_05534	chr3	59681198	59696364	-	3300	-	- && sp|A2A791|ZMYM4_MOUSE Zinc finger MYM-type protein 4 OS=Mus musculus OX=10090 GN=Zmym4 PE=1 SV=1 && -	-
HDH_G05535	HDH_Gene_05535	chr3	59696859	59709445	+	2181	-	- && sp|Q5ZK88|PSPC1_CHICK Paraspeckle component 1 OS=Gallus gallus OX=9031 GN=PSPC1 PE=2 SV=1 && PF00076:RNA recognition motif. (a.k.a. RRM, RBD, or RNP domain)|PF08075:NOPS (NUC059) domain	RRM_1
HDH_G05547	HDH_Gene_05547	chr3	60415108	60425236	-	1774	-	- && sp|Q62388|ATM_MOUSE Serine-protein kinase ATM OS=Mus musculus OX=10090 GN=Atm PE=1 SV=2 && PF02260:FATC domain|PF00454:Phosphatidylinositol 3- and 4-kinase	PI3_PI4_kinase
HDH_G05549	HDH_Gene_05549	chr3	60487502	60492966	+	1677	-	- && sp|Q2TBP7|MYCBP_BOVIN c-Myc-binding protein OS=Bos taurus OX=9913 GN=MYCBP PE=3 SV=3 && -	-
HDH_G05555	HDH_Gene_05555	chr3	60808033	60812145	+	906	-	- && - && PF02234:Cyclin-dependent kinase inhibitor	-
HDH_G05558	HDH_Gene_05558	chr3	61061437	61081782	+	1506	-	- && - && PF05283:Multi-glycosylated core protein 24 (MGC-24), sialomucin	-
HDH_G05559	HDH_Gene_05559	chr3	61095394	61110351	+	3075	-	- && - && PF05283:Multi-glycosylated core protein 24 (MGC-24), sialomucin	-
HDH_G05569	HDH_Gene_05569	chr3	61379474	61396791	-	2174	-	- && sp|Q92665|RT31_HUMAN 28S ribosomal protein S31, mitochondrial OS=Homo sapiens OX=9606 GN=MRPS31 PE=1 SV=3 && PF15433:Mitochondrial 28S ribosomal protein S31	-
HDH_G05570	HDH_Gene_05570	chr3	61434187	61464727	+	10294	-	- && sp|Q9SE95|FIP2_ARATH FH protein interacting protein FIP2 OS=Arabidopsis thaliana OX=3702 GN=FIP2 PE=1 SV=1 && PF02214:BTB/POZ domain	K_tetra
HDH_G05577	HDH_Gene_05577	chr3	61674401	61714934	+	2373	-	- && sp|Q96B97|SH3K1_HUMAN SH3 domain-containing kinase-binding protein 1 OS=Homo sapiens OX=9606 GN=SH3KBP1 PE=1 SV=2 && PF07653:Variant SH3 domain|PF14604:Variant SH3 domain	SH3_2
HDH_G05578	HDH_Gene_05578	chr3	61715841	61716414	-	574	-	- && - && -	-
HDH_G05579	HDH_Gene_05579	chr3	61720986	61732782	-	2913	-	- && sp|Q9VBU8|NUP37_DROME Nucleoporin Nup37 OS=Drosophila melanogaster OX=7227 GN=Nup37 PE=2 SV=1 && -	-
HDH_G05584	HDH_Gene_05584	chr3	61940581	61954810	-	2255	-	- && sp|P52899|ODPA_CAEEL Probable pyruvate dehydrogenase E1 component subunit alpha, mitochondrial OS=Caenorhabditis elegans OX=6239 GN=T05H10.6 PE=3 SV=1 && PF00676:Dehydrogenase E1 component	-
HDH_G05587	HDH_Gene_05587	chr3	62022271	62027998	-	1276	-	- && sp|P14755|CRYL1_RABIT Lambda-crystallin OS=Oryctolagus cuniculus OX=9986 GN=CRYL1 PE=1 SV=3 && PF00725:3-hydroxyacyl-CoA dehydrogenase, C-terminal domain|PF02737:3-hydroxyacyl-CoA dehydrogenase, NAD binding domain	3HCDH_N
HDH_G05588	HDH_Gene_05588	chr3	62033395	62071380	-	2907	-	- && sp|Q32M45|ANO4_HUMAN Anoctamin-4 OS=Homo sapiens OX=9606 GN=ANO4 PE=2 SV=1 && PF16178:Dimerisation domain of Ca+-activated chloride-channel, anoctamin|PF04547:Calcium-activated chloride channel	-
HDH_G05589	HDH_Gene_05589	chr3	62078484	62085749	+	1080	-	- && sp|P59235|NUP43_MOUSE Nucleoporin Nup43 OS=Mus musculus OX=10090 GN=Nup43 PE=1 SV=2 && -	-
HDH_G05590	HDH_Gene_05590	chr3	62093788	62108520	+	1344	-	- && sp|Q5U3S1|KATL1_DANRE Katanin p60 ATPase-containing subunit A-like 1 OS=Danio rerio OX=7955 GN=katnal1 PE=2 SV=1 && PF09336:Vps4 C terminal oligomerisation domain|PF00004:ATPase family associated with various cellular activities (AAA)|PF17862:AAA+ lid domain	AAA
HDH_G05606	HDH_Gene_05606	chr3	62890897	63022997	-	4131	-	- && sp|Q68EJ0|NB5R4_RAT Cytochrome b5 reductase 4 OS=Rattus norvegicus OX=10116 GN=Cyb5r4 PE=1 SV=2 && PF00175:Oxidoreductase NAD-binding domain|PF00970:Oxidoreductase FAD-binding domain|PF00173:Cytochrome b5-like Heme/Steroid binding domain	NAD_binding_1
HDH_G05610	HDH_Gene_05610	chr3	63180235	63211990	+	1050	-	- && sp|Q66HA2|CR3L1_RAT Cyclic AMP-responsive element-binding protein 3-like protein 1 OS=Rattus norvegicus OX=10116 GN=Creb3l1 PE=2 SV=1 && PF00170:bZIP transcription factor	bZIP_1
HDH_G05611	HDH_Gene_05611	chr3	63211999	63212370	+	372	-	- && - && -	-
HDH_G05619	HDH_Gene_05619	chr3	63603322	63640984	+	2902	-	- && sp|Q924X7|STK33_MOUSE Serine/threonine-protein kinase 33 OS=Mus musculus OX=10090 GN=Stk33 PE=1 SV=2 && PF00069:Protein kinase domain	Pkinase
HDH_G05620	HDH_Gene_05620	chr3	63649190	63658525	-	3107	-	- && sp|Q6DDU5|SMAP_XENLA Small acidic protein OS=Xenopus laevis OX=8355 GN=smap PE=2 SV=1 && PF15477:Small acidic protein family	-
HDH_G05621	HDH_Gene_05621	chr3	63658551	63664067	+	871	-	- && sp|P52809|RL44_CYBJA 60S ribosomal protein L44 OS=Cyberlindnera jadinii OX=4903 GN=RPL44 PE=3 SV=2 && PF00935:Ribosomal protein L44	-
HDH_G05623	HDH_Gene_05623	chr3	63670362	63700526	+	3303	-	- && sp|Q61371|IFT88_MOUSE Intraflagellar transport protein 88 homolog OS=Mus musculus OX=10090 GN=Ift88 PE=1 SV=2 && PF13424:Tetratricopeptide repeat|PF13432:Tetratricopeptide repeat	-
HDH_G05627	HDH_Gene_05627	chr3	63792775	63798345	-	222	-	- && sp|Q9UMY4|SNX12_HUMAN Sorting nexin-12 OS=Homo sapiens OX=9606 GN=SNX12 PE=1 SV=4 && -	-
HDH_G05634	HDH_Gene_05634	chr3	63923418	63927347	+	351	-	- && sp|B3DLF3|LYRM2_XENTR LYR motif-containing protein 2 OS=Xenopus tropicalis OX=8364 GN=lyrm2 PE=3 SV=1 && PF05347:Complex 1 protein (LYR family)	-
HDH_G05637	HDH_Gene_05637	chr3	64094872	64104479	-	668	-	- && sp|Q99LJ8|NGBR_MOUSE Dehydrodolichyl diphosphate synthase complex subunit Nus1 OS=Mus musculus OX=10090 GN=Nus1 PE=2 SV=1 && -	-
HDH_G05638	HDH_Gene_05638	chr3	64106936	64118595	+	1296	-	- && sp|Q3SZ25|EED_BOVIN Polycomb protein EED OS=Bos taurus OX=9913 GN=EED PE=2 SV=1 && PF00400:WD domain, G-beta repeat	WD40
HDH_G05639	HDH_Gene_05639	chr3	64124784	64130500	-	1209	-	- && - && -	-
HDH_G05641	HDH_Gene_05641	chr3	64161760	64180005	+	1959	-	- && sp|B1WAX6|TIGAR_XENTR Fructose-2,6-bisphosphatase TIGAR OS=Xenopus tropicalis OX=8364 GN=tigar PE=2 SV=1 && PF00300:Histidine phosphatase superfamily (branch 1)	-
HDH_G05664	HDH_Gene_05664	chr3	64548935	64581864	-	4522	-	- && sp|B4F7A7|CEP57_RAT Centrosomal protein of 57 kDa OS=Rattus norvegicus OX=10116 GN=Cep57 PE=1 SV=2 && PF06657:Centrosome microtubule-binding domain of Cep57|PF14073:Centrosome localisation domain of Cep57	-
HDH_G05665	HDH_Gene_05665	chr3	64582124	64600261	+	4427	-	- && sp|Q6DEE7|FA76B_XENLA Protein FAM76B OS=Xenopus laevis OX=8355 GN=fam76b PE=2 SV=1 && PF16046:FAM76 protein	-
HDH_G05666	HDH_Gene_05666	chr3	64607638	64620526	-	1816	-	- && sp|Q7T3C7|RT4I1_DANRE Reticulon-4-interacting protein 1 homolog, mitochondrial OS=Danio rerio OX=7955 GN=rtn4ip1 PE=2 SV=2 && PF13602:Zinc-binding dehydrogenase|PF08240:Alcohol dehydrogenase GroES-like domain	ADH_N
HDH_G05667	HDH_Gene_05667	chr3	64624894	64654996	+	2569	-	- && sp|P59470|RPC2_MOUSE DNA-directed RNA polymerase III subunit RPC2 OS=Mus musculus OX=10090 GN=Polr3b PE=1 SV=2 && PF04565:RNA polymerase Rpb2, domain 3|PF00562:RNA polymerase Rpb2, domain 6|PF04567:RNA polymerase Rpb2, domain 5|PF04563:RNA polymerase beta subunit|PF04561:RNA polymerase Rpb2, domain 2	RNA_pol_Rpb2_6
HDH_G05668	HDH_Gene_05668	chr3	64663192	64665249	-	2058	-	- && - && PF00096:Zinc finger, C2H2 type|PF13912:C2H2-type zinc finger	zf-C2H2
HDH_G05669	HDH_Gene_05669	chr3	64665276	64665662	-	387	-	- && - && -	-
HDH_G05675	HDH_Gene_05675	chr3	65679722	65681030	+	292	-	- && - && -	-
HDH_G05682	HDH_Gene_05682	chr3	65957692	65962572	+	4881	-	- && - && -	-
HDH_G05686	HDH_Gene_05686	chr3	66075371	66153199	+	9008	-	- && sp|P55196|AFAD_HUMAN Afadin OS=Homo sapiens OX=9606 GN=AFDN PE=1 SV=3 && PF01843:DIL domain|PF00595:PDZ domain|PF00788:Ras association (RalGDS/AF-6) domain	DIL
HDH_G05687	HDH_Gene_05687	chr3	66155563	66165990	-	483	-	- && sp|K0DZA0|HTYE_ASPRU 2-oxoglutarate-dependent dioxygenase htyE OS=Aspergillus rugulosus OX=41736 GN=htyE PE=1 SV=1 && PF03171:2OG-Fe(II) oxygenase superfamily	2OG-FeII_Oxy
HDH_G05689	HDH_Gene_05689	chr3	66180189	66194529	+	2933	-	- && sp|Q6GQQ9|OTU7B_HUMAN OTU domain-containing protein 7B OS=Homo sapiens OX=9606 GN=OTUD7B PE=1 SV=1 && PF02338:OTU-like cysteine protease|PF01754:A20-like zinc finger	OTU
HDH_G05699	HDH_Gene_05699	chr3	66877100	66885222	-	1772	-	- && sp|O14602|IF1AY_HUMAN Eukaryotic translation initiation factor 1A, Y-chromosomal OS=Homo sapiens OX=9606 GN=EIF1AY PE=1 SV=4 && PF01176:Translation initiation factor 1A / IF-1	-
HDH_G05703	HDH_Gene_05703	chr3	66933472	66940581	-	793	-	- && sp|Q08DK4|GHC1_BOVIN Mitochondrial glutamate carrier 1 OS=Bos taurus OX=9913 GN=SLC25A22 PE=2 SV=1 && PF00153:Mitochondrial carrier protein	Mito_carr
HDH_G05704	HDH_Gene_05704	chr3	66979937	67019964	-	1321	-	- && sp|Q2TBS2|RM21_BOVIN 39S ribosomal protein L21, mitochondrial OS=Bos taurus OX=9913 GN=MRPL21 PE=1 SV=1 && PF00829:Ribosomal prokaryotic L21 protein	-
HDH_G05705	HDH_Gene_05705	chr3	67021058	67031113	+	1375	-	- && sp|P23591|FCL_MOUSE GDP-L-fucose synthase OS=Mus musculus OX=10090 GN=Gfus PE=1 SV=3 && PF01370:NAD dependent epimerase/dehydratase family	Epimerase
HDH_G05706	HDH_Gene_05706	chr3	67039560	67053483	+	1140	-	- && sp|Q9DGQ7|CDC37_TETFL Hsp90 co-chaperone Cdc37 OS=Tetraodon fluviatilis OX=47145 GN=cdc37 PE=3 SV=1 && PF08565:Cdc37 Hsp90 binding domain|PF08564:Cdc37 C terminal domain|PF03234:Cdc37 N terminal kinase binding	-
HDH_G05709	HDH_Gene_05709	chr3	67132873	67135344	-	1321	-	- && sp|P82931|RT06_BOVIN 28S ribosomal protein S6, mitochondrial OS=Bos taurus OX=9913 GN=MRPS6 PE=1 SV=4 && PF01250:Ribosomal protein S6	-
HDH_G05710	HDH_Gene_05710	chr3	67144747	67162539	-	2371	-	- && sp|Q921W4|QORL1_MOUSE Quinone oxidoreductase-like protein 1 OS=Mus musculus OX=10090 GN=Cryzl1 PE=1 SV=1 && -	-
HDH_G05711	HDH_Gene_05711	chr3	67162566	67198378	+	5690	-	- && sp|Q9Z0R4|ITSN1_MOUSE Intersectin-1 OS=Mus musculus OX=10090 GN=Itsn1 PE=1 SV=2 && PF14604:Variant SH3 domain|PF00018:SH3 domain|PF12763:Cytoskeletal-regulatory complex EF hand	SH3_1
HDH_G05713	HDH_Gene_05713	chr3	67323512	67333058	-	1026	-	- && sp|A0MTA1|APEX1_DANRE DNA-(apurinic or apyrimidinic site) endonuclease OS=Danio rerio OX=7955 GN=apex1 PE=1 SV=1 && PF03372:Endonuclease/Exonuclease/phosphatase family	Exo_endo_phos
HDH_G05720	HDH_Gene_05720	chr3	67437547	67445854	+	687	-	- && sp|Q9D753|EXOS8_MOUSE Exosome complex component RRP43 OS=Mus musculus OX=10090 GN=Exosc8 PE=1 SV=1 && PF03725:3' exoribonuclease family, domain 2|PF01138:3' exoribonuclease family, domain 1	RNase_PH
HDH_G05721	HDH_Gene_05721	chr3	67454206	67466185	-	1524	-	- && sp|B1AVZ0|UPP_MOUSE Uracil phosphoribosyltransferase homolog OS=Mus musculus OX=10090 GN=Uprt PE=1 SV=1 && PF14681:Uracil phosphoribosyltransferase	-
HDH_G05723	HDH_Gene_05723	chr3	67505022	67507506	-	648	-	- && sp|Q6GN98|EFMT1_XENLA EEF1A lysine methyltransferase 1 OS=Xenopus laevis OX=8355 GN=eef1akmt1 PE=2 SV=1 && PF10237:Probable N6-adenine methyltransferase	-
HDH_G05726	HDH_Gene_05726	chr3	67562055	67565687	-	807	-	- && sp|Q9NZJ6|COQ3_HUMAN Ubiquinone biosynthesis O-methyltransferase, mitochondrial OS=Homo sapiens OX=9606 GN=COQ3 PE=1 SV=3 && PF08241:Methyltransferase domain	Methyltransf_11
HDH_G05728	HDH_Gene_05728	chr3	67593354	67601908	-	1020	-	- && sp|A0MTA1|APEX1_DANRE DNA-(apurinic or apyrimidinic site) endonuclease OS=Danio rerio OX=7955 GN=apex1 PE=1 SV=1 && PF03372:Endonuclease/Exonuclease/phosphatase family	Exo_endo_phos
HDH_G05730	HDH_Gene_05730	chr3	67621159	67633566	+	630	-	- && sp|Q6DRM0|GET1_DANRE Guided entry of tail-anchored proteins factor 1 OS=Danio rerio OX=7955 GN=get1 PE=2 SV=1 && PF04420:CHD5-like protein	-
HDH_G05732	HDH_Gene_05732	chr3	67658108	67681906	+	2124	-	- && sp|A4IFC4|SH3L2_BOVIN SH3 domain-binding glutamic acid-rich-like protein 2 OS=Bos taurus OX=9913 GN=SH3BGRL2 PE=3 SV=1 && PF04908:SH3-binding, glutamic acid-rich protein	-
HDH_G05734	HDH_Gene_05734	chr3	67704510	67707158	-	1908	-	- && sp|Q0IJ01|ZWILC_XENTR Protein zwilch homolog OS=Xenopus tropicalis OX=8364 GN=zwilch PE=2 SV=1 && PF09817:RZZ complex, subunit zwilch	-
HDH_G05735	HDH_Gene_05735	chr3	67707510	67715872	+	888	-	- && sp|Q96B26|EXOS8_HUMAN Exosome complex component RRP43 OS=Homo sapiens OX=9606 GN=EXOSC8 PE=1 SV=1 && PF03725:3' exoribonuclease family, domain 2|PF01138:3' exoribonuclease family, domain 1	RNase_PH
HDH_G05736	HDH_Gene_05736	chr3	67727366	67735988	-	669	-	- && sp|B1AVZ0|UPP_MOUSE Uracil phosphoribosyltransferase homolog OS=Mus musculus OX=10090 GN=Uprt PE=1 SV=1 && PF14681:Uracil phosphoribosyltransferase	-
HDH_G05738	HDH_Gene_05738	chr3	67772498	67774791	+	681	-	- && - && -	-
HDH_G05739	HDH_Gene_05739	chr3	67779061	67781802	-	648	-	- && sp|Q5ZKT6|EFMT1_CHICK EEF1A lysine methyltransferase 1 OS=Gallus gallus OX=9031 GN=EEF1AKMT1 PE=2 SV=1 && PF10237:Probable N6-adenine methyltransferase	-
HDH_G05742	HDH_Gene_05742	chr3	67837281	67842802	-	936	-	- && sp|Q9NZJ6|COQ3_HUMAN Ubiquinone biosynthesis O-methyltransferase, mitochondrial OS=Homo sapiens OX=9606 GN=COQ3 PE=1 SV=3 && PF08241:Methyltransferase domain	Methyltransf_11
HDH_G05743	HDH_Gene_05743	chr3	67847518	67856895	+	2403	-	- && - && PF15996:Arginine/serine-rich protein PNISR	-
HDH_G05744	HDH_Gene_05744	chr3	67867030	67880660	-	696	-	- && - && -	-
HDH_G05745	HDH_Gene_05745	chr3	67880772	67890183	-	561	-	- && sp|O95684|CEP43_HUMAN Centrosomal protein 43 OS=Homo sapiens OX=9606 GN=CEP43 PE=1 SV=1 && PF09398:FOP N terminal dimerisation domain|PF13405:EF-hand domain	-
HDH_G05746	HDH_Gene_05746	chr3	67888584	67900914	+	3600	-	- && sp|P52292|IMA1_HUMAN Importin subunit alpha-1 OS=Homo sapiens OX=9606 GN=KPNA2 PE=1 SV=1 && PF16186:Atypical Arm repeat|PF01749:Importin beta binding domain|PF00514:Armadillo/beta-catenin-like repeat	Arm
HDH_G05757	HDH_Gene_05757	chr3	68486033	68534007	+	3219	-	- && - && PF05672:MAP7 (E-MAP-115) family	-
HDH_G05759	HDH_Gene_05759	chr3	68546209	68547013	+	408	-	- && - && -	-
HDH_G05769	HDH_Gene_05769	chr3	68826158	68893324	-	5083	-	- && sp|Q4R3G4|RNF17_MACFA RING finger protein 17 OS=Macaca fascicularis OX=9541 GN=RNF17 PE=2 SV=2 && PF13445:RING-type zinc-finger|PF00567:Tudor domain|PF00643:B-box zinc finger	zf-B_box
HDH_G05770	HDH_Gene_05770	chr3	68905627	68921013	+	1452	-	- && sp|Q92734|TFG_HUMAN Protein TFG OS=Homo sapiens OX=9606 GN=TFG PE=1 SV=2 && PF00564:PB1 domain	-
HDH_G05771	HDH_Gene_05771	chr3	68932564	68937380	+	1252	-	- && - && PF04505:Interferon-induced transmembrane protein	-
HDH_G05772	HDH_Gene_05772	chr3	68955271	68958548	+	1853	-	- && - && -	-
HDH_G05774	HDH_Gene_05774	chr3	68983508	69054763	-	2750	-	- && - && PF15146:Fanconi anemia-associated	-
HDH_G05775	HDH_Gene_05775	chr3	69069452	69073970	+	1821	-	- && - && -	-
HDH_G05777	HDH_Gene_05777	chr3	69090691	69090891	-	168	-	- && - && -	-
HDH_G05778	HDH_Gene_05778	chr3	69095782	69111587	-	771	-	- && sp|Q8C142|ARH_MOUSE Low density lipoprotein receptor adapter protein 1 OS=Mus musculus OX=10090 GN=Ldlrap1 PE=1 SV=3 && PF00640:Phosphotyrosine interaction domain (PTB/PID)	PID
HDH_G05789	HDH_Gene_05789	chr3	69479948	69530107	-	1893	-	- && sp|O43719|HTSF1_HUMAN HIV Tat-specific factor 1 OS=Homo sapiens OX=9606 GN=HTATSF1 PE=1 SV=1 && PF00076:RNA recognition motif. (a.k.a. RRM, RBD, or RNP domain)	RRM_1
HDH_G05790	HDH_Gene_05790	chr3	69561934	69608539	-	4781	-	- && - && PF07714:Protein tyrosine and serine/threonine kinase	Pkinase_Tyr
HDH_G05791	HDH_Gene_05791	chr3	69608729	69635134	+	3121	-	- && sp|P33981|TTK_HUMAN Dual specificity protein kinase TTK OS=Homo sapiens OX=9606 GN=TTK PE=1 SV=2 && PF00069:Protein kinase domain	Pkinase
HDH_G05792	HDH_Gene_05792	chr3	69640963	69658294	-	2376	-	- && sp|P70698|PYRG1_MOUSE CTP synthase 1 OS=Mus musculus OX=10090 GN=Ctps1 PE=1 SV=2 && PF00117:Glutamine amidotransferase class-I|PF06418:CTP synthase N-terminus	CTP_synth_N
HDH_G05802	HDH_Gene_05802	chr3	70087413	70092429	-	1179	-	- && - && -	-
HDH_G05803	HDH_Gene_05803	chr3	70094398	70114313	-	1818	-	- && sp|Q5ZMJ7|CIP2A_CHICK Protein CIP2A homolog OS=Gallus gallus OX=9031 GN=RCJMB04_1n3 PE=2 SV=2 && -	-
HDH_G05804	HDH_Gene_05804	chr3	70115410	70119237	-	524	-	- && sp|Q8BWY9|CIP2A_MOUSE Protein CIP2A OS=Mus musculus OX=10090 GN=Cip2a PE=1 SV=3 && -	-
HDH_G05807	HDH_Gene_05807	chr3	70238110	70250305	-	2820	-	- && sp|Q93063|EXT2_HUMAN Exostosin-2 OS=Homo sapiens OX=9606 GN=EXT2 PE=1 SV=1 && PF09258:Glycosyl transferase family 64 domain|PF03016:Exostosin family	-
HDH_G05812	HDH_Gene_05812	chr3	70462156	70473654	+	1836	-	- && sp|Q2YDN6|RPF2_BOVIN Ribosome production factor 2 homolog OS=Bos taurus OX=9913 GN=RPF2 PE=2 SV=1 && PF04427:Brix domain	-
HDH_G05815	HDH_Gene_05815	chr3	70526641	70534208	+	1047	-	- && sp|B8JMH0|CAF17_DANRE Putative transferase CAF17 homolog, mitochondrial OS=Danio rerio OX=7955 GN=iba57 PE=3 SV=1 && PF01571:Aminomethyltransferase folate-binding domain	GCV_T
HDH_G05818	HDH_Gene_05818	chr3	70608780	70635195	+	2291	-	- && sp|P17710|HXK1_MOUSE Hexokinase-1 OS=Mus musculus OX=10090 GN=Hk1 PE=1 SV=3 && PF03727:Hexokinase|PF00349:Hexokinase	-
HDH_G05819	HDH_Gene_05819	chr3	70639736	70646563	-	312	-	- && sp|P25417|CYTB_BOVIN Cystatin-B OS=Bos taurus OX=9913 GN=CSTB PE=1 SV=1 && PF00031:Cystatin domain	-
HDH_G05820	HDH_Gene_05820	chr3	70648765	70653625	+	1149	-	- && - && -	-
HDH_G05824	HDH_Gene_05824	chr3	70755999	70761642	+	783	-	- && sp|Q68EV5|CMS1_XENLA Protein CMSS1 OS=Xenopus laevis OX=8355 GN=cmss1 PE=2 SV=1 && PF14617:U3-containing 90S pre-ribosomal complex subunit	-
HDH_G05833	HDH_Gene_05833	chr3	71014363	71014958	+	267	-	- && sp|A0JN39|COPB_BOVIN Coatomer subunit beta OS=Bos taurus OX=9913 GN=COPB1 PE=1 SV=1 && -	-
HDH_G05834	HDH_Gene_05834	chr3	71014969	71035195	+	1751	-	- && sp|Q5ZIA5|COPB_CHICK Coatomer subunit beta OS=Gallus gallus OX=9031 GN=COPB1 PE=2 SV=1 && PF01602:Adaptin N terminal region	-
HDH_G05835	HDH_Gene_05835	chr3	71036545	71043208	+	1344	-	- && sp|Q5ZIA5|COPB_CHICK Coatomer subunit beta OS=Gallus gallus OX=9031 GN=COPB1 PE=2 SV=1 && PF07718:Coatomer beta C-terminal region|PF14806:Coatomer beta subunit appendage platform	-
HDH_G05836	HDH_Gene_05836	chr3	71046647	71099322	-	453	-	- && sp|P62070|RRAS2_HUMAN Ras-related protein R-Ras2 OS=Homo sapiens OX=9606 GN=RRAS2 PE=1 SV=1 && PF00071:Ras family	Ras
HDH_G05837	HDH_Gene_05837	chr3	71107737	71111405	+	801	-	- && - && -	-
HDH_G05838	HDH_Gene_05838	chr3	71111524	71125136	+	2286	-	- && - && -	-
HDH_G05840	HDH_Gene_05840	chr3	71141023	71147748	-	990	-	- && sp|Q94516|AT5F1_DROME ATP synthase subunit b, mitochondrial OS=Drosophila melanogaster OX=7227 GN=ATPsynB PE=2 SV=2 && PF05405:Mitochondrial ATP synthase B chain precursor (ATP-synt_B)	-
HDH_G05844	HDH_Gene_05844	chr3	71232429	71245371	-	3372	-	- && sp|Q9VNA4|Y1161_DROME Uncharacterized protein CG1161 OS=Drosophila melanogaster OX=7227 GN=CG1161 PE=3 SV=1 && PF05434:TMEM9	TMEM9
HDH_G05845	HDH_Gene_05845	chr3	71286304	71335917	-	4566	-	- && sp|P91931|DCAM_DROME S-adenosylmethionine decarboxylase proenzyme OS=Drosophila melanogaster OX=7227 GN=SamDC PE=2 SV=1 && PF01536:Adenosylmethionine decarboxylase	SAM_decarbox
HDH_G05855	HDH_Gene_05855	chr3	71923641	71930064	-	925	-	- && sp|Q8QZT1|THIL_MOUSE Acetyl-CoA acetyltransferase, mitochondrial OS=Mus musculus OX=10090 GN=Acat1 PE=1 SV=1 && PF00108:Thiolase, N-terminal domain	Thiolase_N
HDH_G05856	HDH_Gene_05856	chr3	71944235	71958570	+	1850	-	- && - && -	-
HDH_G05857	HDH_Gene_05857	chr3	71958594	71975234	-	1849	-	- && sp|Q3MHL3|RBBP4_BOVIN Histone-binding protein RBBP4 OS=Bos taurus OX=9913 GN=RBBP4 PE=1 SV=3 && PF00400:WD domain, G-beta repeat|PF12265:Histone-binding protein RBBP4 or subunit C of CAF1 complex	WD40
HDH_G05858	HDH_Gene_05858	chr3	71977703	72083301	+	6486	-	- && sp|O54916|REPS1_MOUSE RalBP1-associated Eps domain-containing protein 1 OS=Mus musculus OX=10090 GN=Reps1 PE=1 SV=2 && PF12763:Cytoskeletal-regulatory complex EF hand	-
HDH_G05860	HDH_Gene_05860	chr3	72160277	72185503	-	6154	-	- && sp|Q6P7W0|SENP6_MOUSE Sentrin-specific protease 6 OS=Mus musculus OX=10090 GN=Senp6 PE=1 SV=3 && PF02902:Ulp1 protease family, C-terminal catalytic domain	Peptidase_C48
HDH_G05862	HDH_Gene_05862	chr3	72230201	72240241	+	1551	-	- && sp|Q9BGI2|PRDX4_BOVIN Peroxiredoxin-4 OS=Bos taurus OX=9913 GN=PRDX4 PE=2 SV=1 && PF00578:AhpC/TSA family|PF10417:C-terminal domain of 1-Cys peroxiredoxin	-
HDH_G05878	HDH_Gene_05878	chr3	72984345	72995425	-	2095	-	- && sp|Q16827|PTPRO_HUMAN Receptor-type tyrosine-protein phosphatase O OS=Homo sapiens OX=9606 GN=PTPRO PE=1 SV=2 && PF00102:Protein-tyrosine phosphatase	Y_phosphatase
HDH_G05886	HDH_Gene_05886	chr3	73443686	73457622	-	1566	-	- && sp|P50990|TCPQ_HUMAN T-complex protein 1 subunit theta OS=Homo sapiens OX=9606 GN=CCT8 PE=1 SV=4 && PF00118:TCP-1/cpn60 chaperonin family	-
HDH_G05887	HDH_Gene_05887	chr3	73481555	73487505	+	876	-	- && sp|Q4V7D3|MACOI_RAT Macoilin OS=Rattus norvegicus OX=10116 GN=Maco1 PE=1 SV=1 && PF09726:Macoilin family	-
HDH_G05888	HDH_Gene_05888	chr3	73498549	73505989	-	1245	-	- && sp|Q8CD19|LANC3_MOUSE LanC-like protein 3 OS=Mus musculus OX=10090 GN=Lancl3 PE=2 SV=2 && PF05147:Lanthionine synthetase C-like protein	-
HDH_G05896	HDH_Gene_05896	chr3	73809574	73823393	-	1566	-	- && sp|P50990|TCPQ_HUMAN T-complex protein 1 subunit theta OS=Homo sapiens OX=9606 GN=CCT8 PE=1 SV=4 && PF00118:TCP-1/cpn60 chaperonin family	-
HDH_G05897	HDH_Gene_05897	chr3	73846227	73851825	+	918	-	- && sp|Q2TLY2|MACO1_DANRE Macoilin-1 OS=Danio rerio OX=7955 GN=Maco1a PE=2 SV=1 && PF09726:Macoilin family	-
HDH_G05898	HDH_Gene_05898	chr3	73862517	73869164	-	1245	-	- && sp|Q8CD19|LANC3_MOUSE LanC-like protein 3 OS=Mus musculus OX=10090 GN=Lancl3 PE=2 SV=2 && PF05147:Lanthionine synthetase C-like protein	-
HDH_G05899	HDH_Gene_05899	chr3	73871169	73876639	+	2390	-	- && sp|A4IGI5|NACHO_XENTR Novel acetylcholine receptor chaperone OS=Xenopus tropicalis OX=8364 GN=tmem35a PE=2 SV=1 && PF13564:DoxX-like family	-
HDH_G05903	HDH_Gene_05903	chr3	74184171	74299153	-	6671	-	- && sp|O60293|ZC3H1_HUMAN Zinc finger C3H1 domain-containing protein OS=Homo sapiens OX=9606 GN=ZFC3H1 PE=1 SV=3 && -	-
HDH_G05904	HDH_Gene_05904	chr3	74303406	74326863	+	3268	-	- && sp|Q28C44|C19L2_XENTR CWF19-like protein 2 OS=Xenopus tropicalis OX=8364 GN=cwf19l2 PE=2 SV=1 && PF04676:Protein similar to CwfJ C-terminus 2|PF04677:Protein similar to CwfJ C-terminus 1	-
HDH_G05906	HDH_Gene_05906	chr3	74361935	74362815	-	881	-	- && sp|Q969L4|LSM10_HUMAN U7 snRNA-associated Sm-like protein LSm10 OS=Homo sapiens OX=9606 GN=LSM10 PE=1 SV=1 && -	-
HDH_G05907	HDH_Gene_05907	chr3	74366579	74372772	+	504	-	- && - && -	-
HDH_G05908	HDH_Gene_05908	chr3	74373763	74417022	+	1904	-	- && - && -	-
HDH_G05910	HDH_Gene_05910	chr3	74516765	74741211	-	7860	-	- && sp|Q6IFT4|RHG20_MOUSE Rho GTPase-activating protein 20 OS=Mus musculus OX=10090 GN=Arhgap20 PE=1 SV=1 && PF00620:RhoGAP domain|PF00621:RhoGEF domain	RhoGAP
HDH_G05911	HDH_Gene_05911	chr3	74819733	74827556	-	534	-	- && - && PF15753:Biogenesis of lysosome-related organelles complex 1 subunit 3	-
HDH_G05912	HDH_Gene_05912	chr3	74827833	74831641	+	1717	-	- && sp|Q8BIZ6|SNIP1_MOUSE Smad nuclear-interacting protein 1 OS=Mus musculus OX=10090 GN=Snip1 PE=1 SV=1 && PF00498:FHA domain	FHA
HDH_G05914	HDH_Gene_05914	chr3	74958518	74968963	-	2274	-	- && sp|Q16514|TAF12_HUMAN Transcription initiation factor TFIID subunit 12 OS=Homo sapiens OX=9606 GN=TAF12 PE=1 SV=1 && PF03847:Transcription initiation factor TFIID subunit A	-
HDH_G05915	HDH_Gene_05915	chr3	74969294	74988516	+	2296	-	- && sp|Q6PII3|CC174_HUMAN Coiled-coil domain-containing protein 174 OS=Homo sapiens OX=9606 GN=CCDC174 PE=1 SV=3 && PF13300:Domain of unknown function (DUF4078)	-
HDH_G05917	HDH_Gene_05917	chr3	75017796	75026880	-	874	-	- && sp|P63171|DYLT1_BOVIN Dynein light chain Tctex-type 1 OS=Bos taurus OX=9913 GN=DYNLT1 PE=1 SV=1 && PF03645:Tctex-1 family	-
HDH_G05920	HDH_Gene_05920	chr3	75066625	75101105	-	3052	-	- && sp|O46560|PDXK_PIG Pyridoxal kinase OS=Sus scrofa OX=9823 GN=PDXK PE=1 SV=1 && PF08543:Phosphomethylpyrimidine kinase	-
HDH_G05934	HDH_Gene_05934	chr3	75470246	75614357	-	6858	-	- && sp|Q5T5C0|STXB5_HUMAN Syntaxin-binding protein 5 OS=Homo sapiens OX=9606 GN=STXBP5 PE=1 SV=1 && PF08366:LLGL2|PF08596:Lethal giant larvae(Lgl) like, C-terminal	-
HDH_G05936	HDH_Gene_05936	chr3	75637789	75638554	-	342	-	- && - && -	-
HDH_G05939	HDH_Gene_05939	chr3	75718890	75765244	-	789	-	- && sp|Q96A49|SYAP1_HUMAN Synapse-associated protein 1 OS=Homo sapiens OX=9606 GN=SYAP1 PE=1 SV=1 && PF03909:BSD domain	-
HDH_G05940	HDH_Gene_05940	chr3	75772477	75773573	-	258	-	- && - && -	-
HDH_G05941	HDH_Gene_05941	chr3	75773823	75778632	+	606	-	- && sp|Q6DG91|PSMG1_DANRE Proteasome assembly chaperone 1 OS=Danio rerio OX=7955 GN=psmg1 PE=2 SV=1 && PF16094:Proteasome assembly chaperone 4	-
HDH_G05942	HDH_Gene_05942	chr3	75783061	75797423	-	2502	-	- && sp|Q80W54|FACE1_MOUSE CAAX prenyl protease 1 homolog OS=Mus musculus OX=10090 GN=Zmpste24 PE=1 SV=2 && PF16491:CAAX prenyl protease N-terminal, five membrane helices|PF01435:Peptidase family M48	Peptidase_M48
HDH_G05944	HDH_Gene_05944	chr3	75854479	75863008	+	885	-	- && - && PF05483:Synaptonemal complex protein 1 (SCP-1)	-
HDH_G05945	HDH_Gene_05945	chr3	75863312	75885903	+	3665	-	- && - && PF05483:Synaptonemal complex protein 1 (SCP-1)	-
HDH_G05946	HDH_Gene_05946	chr3	75886446	75897060	-	1901	-	- && - && PF09777:Osteopetrosis-associated transmembrane protein 1 precursor	-
HDH_G05976	HDH_Gene_05976	chr3	77362828	77408770	+	3336	-	- && sp|C9WPN6|IF2H_RAT Eukaryotic translation initiation factor 2 subunit 3, Y-linked OS=Rattus norvegicus OX=10116 GN=Eif2s3y PE=2 SV=2 && PF03949:Malic enzyme, NAD binding domain|PF09173:Initiation factor eIF2 gamma, C terminal|PF00009:Elongation factor Tu GTP binding domain|PF00390:Malic enzyme, N-terminal domain|PF03144:Elongation factor Tu domain 2	Malic_M
HDH_G05979	HDH_Gene_05979	chr3	77556358	77576838	+	669	-	- && sp|Q32LP2|RADI_BOVIN Radixin OS=Bos taurus OX=9913 GN=RDX PE=2 SV=1 && PF09379:FERM N-terminal domain|PF00373:FERM central domain	Band_41
HDH_G05982	HDH_Gene_05982	chr3	77670478	77682082	+	1536	-	- && sp|C9WPN6|IF2H_RAT Eukaryotic translation initiation factor 2 subunit 3, Y-linked OS=Rattus norvegicus OX=10116 GN=Eif2s3y PE=2 SV=2 && PF09173:Initiation factor eIF2 gamma, C terminal|PF00009:Elongation factor Tu GTP binding domain|PF03144:Elongation factor Tu domain 2	GTP_EFTU
HDH_G05983	HDH_Gene_05983	chr3	77701000	77714426	+	1815	-	- && sp|P28227|MAOX_ANAPL NADP-dependent malic enzyme OS=Anas platyrhynchos OX=8839 GN=ME1 PE=1 SV=1 && PF03949:Malic enzyme, NAD binding domain|PF00390:Malic enzyme, N-terminal domain	Malic_M
HDH_G05984	HDH_Gene_05984	chr3	77743689	77744181	-	454	-	- && sp|O96347|SODM_CHAFE Superoxide dismutase [Mn], mitochondrial OS=Charybdis feriata OX=65693 PE=2 SV=1 && -	-
HDH_G05987	HDH_Gene_05987	chr3	77860454	77879918	+	1704	-	- && sp|Q32LP2|RADI_BOVIN Radixin OS=Bos taurus OX=9913 GN=RDX PE=2 SV=1 && PF09380:FERM C-terminal PH-like domain|PF09379:FERM N-terminal domain|PF00373:FERM central domain	Band_41
HDH_G06001	HDH_Gene_06001	chr3	78812275	78829861	-	793	-	- && sp|Q9UTA8|YL8A_SCHPO Uncharacterized methyltransferase-like C25B8.10 OS=Schizosaccharomyces pombe (strain 972 / ATCC 24843) OX=284812 GN=SPAC25B8.10 PE=3 SV=1 && PF08241:Methyltransferase domain	Methyltransf_11
HDH_G06003	HDH_Gene_06003	chr3	78870066	78888756	+	3047	-	- && - && PF08755:Hemimethylated DNA-binding protein YccV like	-
HDH_G06006	HDH_Gene_06006	chr3	78958575	78971986	+	4152	-	- && - && -	-
HDH_G06009	HDH_Gene_06009	chr3	79082093	79117711	+	4188	-	- && sp|P50416|CPT1A_HUMAN Carnitine O-palmitoyltransferase 1, liver isoform OS=Homo sapiens OX=9606 GN=CPT1A PE=1 SV=2 && PF16484:Carnitine O-palmitoyltransferase N-terminus|PF00755:Choline/Carnitine o-acyltransferase	-
HDH_G06015	HDH_Gene_06015	chr3	79246393	79261284	-	1821	-	- && sp|Q571I9|A16A1_MOUSE Aldehyde dehydrogenase family 16 member A1 OS=Mus musculus OX=10090 GN=Aldh16a1 PE=1 SV=2 && PF00171:Aldehyde dehydrogenase family	Aldedh
HDH_G06016	HDH_Gene_06016	chr3	79261349	79274113	+	1597	-	- && sp|Q7ZWY2|PIHD1_XENLA PIH1 domain-containing protein 1 OS=Xenopus laevis OX=8355 GN=pih1d1 PE=2 SV=1 && PF08190:PIH1 N-terminal domain|PF18201:PIH1 CS-like domain	-
HDH_G06017	HDH_Gene_06017	chr3	79283916	79377952	+	1682	-	- && sp|O88413|TULP3_MOUSE Tubby-related protein 3 OS=Mus musculus OX=10090 GN=Tulp3 PE=1 SV=1 && PF16322:Tubby N-terminal|PF01167:Tub family	Tub
HDH_G06020	HDH_Gene_06020	chr3	79461748	79483528	+	1350	-	- && sp|Q5FVR2|TYPH_RAT Thymidine phosphorylase OS=Rattus norvegicus OX=10116 GN=Tymp PE=1 SV=1 && PF00591:Glycosyl transferase family, a/b domain|PF02885:Glycosyl transferase family, helical bundle domain|PF07831:Pyrimidine nucleoside phosphorylase C-terminal domain	Glycos_trans_3N
HDH_G06021	HDH_Gene_06021	chr3	79488029	79504103	-	4100	-	- && sp|Q8SQ21|HINT2_BOVIN Histidine triad nucleotide-binding protein 2, mitochondrial OS=Bos taurus OX=9913 GN=HINT2 PE=2 SV=1 && PF01230:HIT domain	HIT
HDH_G06022	HDH_Gene_06022	chr3	79504268	79542373	+	3879	-	- && sp|A2RSQ0|DEN5B_MOUSE DENN domain-containing protein 5B OS=Mus musculus OX=10090 GN=Dennd5b PE=1 SV=2 && PF03455:dDENN domain|PF02141:DENN (AEX-3) domain|PF03456:uDENN domain|PF02759:RUN domain|PF01477:PLAT/LH2 domain	DENN
HDH_G06023	HDH_Gene_06023	chr3	79543858	79545032	+	462	-	- && - && -	-
HDH_G06036	HDH_Gene_06036	chr3	79935267	79935675	+	409	-	- && - && -	-
HDH_G06038	HDH_Gene_06038	chr3	79990619	80043942	+	5374	-	- && sp|Q12996|CSTF3_HUMAN Cleavage stimulation factor subunit 3 OS=Homo sapiens OX=9606 GN=CSTF3 PE=1 SV=1 && PF05843:Suppressor of forked protein (Suf)	-
HDH_G06039	HDH_Gene_06039	chr3	80046035	80058932	-	611	-	- && sp|Q148M7|TAF13_BOVIN Transcription initiation factor TFIID subunit 13 OS=Bos taurus OX=9913 GN=TAF13 PE=2 SV=1 && PF02269:Transcription initiation factor IID, 18kD subunit	-
HDH_G06040	HDH_Gene_06040	chr3	80059024	80062719	+	717	-	- && sp|Q14061|COX17_HUMAN Cytochrome c oxidase copper chaperone OS=Homo sapiens OX=9606 GN=COX17 PE=1 SV=2 && -	-
HDH_G06042	HDH_Gene_06042	chr3	80065725	80074385	-	906	-	- && sp|P59910|DJB13_HUMAN DnaJ homolog subfamily B member 13 OS=Homo sapiens OX=9606 GN=DNAJB13 PE=1 SV=1 && PF00226:DnaJ domain|PF01556:DnaJ C terminal domain	DnaJ_C
HDH_G06045	HDH_Gene_06045	chr3	80176032	80180171	-	2183	-	- && - && -	-
HDH_G06046	HDH_Gene_06046	chr3	80218790	80221264	-	2101	-	- && - && -	-
HDH_G06050	HDH_Gene_06050	chr3	80283137	80285392	-	2256	-	- && sp|Q8IN94|OSA_DROME Trithorax group protein osa OS=Drosophila melanogaster OX=7227 GN=osa PE=1 SV=1 && PF12031:SWI/SNF-like complex subunit BAF250/Osa	-
HDH_G06051	HDH_Gene_06051	chr3	80286081	80342134	-	5535	-	- && sp|Q8IN94|OSA_DROME Trithorax group protein osa OS=Drosophila melanogaster OX=7227 GN=osa PE=1 SV=1 && PF01388:ARID/BRIGHT DNA binding domain	ARID
HDH_G06059	HDH_Gene_06059	chr3	80671761	80698227	-	1389	-	- && sp|Q7T0B1|STK40_CHICK Serine/threonine-protein kinase 40 OS=Gallus gallus OX=9031 GN=STK40 PE=2 SV=1 && PF00069:Protein kinase domain	Pkinase
HDH_G06060	HDH_Gene_06060	chr3	80701947	80703539	+	261	-	- && - && -	-
HDH_G06061	HDH_Gene_06061	chr3	80704310	80709667	+	1264	-	- && sp|Q9VHN6|RM19_DROME 39S ribosomal protein L19, mitochondrial OS=Drosophila melanogaster OX=7227 GN=mRpL19 PE=2 SV=1 && PF01245:Ribosomal protein L19	-
HDH_G06068	HDH_Gene_06068	chr3	81078334	81144860	-	1797	-	- && sp|Q7T0B1|STK40_CHICK Serine/threonine-protein kinase 40 OS=Gallus gallus OX=9031 GN=STK40 PE=2 SV=1 && PF00069:Protein kinase domain	Pkinase
HDH_G06070	HDH_Gene_06070	chr3	81146515	81151795	+	1267	-	- && sp|Q9VHN6|RM19_DROME 39S ribosomal protein L19, mitochondrial OS=Drosophila melanogaster OX=7227 GN=mRpL19 PE=2 SV=1 && PF01245:Ribosomal protein L19	-
HDH_G06104	HDH_Gene_06104	chr3	81889238	81897588	-	3336	-	- && sp|Q9NQZ6|ZC4H2_HUMAN Zinc finger C4H2 domain-containing protein OS=Homo sapiens OX=9606 GN=ZC4H2 PE=1 SV=1 && PF10146:Zinc finger-containing protein	-
HDH_G06105	HDH_Gene_06105	chr3	81897826	81935518	+	2915	-	- && sp|Q3MHE4|MSH2_BOVIN DNA mismatch repair protein Msh2 OS=Bos taurus OX=9913 GN=MSH2 PE=2 SV=1 && PF05188:MutS domain II|PF05192:MutS domain III|PF01624:MutS domain I|PF05190:MutS family domain IV|PF00488:MutS domain V	-
HDH_G06107	HDH_Gene_06107	chr3	81950296	81962712	+	1490	-	- && sp|Q58CU0|EAF6_BOVIN Chromatin modification-related protein MEAF6 OS=Bos taurus OX=9913 GN=MEAF6 PE=2 SV=2 && PF09340:Histone acetyltransferase subunit NuA4	-
HDH_G06109	HDH_Gene_06109	chr3	82066287	82067064	+	778	-	- && - && -	-
HDH_G06110	HDH_Gene_06110	chr3	82083794	82155417	-	4142	-	- && sp|A1E2V0|BIRC3_CANLF Baculoviral IAP repeat-containing protein 3 OS=Canis lupus familiaris OX=9615 GN=BIRC3 PE=2 SV=1 && PF13920:Zinc finger, C3HC4 type (RING finger)|PF00653:Inhibitor of Apoptosis domain	BIR
HDH_G06111	HDH_Gene_06111	chr3	82190472	82204912	-	2306	-	- && sp|O08863|BIRC3_MOUSE Baculoviral IAP repeat-containing protein 3 OS=Mus musculus OX=10090 GN=Birc3 PE=1 SV=2 && PF13920:Zinc finger, C3HC4 type (RING finger)|PF00653:Inhibitor of Apoptosis domain	BIR
HDH_G06117	HDH_Gene_06117	chr3	82496706	82527195	-	1866	-	- && sp|Q5DJU3|ORC3_SPECI Origin recognition complex subunit 3 OS=Spermophilus citellus OX=9997 GN=ORC3 PE=2 SV=1 && PF07034:Origin recognition complex (ORC) subunit 3 N-terminus|PF18137:Origin recognition complex winged helix C-terminal	-
HDH_G06118	HDH_Gene_06118	chr3	82540512	82544173	-	1666	-	- && sp|Q5XJX0|JGN1A_DANRE Protein jagunal homolog 1-A OS=Danio rerio OX=7955 GN=jagn1a PE=2 SV=1 && PF07086:Jagunal, ER re-organisation during oogenesis	-
HDH_G06119	HDH_Gene_06119	chr3	82545356	82550505	+	1608	-	- && sp|Q9ESJ7|IKBP1_MOUSE Interleukin-1 receptor-associated kinase 1-binding protein 1 OS=Mus musculus OX=10090 GN=Irak1bp1 PE=1 SV=1 && PF04402:Protein of unknown function (DUF541)	-
HDH_G06120	HDH_Gene_06120	chr3	82554973	82566967	-	2192	-	- && - && -	-
HDH_G06136	HDH_Gene_06136	chr3	83020051	83020515	-	465	-	- && sp|P20678|CP2H2_CHICK Cytochrome P450 2H2 OS=Gallus gallus OX=9031 GN=CYP2H2 PE=1 SV=1 && PF00067:Cytochrome P450	p450
HDH_G06137	HDH_Gene_06137	chr3	83021414	83024164	-	345	-	- && sp|P05180|CP2H1_CHICK Cytochrome P450 2H1 OS=Gallus gallus OX=9031 GN=CYP2H1 PE=2 SV=1 && PF00067:Cytochrome P450	p450
HDH_G06139	HDH_Gene_06139	chr3	83075158	83087681	-	1566	-	- && sp|Q6GMR7|FAAH2_HUMAN Fatty-acid amide hydrolase 2 OS=Homo sapiens OX=9606 GN=FAAH2 PE=1 SV=1 && PF01425:Amidase	Amidase
HDH_G06140	HDH_Gene_06140	chr3	83139429	83330336	+	8981	-	- && sp|O75691|UTP20_HUMAN Small subunit processome component 20 homolog OS=Homo sapiens OX=9606 GN=UTP20 PE=1 SV=3 && PF07539:Down-regulated in metastasis	-
HDH_G06141	HDH_Gene_06141	chr3	83155540	83169827	-	3413	-	- && sp|Q6GMR7|FAAH2_HUMAN Fatty-acid amide hydrolase 2 OS=Homo sapiens OX=9606 GN=FAAH2 PE=1 SV=1 && PF01425:Amidase	Amidase
HDH_G06152	HDH_Gene_06152	chr3	83628096	83643136	-	2179	-	- && sp|Q24307|DIAP2_DROME Death-associated inhibitor of apoptosis 2 OS=Drosophila melanogaster OX=7227 GN=Diap2 PE=1 SV=3 && PF00653:Inhibitor of Apoptosis domain|PF13920:Zinc finger, C3HC4 type (RING finger)	BIR
HDH_G06155	HDH_Gene_06155	chr3	83655263	83661941	-	654	-	- && sp|Q5ZKR4|RABL3_CHICK Rab-like protein 3 OS=Gallus gallus OX=9031 GN=RABL3 PE=2 SV=1 && PF00071:Ras family	Ras
HDH_G06156	HDH_Gene_06156	chr3	83662140	83672898	+	1313	-	- && sp|Q5R8H5|T2EA_PONAB General transcription factor IIE subunit 1 OS=Pongo abelii OX=9601 GN=GTF2E1 PE=2 SV=1 && PF02002:TFIIE alpha subunit|PF08271:TFIIB zinc-binding|PF11521:C-terminal general transcription factor TFIIE alpha	TFIIE_alpha
HDH_G06171	HDH_Gene_06171	chr3	84100503	84121782	-	4462	-	- && sp|Q2KJC1|CDC5L_BOVIN Cell division cycle 5-like protein OS=Bos taurus OX=9913 GN=CDC5L PE=2 SV=1 && PF13921:Myb-like DNA-binding domain|PF11831:pre-mRNA splicing factor component	-
HDH_G06179	HDH_Gene_06179	chr3	84271141	84325514	+	6994	-	- && sp|O60287|NPA1P_HUMAN Nucleolar pre-ribosomal-associated protein 1 OS=Homo sapiens OX=9606 GN=URB1 PE=1 SV=4 && PF16201:Nucleolar pre-ribosomal-associated protein 1|PF11707:Ribosome 60S biogenesis N-terminal	-
HDH_G06181	HDH_Gene_06181	chr3	84352707	84396033	+	4432	-	- && sp|Q921G8|GCP2_MOUSE Gamma-tubulin complex component 2 OS=Mus musculus OX=10090 GN=Tubgcp2 PE=1 SV=2 && PF17681:Gamma tubulin complex component N-terminal|PF04130:Gamma tubulin complex component C-terminal	-
HDH_G06194	HDH_Gene_06194	chr3	84633230	84634462	-	1233	-	- && - && -	-
HDH_G06196	HDH_Gene_06196	chr3	84683071	84693287	-	1137	-	- && sp|P84169|PSD13_CHICK 26S proteasome non-ATPase regulatory subunit 13 OS=Gallus gallus OX=9031 GN=PSMD13 PE=1 SV=1 && PF01399:PCI domain	-
HDH_G06202	HDH_Gene_06202	chr3	84884293	84895011	-	1137	-	- && sp|P84169|PSD13_CHICK 26S proteasome non-ATPase regulatory subunit 13 OS=Gallus gallus OX=9031 GN=PSMD13 PE=1 SV=1 && PF01399:PCI domain	-
HDH_G06224	HDH_Gene_06224	chr3	85607109	85650420	-	1898	-	- && sp|Q803X1|CTU1_DANRE Cytoplasmic tRNA 2-thiolation protein 1 OS=Danio rerio OX=7955 GN=ctu1 PE=2 SV=1 && PF01171:PP-loop family|PF16503:Zinc-ribbon	-
HDH_G06228	HDH_Gene_06228	chr3	85760001	85769569	+	1332	-	- && sp|Q3SZL9|TM50B_BOVIN Transmembrane protein 50B OS=Bos taurus OX=9913 GN=TMEM50B PE=2 SV=1 && PF05255:Uncharacterised protein family (UPF0220)	-
HDH_G06233	HDH_Gene_06233	chr3	85822670	85843840	-	2538	-	- && sp|Q6P1U0|DONS_XENTR Protein downstream neighbor of son homolog OS=Xenopus tropicalis OX=8364 GN=donson PE=2 SV=1 && -	-
HDH_G06234	HDH_Gene_06234	chr3	85843874	85851336	+	1470	-	- && sp|Q9CPU4|MGST3_MOUSE Microsomal glutathione S-transferase 3 OS=Mus musculus OX=10090 GN=Mgst3 PE=1 SV=1 && PF01124:MAPEG family	-
HDH_G06265	HDH_Gene_06265	chr3	86756551	86761038	-	3659	-	- && sp|Q24799|MYPH_ECHGR Myophilin OS=Echinococcus granulosus OX=6210 PE=2 SV=1 && PF00402:Calponin family repeat|PF00307:Calponin homology (CH) domain	CH
HDH_G06267	HDH_Gene_06267	chr4	66544	79144	+	1901	-	- && sp|Q9JI61|LRAT_RAT Lecithin retinol acyltransferase OS=Rattus norvegicus OX=10116 GN=Lrat PE=1 SV=1 && PF04970:Lecithin retinol acyltransferase	-
HDH_G06293	HDH_Gene_06293	chr4	1067973	1068737	-	765	-	- && sp|Q9CYW4|HDHD3_MOUSE Haloacid dehalogenase-like hydrolase domain-containing protein 3 OS=Mus musculus OX=10090 GN=Hdhd3 PE=1 SV=1 && PF13419:Haloacid dehalogenase-like hydrolase	-
HDH_G06301	HDH_Gene_06301	chr4	1414055	1456063	-	2210	-	- && sp|Q01241|NF70_DORPE 70 kDa neurofilament protein OS=Doryteuthis pealeii OX=1051067 PE=2 SV=1 && PF00932:Lamin Tail Domain|PF00038:Intermediate filament protein	Filament
HDH_G06306	HDH_Gene_06306	chr4	1650503	1664049	-	5828	-	- && - && -	-
HDH_G06307	HDH_Gene_06307	chr4	1666874	1684443	-	5393	-	- && - && -	-
HDH_G06319	HDH_Gene_06319	chr4	2170244	2192626	-	1193	-	- && sp|Q5VUE5|CA053_HUMAN Uncharacterized protein C1orf53 OS=Homo sapiens OX=9606 GN=C1orf53 PE=1 SV=1 && PF00337:Galactoside-binding lectin|PF17653:Family of unknown function (DUF5522)	-
HDH_G06322	HDH_Gene_06322	chr4	2393581	2431724	-	2495	-	- && sp|Q7Z0T3|TEMPT_APLCA Temptin OS=Aplysia californica OX=6500 PE=1 SV=1 && PF03712:Copper type II ascorbate-dependent monooxygenase, C-terminal domain|PF01082:Copper type II ascorbate-dependent monooxygenase, N-terminal domain	Cu2_monoox_C
HDH_G06323	HDH_Gene_06323	chr4	2438380	2446125	-	537	-	- && sp|Q7ZV79|UCK2B_DANRE Uridine-cytidine kinase 2-B OS=Danio rerio OX=7955 GN=uck2b PE=2 SV=1 && PF00485:Phosphoribulokinase / Uridine kinase family	-
HDH_G06324	HDH_Gene_06324	chr4	2451460	2486478	+	753	-	- && - && -	-
HDH_G06326	HDH_Gene_06326	chr4	2617514	2631776	+	252	-	- && sp|Q5T4S7|UBR4_HUMAN E3 ubiquitin-protein ligase UBR4 OS=Homo sapiens OX=9606 GN=UBR4 PE=1 SV=1 && -	-
HDH_G06327	HDH_Gene_06327	chr4	2632611	2685016	+	3459	-	- && sp|Q5T4S7|UBR4_HUMAN E3 ubiquitin-protein ligase UBR4 OS=Homo sapiens OX=9606 GN=UBR4 PE=1 SV=1 && -	-
HDH_G06328	HDH_Gene_06328	chr4	2701944	2764390	+	5597	-	- && sp|Q5T4S7|UBR4_HUMAN E3 ubiquitin-protein ligase UBR4 OS=Homo sapiens OX=9606 GN=UBR4 PE=1 SV=1 && PF13764:E3 ubiquitin-protein ligase UBR4	-
HDH_G06329	HDH_Gene_06329	chr4	2765701	2787287	+	2526	-	- && - && PF13764:E3 ubiquitin-protein ligase UBR4	-
HDH_G06330	HDH_Gene_06330	chr4	2792738	2864191	-	3890	-	- && sp|Q8UVR3|LMX1B_XENLA LIM homeobox transcription factor 1-beta.1 OS=Xenopus laevis OX=8355 GN=lmx1b.1 PE=2 SV=1 && PF00046:Homeodomain|PF00412:LIM domain	Homeobox
HDH_G06332	HDH_Gene_06332	chr4	2985302	2989140	+	601	-	- && sp|Q9FVX1|GRXC3_ARATH Glutaredoxin-C3 OS=Arabidopsis thaliana OX=3702 GN=GRXC3 PE=2 SV=1 && -	-
HDH_G06333	HDH_Gene_06333	chr4	2991393	2996820	-	492	-	- && sp|Q2KID0|EXOS2_BOVIN Exosome complex component RRP4 OS=Bos taurus OX=9913 GN=EXOSC2 PE=2 SV=1 && PF15985:KH domain	-
HDH_G06335	HDH_Gene_06335	chr4	3005564	3010397	+	2989	-	- && - && PF15110:TMEM141 protein family	-
HDH_G06340	HDH_Gene_06340	chr4	3181823	3198308	-	2436	-	- && sp|Q7YR35|GNL1_PANTR Guanine nucleotide-binding protein-like 1 OS=Pan troglodytes OX=9598 GN=GNL1 PE=3 SV=3 && PF01926:50S ribosome-binding GTPase	-
HDH_G06345	HDH_Gene_06345	chr4	3353338	3391958	-	3176	-	- && sp|Q80VJ4|GPCP1_RAT Glycerophosphocholine phosphodiesterase GPCPD1 OS=Rattus norvegicus OX=10116 GN=Gpcpd1 PE=1 SV=1 && PF03009:Glycerophosphoryl diester phosphodiesterase family|PF00686:Starch binding domain	-
HDH_G06347	HDH_Gene_06347	chr4	3519675	3534892	+	1430	-	- && sp|Q5T280|CI114_HUMAN Putative methyltransferase C9orf114 OS=Homo sapiens OX=9606 GN=SPOUT1 PE=1 SV=3 && PF02598:Putative RNA methyltransferase	-
HDH_G06348	HDH_Gene_06348	chr4	3544602	3568008	+	1596	-	- && sp|Q8BTY8|SCFD2_MOUSE Sec1 family domain-containing protein 2 OS=Mus musculus OX=10090 GN=Scfd2 PE=1 SV=1 && PF00995:Sec1 family	Sec1
HDH_G06353	HDH_Gene_06353	chr4	3750790	3796643	+	3049	-	- && sp|Q5T1M5|FKB15_HUMAN FK506-binding protein 15 OS=Homo sapiens OX=9606 GN=FKBP15 PE=1 SV=2 && PF00254:FKBP-type peptidyl-prolyl cis-trans isomerase	FKBP_C
HDH_G06360	HDH_Gene_06360	chr4	3973974	4044044	+	7509	-	- && sp|P13395|SPTCA_DROME Spectrin alpha chain OS=Drosophila melanogaster OX=7227 GN=alpha-Spec PE=1 SV=2 && PF08726:Ca2+ insensitive EF hand|PF00435:Spectrin repeat|PF13499:EF-hand domain pair|PF00018:SH3 domain	SH3_1
HDH_G06385	HDH_Gene_06385	chr4	4857854	4865966	+	915	-	- && sp|A2RSY6|TRM1L_MOUSE TRMT1-like protein OS=Mus musculus OX=10090 GN=Trmt1l PE=1 SV=1 && PF02005:N2,N2-dimethylguanosine tRNA methyltransferase	TRM
HDH_G06386	HDH_Gene_06386	chr4	4865972	4868759	+	474	-	- && - && -	-
HDH_G06388	HDH_Gene_06388	chr4	4906656	4962585	-	1212	-	- && sp|Q09711|NCS1_SCHPO Calcium-binding protein NCS-1 OS=Schizosaccharomyces pombe (strain 972 / ATCC 24843) OX=284812 GN=ncs1 PE=1 SV=2 && PF00036:EF hand|PF13499:EF-hand domain pair	efhand
HDH_G06393	HDH_Gene_06393	chr4	5100938	5106820	+	1899	-	- && sp|P35953|VLDLR_RABIT Very low-density lipoprotein receptor OS=Oryctolagus cuniculus OX=9986 GN=VLDLR PE=2 SV=1 && PF00057:Low-density lipoprotein receptor domain class A	Ldl_recept_a
HDH_G06394	HDH_Gene_06394	chr4	5110792	5127851	-	3231	-	- && sp|Q32PX7|FUBP1_RAT Far upstream element-binding protein 1 OS=Rattus norvegicus OX=10116 GN=Fubp1 PE=1 SV=1 && PF09005:Domain of unknown function (DUF1897)|PF00013:KH domain	KH_1
HDH_G06401	HDH_Gene_06401	chr4	5765034	5786811	-	4448	-	- && sp|P48508|GSH0_RAT Glutamate--cysteine ligase regulatory subunit OS=Rattus norvegicus OX=10116 GN=Gclm PE=1 SV=1 && PF00248:Aldo/keto reductase family	Aldo_ket_red
HDH_G06402	HDH_Gene_06402	chr4	5788960	5817014	+	2466	-	- && sp|A0JM59|UBP20_XENTR Ubiquitin carboxyl-terminal hydrolase 20 OS=Xenopus tropicalis OX=8364 GN=usp20 PE=2 SV=1 && PF02148:Zn-finger in ubiquitin-hydrolases and other protein|PF06337:DUSP domain	-
HDH_G06403	HDH_Gene_06403	chr4	5822514	5822726	-	213	-	- && - && -	-
HDH_G06405	HDH_Gene_06405	chr4	5826388	5828324	-	1107	-	- && - && -	-
HDH_G06406	HDH_Gene_06406	chr4	5828610	5839862	+	3996	-	- && sp|Q8BY02|NKRF_MOUSE NF-kappa-B-repressing factor OS=Mus musculus OX=10090 GN=Nkrf PE=2 SV=3 && PF01424:R3H domain|PF11952:XRN-Two Binding Domain, XTBD|PF01585:G-patch domain	G-patch
HDH_G06407	HDH_Gene_06407	chr4	5989530	5992123	+	165	-	- && sp|Q16981|NCS1_APLCA Neuronal calcium sensor 1 OS=Aplysia californica OX=6500 PE=2 SV=2 && -	-
HDH_G06409	HDH_Gene_06409	chr4	6017117	6020791	-	372	-	- && sp|Q5VW38|GP107_HUMAN Protein GPR107 OS=Homo sapiens OX=9606 GN=GPR107 PE=1 SV=1 && PF06814:Lung seven transmembrane receptor	-
HDH_G06410	HDH_Gene_06410	chr4	6021558	6078356	-	1335	-	- && sp|Q8BUV8|GP107_MOUSE Protein GPR107 OS=Mus musculus OX=10090 GN=Gpr107 PE=1 SV=2 && PF06814:Lung seven transmembrane receptor	-
HDH_G06413	HDH_Gene_06413	chr4	6252609	6319778	+	1086	-	- && - && PF02865:STAT protein, protein interaction domain	STAT_int
HDH_G06414	HDH_Gene_06414	chr4	6324372	6359215	+	1812	-	- && sp|Q9TUZ1|STA5A_PIG Signal transducer and activator of transcription 5A OS=Sus scrofa OX=9823 GN=STAT5A PE=2 SV=1 && -	-
HDH_G06415	HDH_Gene_06415	chr4	6386923	6477083	+	4005	-	- && sp|P00520|ABL1_MOUSE Tyrosine-protein kinase ABL1 OS=Mus musculus OX=10090 GN=Abl1 PE=1 SV=3 && PF00018:SH3 domain|PF00017:SH2 domain|PF08919:F-actin binding|PF07714:Protein tyrosine and serine/threonine kinase	Pkinase_Tyr
HDH_G06416	HDH_Gene_06416	chr4	6500697	6510523	+	3164	-	- && sp|E7F021|ZD12B_DANRE Palmitoyltransferase ZDHHC12-B OS=Danio rerio OX=7955 GN=zdhhc12b PE=3 SV=1 && PF01529:DHHC palmitoyltransferase	-
HDH_G06420	HDH_Gene_06420	chr4	6541955	6548324	+	1064	-	- && sp|Q6DGW9|TMCO1_DANRE Calcium load-activated calcium channel OS=Danio rerio OX=7955 GN=tmco1 PE=2 SV=1 && PF01956:Integral membrane protein EMC3/TMCO1-like	-
HDH_G06421	HDH_Gene_06421	chr4	6550833	6554109	-	1802	-	- && sp|Q5E988|RS5_BOVIN 40S ribosomal protein S5 OS=Bos taurus OX=9913 GN=RPS5 PE=2 SV=3 && PF00177:Ribosomal protein S7p/S5e	-
HDH_G06424	HDH_Gene_06424	chr4	6588215	6655029	+	1796	-	- && - && -	-
HDH_G06426	HDH_Gene_06426	chr4	6794767	6830372	+	5006	-	- && sp|O61491|FLOT1_DROME Flotillin-1 OS=Drosophila melanogaster OX=7227 GN=Flo1 PE=2 SV=1 && PF01145:SPFH domain / Band 7 family|PF15975:Flotillin	-
HDH_G06437	HDH_Gene_06437	chr4	7100840	7101314	-	438	-	- && - && -	-
HDH_G06448	HDH_Gene_06448	chr4	7515307	7520810	+	1423	-	- && sp|Q9JJ94|SSNA1_MOUSE Sjoegren syndrome nuclear autoantigen 1 homolog OS=Mus musculus OX=10090 GN=Ssna1 PE=1 SV=1 && -	-
HDH_G06450	HDH_Gene_06450	chr4	7536339	7551861	-	993	-	- && sp|Q9UHL4|DPP2_HUMAN Dipeptidyl peptidase 2 OS=Homo sapiens OX=9606 GN=DPP7 PE=1 SV=3 && PF05577:Serine carboxypeptidase S28	Peptidase_S28
HDH_G06452	HDH_Gene_06452	chr4	7581510	7582460	-	951	-	- && sp|Q76MS7|HRH2_GORGO Histamine H2 receptor OS=Gorilla gorilla gorilla OX=9595 GN=HRH2 PE=3 SV=1 && PF00001:7 transmembrane receptor (rhodopsin family)	7tm_1
HDH_G06453	HDH_Gene_06453	chr4	7636420	7645130	-	354	-	- && sp|Q9ET22|DPP2_MOUSE Dipeptidyl peptidase 2 OS=Mus musculus OX=10090 GN=Dpp7 PE=1 SV=2 && PF05577:Serine carboxypeptidase S28	Peptidase_S28
HDH_G06454	HDH_Gene_06454	chr4	7649307	7659653	+	1443	-	- && sp|Q9WYG0|Y325_THEMA Uncharacterized oxidoreductase TM_0325 OS=Thermotoga maritima (strain ATCC 43589 / DSM 3109 / JCM 10099 / NBRC 100826 / MSB8) OX=243274 GN=TM_0325 PE=3 SV=1 && PF13561:Enoyl-(Acyl carrier protein) reductase	-
HDH_G06483	HDH_Gene_06483	chr4	8217483	8235020	+	1714	-	- && - && -	-
HDH_G06484	HDH_Gene_06484	chr4	8244529	8249310	+	480	-	- && - && -	-
HDH_G06494	HDH_Gene_06494	chr4	9033935	9040251	-	760	-	- && sp|O95237|LRAT_HUMAN Lecithin retinol acyltransferase OS=Homo sapiens OX=9606 GN=LRAT PE=1 SV=2 && PF04970:Lecithin retinol acyltransferase	-
HDH_G06495	HDH_Gene_06495	chr4	9047420	9049479	+	1418	-	- && - && PF05609:Lamina-associated polypeptide 1C (LAP1C)	-
HDH_G06496	HDH_Gene_06496	chr4	9053370	9064030	-	4406	-	- && sp|Q5U259|ELV1B_XENLA ELAV-like protein 1-B OS=Xenopus laevis OX=8355 GN=elavl1-b PE=1 SV=1 && PF00076:RNA recognition motif. (a.k.a. RRM, RBD, or RNP domain)	RRM_1
HDH_G06503	HDH_Gene_06503	chr4	9412265	9413517	+	1253	-	- && - && PF16058:Mucin-like	-
HDH_G06511	HDH_Gene_06511	chr4	9690615	9699036	+	3039	-	- && sp|O88995|IKBL1_MOUSE NF-kappa-B inhibitor-like protein 1 OS=Mus musculus OX=10090 GN=Nfkbil1 PE=2 SV=1 && -	-
HDH_G06523	HDH_Gene_06523	chr4	9882043	9886150	-	2050	-	- && - && PF15136:Uncharacterised protein family UPF0449	-
HDH_G06524	HDH_Gene_06524	chr4	9894522	9932549	-	7367	-	- && sp|Q9NZL6|RGL1_HUMAN Ral guanine nucleotide dissociation stimulator-like 1 OS=Homo sapiens OX=9606 GN=RGL1 PE=1 SV=1 && PF00617:RasGEF domain|PF00788:Ras association (RalGDS/AF-6) domain|PF00618:RasGEF N-terminal motif	RA
HDH_G06525	HDH_Gene_06525	chr4	9944398	9961359	+	1652	-	- && sp|Q5ZJF4|PRDX6_CHICK Peroxiredoxin-6 OS=Gallus gallus OX=9031 GN=PRDX6 PE=2 SV=3 && PF10417:C-terminal domain of 1-Cys peroxiredoxin|PF00578:AhpC/TSA family	-
HDH_G06527	HDH_Gene_06527	chr4	9986611	9989729	+	913	-	- && - && -	-
HDH_G06532	HDH_Gene_06532	chr4	10048053	10051632	-	2191	-	- && sp|Q0IH40|DNLZ_XENLA DNL-type zinc finger protein OS=Xenopus laevis OX=8355 GN=dnlz PE=2 SV=1 && PF05180:DNL zinc finger	-
HDH_G06533	HDH_Gene_06533	chr4	10051881	10058873	+	2548	-	- && sp|A9JS49|COQ4_XENLA Ubiquinone biosynthesis protein COQ4 homolog, mitochondrial OS=Xenopus laevis OX=8355 GN=coq4 PE=2 SV=1 && PF05019:Coenzyme Q (ubiquinone) biosynthesis protein Coq4	-
HDH_G06535	HDH_Gene_06535	chr4	10121563	10130342	+	7441	-	- && sp|Q8CC21|TTC19_MOUSE Tetratricopeptide repeat protein 19, mitochondrial OS=Mus musculus OX=10090 GN=Ttc19 PE=1 SV=1 && PF13424:Tetratricopeptide repeat	-
HDH_G06539	HDH_Gene_06539	chr4	10205316	10221356	+	3228	-	- && sp|Q9ULV3|CIZ1_HUMAN Cip1-interacting zinc finger protein OS=Homo sapiens OX=9606 GN=CIZ1 PE=1 SV=2 && -	-
HDH_G06541	HDH_Gene_06541	chr4	10418785	10462963	-	6045	-	- && - && PF02174:PTB domain (IRS-1 type)	-
HDH_G06542	HDH_Gene_06542	chr4	10468037	10522771	+	777	-	- && sp|Q9NQX5|NPDC1_HUMAN Neural proliferation differentiation and control protein 1 OS=Homo sapiens OX=9606 GN=NPDC1 PE=1 SV=2 && PF06809:Neural proliferation differentiation control-1 protein (NPDC1)	NPDC1
HDH_G06543	HDH_Gene_06543	chr4	10538861	10547116	-	1502	-	- && sp|O95295|SNAPN_HUMAN SNARE-associated protein Snapin OS=Homo sapiens OX=9606 GN=SNAPIN PE=1 SV=1 && PF14712:Snapin/Pallidin	-
HDH_G06544	HDH_Gene_06544	chr4	10552974	10553207	-	234	-	- && - && -	-
HDH_G06545	HDH_Gene_06545	chr4	10554913	10583497	-	3693	-	- && sp|A3KPW9|BAG6_DANRE Large proline-rich protein BAG6 OS=Danio rerio OX=7955 GN=Bag6 PE=3 SV=1 && PF12057:BCL2-associated athanogene 6|PF00240:Ubiquitin family	ubiquitin
HDH_G06546	HDH_Gene_06546	chr4	10583511	10590866	+	1503	-	- && sp|Q6GPQ6|EDF1_XENLA Endothelial differentiation-related factor 1 homolog OS=Xenopus laevis OX=8355 GN=edf1 PE=2 SV=1 && PF01381:Helix-turn-helix|PF08523:Multiprotein bridging factor 1	HTH_3
HDH_G06548	HDH_Gene_06548	chr4	10613730	10615371	-	396	-	- && sp|Q9IB84|PSB1A_CARAU Proteasome subunit beta type-1-A OS=Carassius auratus OX=7957 GN=psmb1-A PE=2 SV=1 && PF00227:Proteasome subunit	Proteasome
HDH_G06549	HDH_Gene_06549	chr4	10615397	10618591	-	1818	-	- && sp|Q9IB83|PSB1B_CARAU Proteasome subunit beta type-1-B OS=Carassius auratus OX=7957 GN=psmb1-B PE=2 SV=1 && PF00227:Proteasome subunit	Proteasome
HDH_G06550	HDH_Gene_06550	chr4	10617431	10623158	+	836	-	- && sp|Q9Y333|LSM2_HUMAN U6 snRNA-associated Sm-like protein LSm2 OS=Homo sapiens OX=9606 GN=LSM2 PE=1 SV=1 && PF01423:LSM domain	LSM
HDH_G06551	HDH_Gene_06551	chr4	10627281	10633315	+	5092	-	- && sp|Q69ZQ1|MYORG_MOUSE Myogenesis-regulating glycosidase OS=Mus musculus OX=10090 GN=Myorg PE=1 SV=2 && PF01055:Glycosyl hydrolases family 31	Glyco_hydro_31
HDH_G06558	HDH_Gene_06558	chr4	11256948	11269209	-	1190	-	- && sp|Q00719|MDMC_STRMY O-methyltransferase MdmC OS=Streptomyces mycarofaciens OX=1949 GN=mdmC PE=3 SV=1 && PF01596:O-methyltransferase	-
HDH_G06560	HDH_Gene_06560	chr4	11290521	11300133	+	1299	-	- && sp|Q9M047|WLI2B_ARATH LIM domain-containing protein WLIM2b OS=Arabidopsis thaliana OX=3702 GN=WLIM2B PE=1 SV=1 && -	-
HDH_G06561	HDH_Gene_06561	chr4	11321413	11339643	+	2081	-	- && sp|Q8IYH5|ZZZ3_HUMAN ZZ-type zinc finger-containing protein 3 OS=Homo sapiens OX=9606 GN=ZZZ3 PE=1 SV=1 && PF00569:Zinc finger, ZZ type|PF00249:Myb-like DNA-binding domain	Myb_DNA-binding
HDH_G06562	HDH_Gene_06562	chr4	11340632	11345847	-	701	-	- && sp|Q6GNY6|OSTCA_XENLA Oligosaccharyltransferase complex subunit ostc-A OS=Xenopus laevis OX=8355 GN=ostc-a PE=2 SV=1 && PF04756:OST3 / OST6 family, transporter family	-
HDH_G06563	HDH_Gene_06563	chr4	11345905	11367366	+	4796	-	- && sp|Q5TJE1|DAXX_CANLF Death domain-associated protein 6 OS=Canis lupus familiaris OX=9615 GN=DAXX PE=3 SV=1 && -	-
HDH_G06566	HDH_Gene_06566	chr4	11605156	11606473	+	177	-	- && sp|Q9NZ63|TLS1_HUMAN Telomere length and silencing protein 1 homolog OS=Homo sapiens OX=9606 GN=C9orf78 PE=1 SV=1 && -	-
HDH_G06572	HDH_Gene_06572	chr4	11804599	11813543	-	3238	-	- && sp|Q5R6L8|GPI8_PONAB GPI-anchor transamidase OS=Pongo abelii OX=9601 GN=PIGK PE=2 SV=1 && PF01650:Peptidase C13 family	-
HDH_G06574	HDH_Gene_06574	chr4	11865102	11887697	+	1722	-	- && sp|Q9Y6K8|KAD5_HUMAN Adenylate kinase isoenzyme 5 OS=Homo sapiens OX=9606 GN=AK5 PE=1 SV=2 && PF00406:Adenylate kinase	ADK
HDH_G06575	HDH_Gene_06575	chr4	11892018	11900469	-	1994	-	- && sp|Q6P7L4|SC22B_XENTR Vesicle-trafficking protein SEC22b OS=Xenopus tropicalis OX=8364 GN=sec22b PE=2 SV=1 && PF13774:Regulated-SNARE-like domain|PF00957:Synaptobrevin	-
HDH_G06576	HDH_Gene_06576	chr4	11902112	11954450	+	6276	-	- && sp|E9QAT4|SC16A_MOUSE Protein transport protein Sec16A OS=Mus musculus OX=10090 GN=Sec16a PE=1 SV=1 && PF12931:Sec23-binding domain of Sec16|PF12932:Vesicle coat trafficking protein Sec16 mid-region	-
HDH_G06578	HDH_Gene_06578	chr4	12104756	12135179	-	3250	-	- && - && PF04326:Putative DNA-binding domain	AAA_4
HDH_G06579	HDH_Gene_06579	chr4	12135268	12143316	+	1199	-	- && sp|P70195|PSB7_MOUSE Proteasome subunit beta type-7 OS=Mus musculus OX=10090 GN=Psmb7 PE=1 SV=1 && PF00227:Proteasome subunit|PF12465:Proteasome beta subunits C terminal	Proteasome
HDH_G06580	HDH_Gene_06580	chr4	12154889	12169585	+	3580	-	- && sp|O94760|DDAH1_HUMAN N(G),N(G)-dimethylarginine dimethylaminohydrolase 1 OS=Homo sapiens OX=9606 GN=DDAH1 PE=1 SV=3 && PF02274:Amidinotransferase	-
HDH_G06584	HDH_Gene_06584	chr4	12195405	12201518	-	780	-	- && sp|Q08257|QOR_HUMAN Quinone oxidoreductase OS=Homo sapiens OX=9606 GN=CRYZ PE=1 SV=1 && PF00107:Zinc-binding dehydrogenase	ADH_zinc_N
HDH_G06590	HDH_Gene_06590	chr4	12312297	12316446	-	1446	-	- && sp|Q5TJF6|S39A7_CANLF Zinc transporter SLC39A7 OS=Canis lupus familiaris OX=9615 GN=SLC39A7 PE=3 SV=1 && PF02535:ZIP Zinc transporter	-
HDH_G06596	HDH_Gene_06596	chr4	12560023	12567959	+	807	-	- && sp|Q99943|PLCA_HUMAN 1-acyl-sn-glycerol-3-phosphate acyltransferase alpha OS=Homo sapiens OX=9606 GN=AGPAT1 PE=1 SV=2 && PF01553:Acyltransferase	Acyltransferase
HDH_G06600	HDH_Gene_06600	chr4	12721138	12724513	-	2589	-	- && sp|Q5TZ07|PLPP6_DANRE Phospholipid phosphatase 6 OS=Danio rerio OX=7955 GN=plpp6 PE=2 SV=1 && PF01569:PAP2 superfamily	-
HDH_G06602	HDH_Gene_06602	chr4	12730719	12763754	-	5532	-	- && sp|Q80U93|NU214_MOUSE Nuclear pore complex protein Nup214 OS=Mus musculus OX=10090 GN=Nup214 PE=1 SV=2 && -	-
HDH_G06610	HDH_Gene_06610	chr4	13053412	13059457	-	1095	-	- && sp|P51121|GLNA_XENLA Glutamine synthetase OS=Xenopus laevis OX=8355 GN=glul PE=2 SV=1 && PF03951:Glutamine synthetase, beta-Grasp domain|PF00120:Glutamine synthetase, catalytic domain	-
HDH_G06612	HDH_Gene_06612	chr4	13167980	13183765	-	1368	-	- && sp|O43172|PRP4_HUMAN U4/U6 small nuclear ribonucleoprotein Prp4 OS=Homo sapiens OX=9606 GN=PRPF4 PE=1 SV=2 && PF08799:pre-mRNA processing factor 4 (PRP4) like|PF00400:WD domain, G-beta repeat	WD40
HDH_G06613	HDH_Gene_06613	chr4	13184732	13188401	+	3670	-	- && sp|Q68EK9|CDC26_DANRE Anaphase-promoting complex subunit CDC26 OS=Danio rerio OX=7955 GN=cdc26 PE=3 SV=1 && -	-
HDH_G06614	HDH_Gene_06614	chr4	13199985	13233073	+	3367	-	- && sp|Q15477|SKIV2_HUMAN Helicase SKI2W OS=Homo sapiens OX=9606 GN=SKIV2L PE=1 SV=3 && PF17911:Ski2 N-terminal region|PF00271:Helicase conserved C-terminal domain|PF08148:DSHCT (NUC185) domain|PF13234:rRNA-processing arch domain	Helicase_C
HDH_G06615	HDH_Gene_06615	chr4	13237050	13241332	-	918	-	- && - && PF10545:Alcohol dehydrogenase transcription factor Myb/SANT-like	-
HDH_G06617	HDH_Gene_06617	chr4	13307562	13311925	-	867	-	- && sp|P15105|GLNA_MOUSE Glutamine synthetase OS=Mus musculus OX=10090 GN=Glul PE=1 SV=6 && PF00120:Glutamine synthetase, catalytic domain|PF03951:Glutamine synthetase, beta-Grasp domain	-
HDH_G06618	HDH_Gene_06618	chr4	13328228	13343748	-	864	-	- && sp|P15105|GLNA_MOUSE Glutamine synthetase OS=Mus musculus OX=10090 GN=Glul PE=1 SV=6 && PF00120:Glutamine synthetase, catalytic domain	-
HDH_G06621	HDH_Gene_06621	chr4	13588350	13594927	+	969	-	- && - && PF12796:Ankyrin repeats (3 copies)	-
HDH_G06622	HDH_Gene_06622	chr4	13602776	13613583	-	2856	-	- && sp|Q63945|SET_RAT Protein SET OS=Rattus norvegicus OX=10116 GN=Set PE=2 SV=2 && PF00956:Nucleosome assembly protein (NAP)	-
HDH_G06623	HDH_Gene_06623	chr4	13617807	13694014	-	10376	-	- && - && -	-
HDH_G06626	HDH_Gene_06626	chr4	13733063	13747084	-	2806	-	- && sp|Q5ZKU5|RAB14_CHICK Ras-related protein Rab-14 OS=Gallus gallus OX=9031 GN=RAB14 PE=2 SV=3 && PF00071:Ras family	Ras
HDH_G06632	HDH_Gene_06632	chr4	14073681	14091539	+	1558	-	- && sp|Q91YR5|EFNMT_MOUSE eEF1A lysine and N-terminal methyltransferase OS=Mus musculus OX=10090 GN=EEF1AKNMT PE=1 SV=1 && PF08241:Methyltransferase domain	Methyltransf_11
HDH_G06633	HDH_Gene_06633	chr4	14092024	14097410	+	744	-	- && sp|Q91YR5|EFNMT_MOUSE eEF1A lysine and N-terminal methyltransferase OS=Mus musculus OX=10090 GN=EEF1AKNMT PE=1 SV=1 && PF01564:Spermine/spermidine synthase domain	-
HDH_G06636	HDH_Gene_06636	chr4	14183863	14194959	+	2226	-	- && sp|Q6PAR5|GAPD1_MOUSE GTPase-activating protein and VPS9 domain-containing protein 1 OS=Mus musculus OX=10090 GN=Gapvd1 PE=1 SV=2 && PF00616:GTPase-activator protein for Ras-like GTPase	-
HDH_G06637	HDH_Gene_06637	chr4	14195922	14220746	+	2517	-	- && sp|A5D794|GAPD1_BOVIN GTPase-activating protein and VPS9 domain-containing protein 1 OS=Bos taurus OX=9913 GN=GAPVD1 PE=2 SV=1 && PF02204:Vacuolar sorting protein 9 (VPS9) domain|PF18151:Domain of unknown function (DUF5601)	VPS9
HDH_G06653	HDH_Gene_06653	chr4	14589403	14609114	+	5941	-	- && sp|Q5VTL8|PR38B_HUMAN Pre-mRNA-splicing factor 38B OS=Homo sapiens OX=9606 GN=PRPF38B PE=1 SV=1 && PF03371:PRP38 family	PRP38
HDH_G06665	HDH_Gene_06665	chr4	15057976	15063620	+	5645	-	- && sp|Q5T447|HECD3_HUMAN E3 ubiquitin-protein ligase HECTD3 OS=Homo sapiens OX=9606 GN=HECTD3 PE=1 SV=1 && PF00632:HECT-domain (ubiquitin-transferase)|PF03256:Anaphase-promoting complex, subunit 10 (APC10)	HECT
HDH_G06666	HDH_Gene_06666	chr4	15075570	15078193	-	384	-	- && sp|O60613|SEP15_HUMAN Selenoprotein F OS=Homo sapiens OX=9606 GN=SELENOF PE=1 SV=4 && PF08806:Sep15/SelM redox domain	-
HDH_G06668	HDH_Gene_06668	chr4	15152082	15156270	-	1521	-	- && sp|Q9H2H8|PPIL3_HUMAN Peptidyl-prolyl cis-trans isomerase-like 3 OS=Homo sapiens OX=9606 GN=PPIL3 PE=1 SV=1 && PF00160:Cyclophilin type peptidyl-prolyl cis-trans isomerase/CLD	Pro_isomerase
HDH_G06669	HDH_Gene_06669	chr4	15156510	15170958	+	2510	-	- && sp|Q9UJX6|ANC2_HUMAN Anaphase-promoting complex subunit 2 OS=Homo sapiens OX=9606 GN=ANAPC2 PE=1 SV=1 && PF00888:Cullin family|PF08672:Anaphase promoting complex (APC) subunit 2	Cullin
HDH_G06673	HDH_Gene_06673	chr4	15236480	15261753	-	1663	-	- && sp|Q6DCP1|FXRD1_XENLA FAD-dependent oxidoreductase domain-containing protein 1 OS=Xenopus laevis OX=8355 GN=foxred1 PE=2 SV=1 && PF01266:FAD dependent oxidoreductase	DAO
HDH_G06674	HDH_Gene_06674	chr4	15269208	15278120	-	1526	-	- && sp|Q5XGG2|TRUB2_XENTR Mitochondrial mRNA pseudouridine synthase Trub2 OS=Xenopus tropicalis OX=8364 GN=Trub2 PE=2 SV=1 && PF01509:TruB family pseudouridylate synthase (N terminal domain)	-
HDH_G06675	HDH_Gene_06675	chr4	15278154	15286325	+	1818	-	- && sp|Q3KRF3|CA131_RAT Uncharacterized protein C1orf131 homolog OS=Rattus norvegicus OX=10116 PE=1 SV=1 && PF15375:Domain of unknown function (DUF4602)	-
HDH_G06692	HDH_Gene_06692	chr4	15798695	15815675	-	468	-	- && sp|Q6PCJ9|PPT2A_XENLA Lysosomal thioesterase PPT2-A OS=Xenopus laevis OX=8355 GN=ppt2-a PE=2 SV=1 && PF02089:Palmitoyl protein thioesterase	-
HDH_G06697	HDH_Gene_06697	chr4	15918833	15926049	-	381	-	- && - && -	-
HDH_G06708	HDH_Gene_06708	chr4	16066891	16068432	-	1492	-	- && - && -	-
HDH_G06710	HDH_Gene_06710	chr4	16082194	16091512	-	1272	-	- && - && -	-
HDH_G06711	HDH_Gene_06711	chr4	16095905	16097713	-	1809	-	- && - && -	-
HDH_G06712	HDH_Gene_06712	chr4	16099392	16100502	-	387	-	- && - && -	-
HDH_G06730	HDH_Gene_06730	chr4	16564002	16581156	+	3529	-	- && sp|C0IN03|HENMT_XENTR Small RNA 2'-O-methyltransferase OS=Xenopus tropicalis OX=8364 GN=henmt1 PE=2 SV=1 && -	-
HDH_G06734	HDH_Gene_06734	chr4	16621615	16647454	-	2498	-	- && sp|Q17GZ9|ARP5_AEDAE Actin-related protein 5 OS=Aedes aegypti OX=7159 GN=Arp5 PE=3 SV=1 && PF00022:Actin	Actin
HDH_G06736	HDH_Gene_06736	chr4	16662440	16664224	-	339	-	- && - && PF03670:Uncharacterised protein family (UPF0184)	-
HDH_G06737	HDH_Gene_06737	chr4	16664488	16674789	+	1468	-	- && sp|Q5WR10|DX39B_CANLF Spliceosome RNA helicase DDX39B OS=Canis lupus familiaris OX=9615 GN=DDX39B PE=3 SV=1 && PF00270:DEAD/DEAH box helicase|PF00271:Helicase conserved C-terminal domain	DEAD
HDH_G06738	HDH_Gene_06738	chr4	16684746	16759535	+	10826	-	- && sp|P60882|MEGF8_MOUSE Multiple epidermal growth factor-like domains protein 8 OS=Mus musculus OX=10090 GN=Megf8 PE=1 SV=2 && PF00053:Laminin EGF domain|PF07645:Calcium-binding EGF domain|PF13418:Galactose oxidase, central domain|PF00431:CUB domain	CUB
HDH_G06739	HDH_Gene_06739	chr4	16774525	16789946	-	3158	-	- && sp|Q7ZUC7|PGES2_DANRE Prostaglandin E synthase 2 OS=Danio rerio OX=7955 GN=ptges2 PE=2 SV=1 && PF00462:Glutaredoxin	-
HDH_G06740	HDH_Gene_06740	chr4	16798086	16816145	+	981	-	- && sp|P49696|SYVC_TAKRU Valine--tRNA ligase OS=Takifugu rubripes OX=31033 GN=vars1 PE=3 SV=1 && PF00133:tRNA synthetases class I (I, L, M and V)	-
HDH_G06741	HDH_Gene_06741	chr4	16816744	16834979	+	1485	-	- && sp|P49696|SYVC_TAKRU Valine--tRNA ligase OS=Takifugu rubripes OX=31033 GN=vars1 PE=3 SV=1 && PF00133:tRNA synthetases class I (I, L, M and V)|PF08264:Anticodon-binding domain of tRNA ligase	-
HDH_G06750	HDH_Gene_06750	chr4	17097281	17174174	-	6163	-	- && sp|Q96CN4|EVI5L_HUMAN EVI5-like protein OS=Homo sapiens OX=9606 GN=EVI5L PE=1 SV=1 && PF00566:Rab-GTPase-TBC domain	TBC
HDH_G06751	HDH_Gene_06751	chr4	17187780	17190585	+	1107	-	- && sp|Q13526|PIN1_HUMAN Peptidyl-prolyl cis-trans isomerase NIMA-interacting 1 OS=Homo sapiens OX=9606 GN=PIN1 PE=1 SV=1 && PF00639:PPIC-type PPIASE domain|PF00397:WW domain	WW
HDH_G06752	HDH_Gene_06752	chr4	17194660	17209403	-	1240	-	- && sp|P67868|CSK2B_BOVIN Casein kinase II subunit beta OS=Bos taurus OX=9913 GN=CSNK2B PE=1 SV=1 && PF01214:Casein kinase II regulatory subunit	-
HDH_G06753	HDH_Gene_06753	chr4	17211259	17217963	+	1065	-	- && sp|Q642A5|DPOE3_RAT DNA polymerase epsilon subunit 3 OS=Rattus norvegicus OX=10116 GN=Pole3 PE=1 SV=1 && PF00808:Histone-like transcription factor (CBF/NF-Y) and archaeal histone	-
HDH_G06766	HDH_Gene_06766	chr4	17572207	17621768	+	1424	-	- && sp|Q32LM0|SHLB1_BOVIN Endophilin-B1 OS=Bos taurus OX=9913 GN=SH3GLB1 PE=2 SV=1 && PF03114:BAR domain	-
HDH_G06782	HDH_Gene_06782	chr4	17998043	17998283	+	201	-	- && - && -	-
HDH_G06787	HDH_Gene_06787	chr4	18245135	18278500	+	5290	-	- && sp|Q7PMT1|EXD_ANOGA Homeobox protein extradenticle OS=Anopheles gambiae OX=7165 GN=exd PE=3 SV=2 && PF03792:PBC domain|PF00046:Homeodomain	PBC
HDH_G06788	HDH_Gene_06788	chr4	18313458	18316941	-	285	-	- && - && -	-
HDH_G06789	HDH_Gene_06789	chr4	18320212	18356883	+	3384	-	- && sp|Q9HD20|AT131_HUMAN Endoplasmic reticulum transmembrane helix translocase OS=Homo sapiens OX=9606 GN=ATP13A1 PE=1 SV=2 && PF00702:haloacid dehalogenase-like hydrolase|PF00122:E1-E2 ATPase	E1-E2_ATPase
HDH_G06793	HDH_Gene_06793	chr4	18494582	18500992	-	1800	-	- && - && PF02902:Ulp1 protease family, C-terminal catalytic domain	Peptidase_C48
HDH_G06794	HDH_Gene_06794	chr4	18501879	18502310	-	432	-	- && - && -	-
HDH_G06795	HDH_Gene_06795	chr4	18502480	18507105	-	1215	-	- && - && -	-
HDH_G06802	HDH_Gene_06802	chr4	18760031	18763111	+	3081	-	- && - && -	-
HDH_G06804	HDH_Gene_06804	chr4	18811475	18847950	-	1087	-	- && sp|Q6DGG1|ABHEB_RAT Protein ABHD14B OS=Rattus norvegicus OX=10116 GN=Abhd14b PE=2 SV=1 && PF12697:Alpha/beta hydrolase family	-
HDH_G06816	HDH_Gene_06816	chr4	19316094	19369616	-	2190	-	- && sp|Q96KQ7|EHMT2_HUMAN Histone-lysine N-methyltransferase EHMT2 OS=Homo sapiens OX=9606 GN=EHMT2 PE=1 SV=3 && PF12796:Ankyrin repeats (3 copies)|PF00856:SET domain|PF05033:Pre-SET motif	SET
HDH_G06817	HDH_Gene_06817	chr4	19407433	19435883	-	1572	-	- && - && -	-
HDH_G06822	HDH_Gene_06822	chr4	19609635	19617744	-	1539	-	- && sp|Q6UWP2|DHR11_HUMAN Dehydrogenase/reductase SDR family member 11 OS=Homo sapiens OX=9606 GN=DHRS11 PE=1 SV=1 && PF00106:short chain dehydrogenase	adh_short
HDH_G06825	HDH_Gene_06825	chr4	19643494	19648490	+	1212	-	- && - && -	-
HDH_G06826	HDH_Gene_06826	chr4	19646046	19694557	-	7199	-	- && sp|Q6IUU3|QSOX1_RAT Sulfhydryl oxidase 1 OS=Rattus norvegicus OX=10116 GN=Qsox1 PE=1 SV=1 && PF04777:Erv1 / Alr family|PF18371:Flavin adenine dinucleotide (FAD)-dependent sulfhydryl oxidase|PF18108:QSOX Trx-like domain|PF00085:Thioredoxin	Evr1_Alr
HDH_G06834	HDH_Gene_06834	chr4	20050509	20096516	+	6436	-	- && sp|Q9W0E8|ZER1_DROME Protein zer-1 homolog OS=Drosophila melanogaster OX=7227 GN=CG12084 PE=2 SV=2 && -	-
HDH_G06838	HDH_Gene_06838	chr4	20144905	20165656	-	1341	-	- && sp|Q8T5C6|RXR_BIOGL Retinoic acid receptor RXR OS=Biomphalaria glabrata OX=6526 GN=RXR PE=1 SV=1 && PF00105:Zinc finger, C4 type (two domains)|PF00104:Ligand-binding domain of nuclear hormone receptor	Hormone_recep
HDH_G06841	HDH_Gene_06841	chr4	20306970	20307164	-	195	-	- && - && -	-
HDH_G06842	HDH_Gene_06842	chr4	20325325	20339274	-	678	-	- && sp|Q5XIC0|ECI2_RAT Enoyl-CoA delta isomerase 2 OS=Rattus norvegicus OX=10116 GN=Eci2 PE=1 SV=1 && -	-
HDH_G06846	HDH_Gene_06846	chr4	20418212	20663715	+	3733	-	- && sp|Q92540|SMG7_HUMAN Protein SMG7 OS=Homo sapiens OX=9606 GN=SMG7 PE=1 SV=2 && PF10373:Est1 DNA/RNA binding domain|PF10374:Telomerase activating protein Est1	-
HDH_G06847	HDH_Gene_06847	chr4	20663776	20667978	-	3670	-	- && - && -	-
HDH_G06851	HDH_Gene_06851	chr4	20936885	20992010	-	4514	-	- && sp|Q9UBS9|SUCO_HUMAN SUN domain-containing ossification factor OS=Homo sapiens OX=9606 GN=SUCO PE=1 SV=1 && PF07738:Sad1 / UNC-like C-terminal	-
HDH_G06852	HDH_Gene_06852	chr4	20995508	21034990	+	1308	-	- && sp|Q9JKK1|STX6_MOUSE Syntaxin-6 OS=Mus musculus OX=10090 GN=Stx6 PE=1 SV=1 && PF05739:SNARE domain|PF09177:Syntaxin 6, N-terminal	SNARE
HDH_G06855	HDH_Gene_06855	chr4	21109222	21132879	-	2299	-	- && sp|Q8BMC1|VATG3_MOUSE V-type proton ATPase subunit G 3 OS=Mus musculus OX=10090 GN=Atp6v1g3 PE=1 SV=1 && PF03179:Vacuolar (H+)-ATPase G subunit	-
HDH_G06857	HDH_Gene_06857	chr4	21170573	21201960	+	2776	-	- && sp|Q05192|FTF1B_DROME Nuclear hormone receptor FTZ-F1 beta OS=Drosophila melanogaster OX=7227 GN=Hr39 PE=1 SV=3 && PF00105:Zinc finger, C4 type (two domains)|PF00104:Ligand-binding domain of nuclear hormone receptor	zf-C4
HDH_G06858	HDH_Gene_06858	chr4	21224391	21334281	+	2663	-	- && sp|Q9Y5Q8|TF3C5_HUMAN General transcription factor 3C polypeptide 5 OS=Homo sapiens OX=9606 GN=GTF3C5 PE=1 SV=2 && PF09734:RNA polymerase III transcription factor (TF)IIIC subunit HTH domain|PF17682:Tau95 Triple barrel domain	-
HDH_G06859	HDH_Gene_06859	chr4	21476062	21595076	+	3996	-	- && sp|P15101|DOPO_BOVIN Dopamine beta-hydroxylase OS=Bos taurus OX=9913 GN=DBH PE=1 SV=2 && PF14670:Coagulation Factor Xa inhibitory site|PF03712:Copper type II ascorbate-dependent monooxygenase, C-terminal domain|PF02494:HYR domain|PF01082:Copper type II ascorbate-dependent monooxygenase, N-terminal domain|PF03351:DOMON domain	Cu2_monoox_C
HDH_G06860	HDH_Gene_06860	chr4	21621593	21661928	-	2252	-	- && - && PF05731:TROVE domain	-
HDH_G06879	HDH_Gene_06879	chr4	22028972	22206799	+	5283	-	- && sp|O42101|NR5A2_CHICK Nuclear receptor subfamily 5 group A member 2 OS=Gallus gallus OX=9031 GN=NR5A2 PE=2 SV=1 && PF00104:Ligand-binding domain of nuclear hormone receptor|PF00105:Zinc finger, C4 type (two domains)	zf-C4
HDH_G06891	HDH_Gene_06891	chr4	22636683	22686757	-	1239	-	- && sp|Q66I24|ASSY_DANRE Argininosuccinate synthase OS=Danio rerio OX=7955 GN=ass1 PE=2 SV=1 && PF00764:Arginosuccinate synthase	-
HDH_G06893	HDH_Gene_06893	chr4	22739069	22787321	+	3143	-	- && sp|R9UTQ8|PROHY_STRGD L-proline trans-4-hydroxylase OS=Streptomyces griseoviridis OX=45398 PE=1 SV=1 && PF05721:Phytanoyl-CoA dioxygenase (PhyH)	PhyH
HDH_G06894	HDH_Gene_06894	chr4	22792025	22825768	+	8446	-	- && - && -	-
HDH_G06896	HDH_Gene_06896	chr4	22869086	22873850	-	2149	-	- && sp|Q95NM6|NUCG_CAEEL Endonuclease G, mitochondrial OS=Caenorhabditis elegans OX=6239 GN=cps-6 PE=1 SV=1 && PF01223:DNA/RNA non-specific endonuclease	-
HDH_G06897	HDH_Gene_06897	chr4	22876332	22902228	+	1387	-	- && sp|P29052|TF2B_DROME Transcription initiation factor IIB OS=Drosophila melanogaster OX=7227 GN=TfIIB PE=2 SV=1 && PF00382:Transcription factor TFIIB repeat|PF08271:TFIIB zinc-binding	TFIIB_Zn_Ribbon
HDH_G06908	HDH_Gene_06908	chr4	23391667	23415598	-	2935	-	- && sp|Q8BSN3|ODAD3_MOUSE outer dynein arm-docking complex subunit 3 OS=Mus musculus OX=10090 GN=ODAD3 PE=2 SV=2 && -	-
HDH_G06913	HDH_Gene_06913	chr4	23546276	23557698	-	1184	-	- && sp|Q0V898|NELFE_BOVIN Negative elongation factor E OS=Bos taurus OX=9913 GN=NELFE PE=2 SV=1 && PF00076:RNA recognition motif. (a.k.a. RRM, RBD, or RNP domain)	RRM_1
HDH_G06914	HDH_Gene_06914	chr4	23557954	23571310	+	1301	-	- && sp|B8ZXI1|QTRT2_MOUSE Queuine tRNA-ribosyltransferase accessory subunit 2 OS=Mus musculus OX=10090 GN=Qtrt2 PE=1 SV=2 && PF01702:Queuine tRNA-ribosyltransferase	TGT
HDH_G06915	HDH_Gene_06915	chr4	23575899	23581802	-	411	-	- && sp|Q6P7N4|HMCES_XENTR Abasic site processing protein HMCES OS=Xenopus tropicalis OX=8364 GN=hmces PE=2 SV=1 && PF02586:SOS response associated peptidase (SRAP)	-
HDH_G06916	HDH_Gene_06916	chr4	23583782	23589542	-	393	-	- && - && PF02586:SOS response associated peptidase (SRAP)	-
HDH_G06917	HDH_Gene_06917	chr4	23640224	23685110	+	10559	-	- && sp|Q16513|PKN2_HUMAN Serine/threonine-protein kinase N2 OS=Homo sapiens OX=9606 GN=PKN2 PE=1 SV=1 && PF02185:Hr1 repeat|PF00069:Protein kinase domain|PF00433:Protein kinase C terminal domain	Pkinase
HDH_G06919	HDH_Gene_06919	chr4	23785687	23788735	-	2120	-	- && sp|Q9ER41|TOR1B_MOUSE Torsin-1B OS=Mus musculus OX=10090 GN=Tor1b PE=1 SV=2 && PF06309:Torsin	-
HDH_G06921	HDH_Gene_06921	chr4	23831627	23857479	+	6854	-	- && sp|Q5RDY4|S27A4_PONAB Long-chain fatty acid transport protein 4 OS=Pongo abelii OX=9601 GN=SLC27A4 PE=2 SV=1 && PF13193:AMP-binding enzyme C-terminal domain|PF00501:AMP-binding enzyme	AMP-binding
HDH_G06925	HDH_Gene_06925	chr4	24031549	24059062	-	3659	-	- && - && -	-
HDH_G06926	HDH_Gene_06926	chr4	24055300	24081756	+	2011	-	- && sp|Q566U4|KFA_DANRE Kynurenine formamidase OS=Danio rerio OX=7955 GN=afmid PE=2 SV=2 && PF07859:alpha/beta hydrolase fold	Abhydrolase_3
HDH_G06931	HDH_Gene_06931	chr4	24353812	24415188	+	4915	-	- && sp|Q5ZJK0|RGPS1_CHICK Ras-specific guanine nucleotide-releasing factor RalGPS1 OS=Gallus gallus OX=9031 GN=RALGPS1 PE=2 SV=1 && PF00617:RasGEF domain	-
HDH_G06932	HDH_Gene_06932	chr4	24418217	24419550	+	1113	-	- && - && -	-
HDH_G06936	HDH_Gene_06936	chr4	24542459	24546022	-	1078	-	- && - && PF12796:Ankyrin repeats (3 copies)	-
HDH_G06937	HDH_Gene_06937	chr4	24555253	24558343	+	3091	-	- && sp|Q6NYT3|IER5L_DANRE Immediate early response gene 5-like protein OS=Danio rerio OX=7955 GN=ier5l PE=2 SV=2 && PF05760:Immediate early response protein (IER)	-
HDH_G06938	HDH_Gene_06938	chr4	24646343	24677884	-	2489	-	- && sp|Q2KJ44|PTPA_BOVIN Serine/threonine-protein phosphatase 2A activator OS=Bos taurus OX=9913 GN=PTPA PE=2 SV=1 && PF03095:Phosphotyrosyl phosphate activator (PTPA) protein	PTPA
HDH_G06939	HDH_Gene_06939	chr4	24689367	24711567	+	3953	-	- && sp|P47934|CACP_MOUSE Carnitine O-acetyltransferase OS=Mus musculus OX=10090 GN=Crat PE=1 SV=3 && PF00755:Choline/Carnitine o-acyltransferase	-
HDH_G06940	HDH_Gene_06940	chr4	24711794	24712494	-	701	-	- && - && -	-
HDH_G06942	HDH_Gene_06942	chr4	24760167	24762451	-	2285	-	- && - && -	-
HDH_G06943	HDH_Gene_06943	chr4	24764049	24774699	-	603	-	- && sp|B2KI79|DOPP1_RHIFE Dolichyldiphosphatase 1 OS=Rhinolophus ferrumequinum OX=59479 GN=DOLPP1 PE=3 SV=1 && PF01569:PAP2 superfamily	-
HDH_G06944	HDH_Gene_06944	chr4	24775657	24787051	+	1086	-	- && sp|Q7SYK1|TGT_DANRE Queuine tRNA-ribosyltransferase catalytic subunit 1 OS=Danio rerio OX=7955 GN=qtrt1 PE=2 SV=1 && PF01702:Queuine tRNA-ribosyltransferase	TGT
HDH_G06948	HDH_Gene_06948	chr4	24855457	24856968	-	1512	-	- && - && -	-
HDH_G06949	HDH_Gene_06949	chr4	24857767	24862579	-	675	-	- && - && PF00057:Low-density lipoprotein receptor domain class A	Ldl_recept_a
HDH_G06957	HDH_Gene_06957	chr4	25246415	25252252	-	1223	-	- && sp|Q5PQQ4|PIGC_RAT Phosphatidylinositol N-acetylglucosaminyltransferase subunit C OS=Rattus norvegicus OX=10116 GN=Pigc PE=2 SV=1 && PF06432:Phosphatidylinositol N-acetylglucosaminyltransferase	-
HDH_G06959	HDH_Gene_06959	chr4	25275511	25284184	-	3236	-	- && - && PF01195:Peptidyl-tRNA hydrolase	-
HDH_G06960	HDH_Gene_06960	chr4	25284286	25298301	+	1301	-	- && sp|P50171|DHB8_MOUSE (3R)-3-hydroxyacyl-CoA dehydrogenase OS=Mus musculus OX=10090 GN=Hsd17b8 PE=1 SV=2 && PF13561:Enoyl-(Acyl carrier protein) reductase	-
HDH_G06961	HDH_Gene_06961	chr4	25303396	25309067	-	1846	-	- && sp|Q8R2M2|TDIF2_MOUSE Deoxynucleotidyltransferase terminal-interacting protein 2 OS=Mus musculus OX=10090 GN=Dnttip2 PE=1 SV=1 && PF08698:Fcf2 pre-rRNA processing	-
HDH_G06962	HDH_Gene_06962	chr4	25313642	25316194	-	2371	-	- && sp|Q9ESN6|TRIM2_MOUSE Tripartite motif-containing protein 2 OS=Mus musculus OX=10090 GN=Trim2 PE=1 SV=1 && PF00097:Zinc finger, C3HC4 type (RING finger)	zf-C3HC4
HDH_G06963	HDH_Gene_06963	chr4	25320651	25323342	+	2692	-	- && sp|O15164|TIF1A_HUMAN Transcription intermediary factor 1-alpha OS=Homo sapiens OX=9606 GN=TRIM24 PE=1 SV=3 && PF00643:B-box zinc finger|PF13445:RING-type zinc-finger	zf-B_box
HDH_G06969	HDH_Gene_06969	chr4	25360112	25415282	+	9186	-	- && sp|Q62839|GOGA2_RAT Golgin subfamily A member 2 OS=Rattus norvegicus OX=10116 GN=Golga2 PE=1 SV=4 && PF15070:Putative golgin subfamily A member 2-like protein 5	-
HDH_G06971	HDH_Gene_06971	chr4	25424148	25425116	+	969	-	- && - && -	-
HDH_G06972	HDH_Gene_06972	chr4	25434764	25565712	+	2986	-	- && sp|Q9UJX4|APC5_HUMAN Anaphase-promoting complex subunit 5 OS=Homo sapiens OX=9606 GN=ANAPC5 PE=1 SV=2 && PF12862:Anaphase-promoting complex subunit 5	-
HDH_G06973	HDH_Gene_06973	chr4	25567569	25579438	-	2619	-	- && sp|Q2HXL6|EDEM3_MOUSE ER degradation-enhancing alpha-mannosidase-like protein 3 OS=Mus musculus OX=10090 GN=Edem3 PE=1 SV=2 && PF02225:PA domain|PF01532:Glycosyl hydrolase family 47	-
HDH_G06974	HDH_Gene_06974	chr4	25581249	25607149	-	1179	-	- && sp|Q6GQB9|EDEM3_XENLA ER degradation-enhancing alpha-mannosidase-like protein 3 OS=Xenopus laevis OX=8355 GN=edem3 PE=2 SV=2 && PF01532:Glycosyl hydrolase family 47	-
HDH_G06975	HDH_Gene_06975	chr4	25609159	25622570	+	1419	-	- && - && PF10184:Uncharacterized conserved protein (DUF2358)	-
HDH_G06976	HDH_Gene_06976	chr4	25625902	25627933	+	2032	-	- && - && -	-
HDH_G06981	HDH_Gene_06981	chr4	25727813	25772213	-	5292	-	- && sp|Q9NRR4|RNC_HUMAN Ribonuclease 3 OS=Homo sapiens OX=9606 GN=DROSHA PE=1 SV=2 && PF14622:Ribonuclease-III-like|PF00636:Ribonuclease III domain|PF00035:Double-stranded RNA binding motif	Ribonuclease_3
HDH_G06991	HDH_Gene_06991	chr4	26170062	26185576	-	1249	-	- && sp|Q6GLD8|CDK9_XENTR Cyclin-dependent kinase 9 OS=Xenopus tropicalis OX=8364 GN=cdk9 PE=2 SV=1 && PF00069:Protein kinase domain	Pkinase
HDH_G06993	HDH_Gene_06993	chr4	26206481	26223099	+	1109	-	- && - && PF05721:Phytanoyl-CoA dioxygenase (PhyH)	PhyH
HDH_G07000	HDH_Gene_07000	chr4	26736224	26804553	-	7729	-	- && sp|P39053|DYN1_MOUSE Dynamin-1 OS=Mus musculus OX=10090 GN=Dnm1 PE=1 SV=2 && PF00169:PH domain|PF01031:Dynamin central region|PF00350:Dynamin family|PF02212:Dynamin GTPase effector domain	PH
HDH_G07001	HDH_Gene_07001	chr4	26838329	26879947	+	2632	-	- && sp|A0A1D3PCM3|SST_EMEND Serine O-succinyltransferase OS=Emericella nidulans OX=162425 GN=CysA PE=1 SV=1 && PF00561:alpha/beta hydrolase fold	Abhydrolase_1
HDH_G07008	HDH_Gene_07008	chr4	27173610	27177497	+	378	-	- && sp|Q28DG7|UBAC1_XENTR Ubiquitin-associated domain-containing protein 1 OS=Xenopus tropicalis OX=8364 GN=ubac1 PE=2 SV=1 && -	-
HDH_G07009	HDH_Gene_07009	chr4	27183909	27197218	+	378	-	- && sp|Q9BSL1|UBAC1_HUMAN Ubiquitin-associated domain-containing protein 1 OS=Homo sapiens OX=9606 GN=UBAC1 PE=1 SV=1 && -	-
HDH_G07030	HDH_Gene_07030	chr4	28006548	28050864	+	3122	-	- && - && -	-
HDH_G07035	HDH_Gene_07035	chr4	28090297	28110254	+	3743	-	- && - && -	-
HDH_G07040	HDH_Gene_07040	chr4	28349550	28356339	+	1915	-	- && sp|Q28FE4|MORN5_XENTR MORN repeat-containing protein 5 OS=Xenopus tropicalis OX=8364 GN=morn5 PE=2 SV=1 && -	-
HDH_G07041	HDH_Gene_07041	chr4	28356369	28371668	-	1458	-	- && sp|Q5E9B3|PGTB2_BOVIN Geranylgeranyl transferase type-2 subunit beta OS=Bos taurus OX=9913 GN=RABGGTB PE=2 SV=1 && PF00432:Prenyltransferase and squalene oxidase repeat	-
HDH_G07044	HDH_Gene_07044	chr4	28416213	28423394	-	2235	-	- && - && -	-
HDH_G07045	HDH_Gene_07045	chr4	28423858	28424272	-	270	-	- && - && -	-
HDH_G07046	HDH_Gene_07046	chr4	28425908	28448681	-	1590	-	- && sp|Q5SXM2|SNPC4_HUMAN snRNA-activating protein complex subunit 4 OS=Homo sapiens OX=9606 GN=SNAPC4 PE=1 SV=1 && PF00249:Myb-like DNA-binding domain	Myb_DNA-binding
HDH_G07047	HDH_Gene_07047	chr4	28449028	28482346	+	3876	-	- && sp|Q92574|TSC1_HUMAN Hamartin OS=Homo sapiens OX=9606 GN=TSC1 PE=1 SV=2 && PF04388:Hamartin protein	-
HDH_G07049	HDH_Gene_07049	chr4	28486869	28488949	+	1617	-	- && - && -	-
HDH_G07050	HDH_Gene_07050	chr4	28489105	28502330	-	1235	-	- && - && PF01084:Ribosomal protein S18	-
HDH_G07051	HDH_Gene_07051	chr4	28513521	28532134	+	1542	-	- && sp|O55000|PP1RA_RAT Serine/threonine-protein phosphatase 1 regulatory subunit 10 OS=Rattus norvegicus OX=10116 GN=Ppp1r10 PE=1 SV=1 && PF08711:TFIIS helical bundle-like domain	-
HDH_G07052	HDH_Gene_07052	chr4	28535945	28541627	-	1159	-	- && sp|Q15527|SURF2_HUMAN Surfeit locus protein 2 OS=Homo sapiens OX=9606 GN=SURF2 PE=1 SV=3 && PF05477:Surfeit locus protein 2 (SURF2)	-
HDH_G07056	HDH_Gene_07056	chr4	28660604	28703026	+	1494	-	- && sp|Q9WVR6|LAT2_RAT Large neutral amino acids transporter small subunit 2 OS=Rattus norvegicus OX=10116 GN=Slc7a8 PE=1 SV=1 && PF13520:Amino acid permease	-
HDH_G07059	HDH_Gene_07059	chr4	28735208	28751834	+	1567	-	- && sp|Q5E9B3|PGTB2_BOVIN Geranylgeranyl transferase type-2 subunit beta OS=Bos taurus OX=9913 GN=RABGGTB PE=2 SV=1 && PF00432:Prenyltransferase and squalene oxidase repeat	-
HDH_G07060	HDH_Gene_07060	chr4	28753100	28754405	-	390	-	- && sp|Q28FE4|MORN5_XENTR MORN repeat-containing protein 5 OS=Xenopus tropicalis OX=8364 GN=morn5 PE=2 SV=1 && -	-
HDH_G07061	HDH_Gene_07061	chr4	28755652	28758244	-	324	-	- && - && -	-
HDH_G07073	HDH_Gene_07073	chr4	29085910	29101918	-	2149	-	- && sp|Q3SZB4|ACADM_BOVIN Medium-chain specific acyl-CoA dehydrogenase, mitochondrial OS=Bos taurus OX=9913 GN=ACADM PE=2 SV=1 && PF02771:Acyl-CoA dehydrogenase, N-terminal domain|PF00441:Acyl-CoA dehydrogenase, C-terminal domain|PF02770:Acyl-CoA dehydrogenase, middle domain	-
HDH_G07076	HDH_Gene_07076	chr4	29126617	29137994	+	4430	-	- && - && -	-
HDH_G07077	HDH_Gene_07077	chr4	29151730	29161260	-	1542	-	- && sp|O00115|DNS2A_HUMAN Deoxyribonuclease-2-alpha OS=Homo sapiens OX=9606 GN=DNASE2 PE=1 SV=2 && PF03265:Deoxyribonuclease II	-
HDH_G07082	HDH_Gene_07082	chr4	29248063	29267714	+	1931	-	- && sp|Q92759|TF2H4_HUMAN General transcription factor IIH subunit 4 OS=Homo sapiens OX=9606 GN=GTF2H4 PE=1 SV=1 && PF18307:Transcription factor Tfb2 (p52) C-terminal domain|PF03849:Transcription factor Tfb2	-
HDH_G07084	HDH_Gene_07084	chr4	29327348	29340523	-	5816	-	- && - && -	-
HDH_G07085	HDH_Gene_07085	chr4	29343324	29360090	-	5403	-	- && - && -	-
HDH_G07086	HDH_Gene_07086	chr4	29386621	29421514	-	2751	-	- && sp|Q09225|NRF6_CAEEL Nose resistant to fluoxetine protein 6 OS=Caenorhabditis elegans OX=6239 GN=nrf-6 PE=1 SV=3 && -	-
HDH_G07091	HDH_Gene_07091	chr4	29465789	29475422	+	1836	-	- && sp|Q9JI61|LRAT_RAT Lecithin retinol acyltransferase OS=Rattus norvegicus OX=10116 GN=Lrat PE=1 SV=1 && PF04970:Lecithin retinol acyltransferase	-
HDH_G07093	HDH_Gene_07093	chr4	29569786	29610291	-	10476	-	- && sp|P62294|ASPM_PONPY Abnormal spindle-like microcephaly-associated protein homolog OS=Pongo pygmaeus OX=9600 GN=ASPM PE=2 SV=1 && PF15780:Abnormal spindle-like microcephaly-assoc'd, ASPM-SPD-2-Hydin	-
HDH_G07094	HDH_Gene_07094	chr4	29610486	29618578	+	1341	-	- && - && PF04145:Ctr copper transporter family	-
HDH_G07098	HDH_Gene_07098	chr4	29683141	29719537	-	4266	-	- && sp|Q7ZYD5|SCMC2_XENLA Calcium-binding mitochondrial carrier protein SCaMC-2 OS=Xenopus laevis OX=8355 GN=slc25a25 PE=2 SV=1 && PF13499:EF-hand domain pair|PF00153:Mitochondrial carrier protein	Mito_carr
HDH_G07120	HDH_Gene_07120	chr4	30628482	30742674	-	901	-	- && sp|Q921Y2|IMP3_MOUSE U3 small nucleolar ribonucleoprotein protein IMP3 OS=Mus musculus OX=10090 GN=Imp3 PE=2 SV=1 && PF01479:S4 domain|PF00163:Ribosomal protein S4/S9 N-terminal domain	S4
HDH_G07131	HDH_Gene_07131	chr4	31596802	31602244	-	1325	-	- && sp|B1LXF6|TAM_METRJ Trans-aconitate 2-methyltransferase OS=Methylobacterium radiotolerans (strain ATCC 27329 / DSM 1819 / JCM 2831 / NBRC 15690 / NCIMB 10815 / 0-1) OX=426355 GN=tam PE=3 SV=1 && PF08241:Methyltransferase domain	Methyltransf_11
HDH_G07134	HDH_Gene_07134	chr4	31694113	31705971	-	1338	-	- && - && -	-
HDH_G07145	HDH_Gene_07145	chr4	32519337	32567091	-	3993	-	- && sp|Q8N1B4|VPS52_HUMAN Vacuolar protein sorting-associated protein 52 homolog OS=Homo sapiens OX=9606 GN=VPS52 PE=1 SV=1 && PF04129:Vps52 / Sac2 family	-
HDH_G07146	HDH_Gene_07146	chr4	32567505	32568918	+	273	-	- && sp|Q3T0R1|RS18_BOVIN 40S ribosomal protein S18 OS=Bos taurus OX=9913 GN=RPS18 PE=2 SV=3 && -	-
HDH_G07147	HDH_Gene_07147	chr4	32580963	32581270	-	308	-	- && - && -	-
HDH_G07148	HDH_Gene_07148	chr4	32582424	32586744	-	501	-	- && sp|O15213|WDR46_HUMAN WD repeat-containing protein 46 OS=Homo sapiens OX=9606 GN=WDR46 PE=1 SV=3 && PF08149:BING4CT (NUC141) domain	-
HDH_G07149	HDH_Gene_07149	chr4	32588510	32598666	-	1059	-	- && sp|O15213|WDR46_HUMAN WD repeat-containing protein 46 OS=Homo sapiens OX=9606 GN=WDR46 PE=1 SV=3 && -	-
HDH_G07150	HDH_Gene_07150	chr4	32602071	32621012	+	4037	-	- && sp|O00311|CDC7_HUMAN Cell division cycle 7-related protein kinase OS=Homo sapiens OX=9606 GN=CDC7 PE=1 SV=1 && PF00069:Protein kinase domain	Pkinase
HDH_G07163	HDH_Gene_07163	chr4	33038347	33041961	-	453	-	- && sp|Q07327|ROP_DROME Protein ROP OS=Drosophila melanogaster OX=7227 GN=Rop PE=2 SV=2 && PF00995:Sec1 family	Sec1
HDH_G07165	HDH_Gene_07165	chr4	33105461	33136886	-	1059	-	- && sp|O75191|XYLB_HUMAN Xylulose kinase OS=Homo sapiens OX=9606 GN=XYLB PE=1 SV=3 && PF02782:FGGY family of carbohydrate kinases, C-terminal domain	-
HDH_G07166	HDH_Gene_07166	chr4	33147283	33157181	-	7146	-	- && sp|Q6UVK1|CSPG4_HUMAN Chondroitin sulfate proteoglycan 4 OS=Homo sapiens OX=9606 GN=CSPG4 PE=1 SV=2 && PF16184:Cadherin-like|PF02210:Laminin G domain	Laminin_G_2
HDH_G07167	HDH_Gene_07167	chr4	33192689	33198991	-	984	-	- && sp|Q9BVQ7|SPA5L_HUMAN Spermatogenesis-associated protein 5-like protein 1 OS=Homo sapiens OX=9606 GN=SPATA5L1 PE=1 SV=2 && PF00004:ATPase family associated with various cellular activities (AAA)|PF17862:AAA+ lid domain	AAA
HDH_G07168	HDH_Gene_07168	chr4	33200524	33202535	-	1215	-	- && sp|A7YSY2|SPA5L_BOVIN Spermatogenesis-associated protein 5-like protein 1 OS=Bos taurus OX=9913 GN=SPATA5L1 PE=2 SV=1 && PF00004:ATPase family associated with various cellular activities (AAA)	AAA
HDH_G07169	HDH_Gene_07169	chr4	33203533	33206265	+	2199	-	- && sp|Q9CPW3|RM54_MOUSE 39S ribosomal protein L54, mitochondrial OS=Mus musculus OX=10090 GN=Mrpl54 PE=1 SV=1 && PF08561:Mitochondrial ribosomal protein L37	-
HDH_G07187	HDH_Gene_07187	chr4	34277754	34281677	+	3924	-	- && - && -	-
HDH_G07188	HDH_Gene_07188	chr4	34283086	34301983	-	1527	-	- && sp|Q8R3D1|TBC13_MOUSE TBC1 domain family member 13 OS=Mus musculus OX=10090 GN=Tbc1d13 PE=1 SV=1 && PF00566:Rab-GTPase-TBC domain	TBC
HDH_G07189	HDH_Gene_07189	chr4	34309539	34318438	+	1872	-	- && sp|Q9QXW2|FBXW5_MOUSE F-box/WD repeat-containing protein 5 OS=Mus musculus OX=10090 GN=Fbxw5 PE=1 SV=1 && PF12937:F-box-like|PF00400:WD domain, G-beta repeat	WD40
HDH_G07191	HDH_Gene_07191	chr4	34425705	34432614	+	2357	-	- && sp|P70372|ELAV1_MOUSE ELAV-like protein 1 OS=Mus musculus OX=10090 GN=Elavl1 PE=1 SV=2 && PF00076:RNA recognition motif. (a.k.a. RRM, RBD, or RNP domain)	RRM_1
HDH_G07196	HDH_Gene_07196	chr4	34857688	34883060	-	1632	-	- && sp|A4IIM3|SIN1_XENTR Target of rapamycin complex 2 subunit MAPKAP1 OS=Xenopus tropicalis OX=8364 GN=mapkap1 PE=2 SV=1 && PF05422:Stress-activated map kinase interacting protein 1 (SIN1)|PF16978:SAPK-interacting protein 1 (Sin1), middle CRIM domain|PF16979:SAPK-interacting protein 1 (Sin1), Pleckstrin-homology	-
HDH_G07204	HDH_Gene_07204	chr4	35324591	35342835	-	3759	-	- && - && -	-
HDH_G07206	HDH_Gene_07206	chr4	35402177	35415095	+	483	-	- && sp|Q9Y483|MTF2_HUMAN Metal-response element-binding transcription factor 2 OS=Homo sapiens OX=9606 GN=MTF2 PE=1 SV=3 && PF00628:PHD-finger	PHD
HDH_G07207	HDH_Gene_07207	chr4	35416346	35419704	+	867	-	- && sp|Q5T6S3|PHF19_HUMAN PHD finger protein 19 OS=Homo sapiens OX=9606 GN=PHF19 PE=1 SV=1 && PF14061:Polycomb-like MTF2 factor 2	-
HDH_G07208	HDH_Gene_07208	chr4	35427359	35434744	-	995	-	- && sp|Q26481|RL5_STYCL 60S ribosomal protein L5 OS=Styela clava OX=7725 GN=RPL5 PE=3 SV=3 && PF14204:Ribosomal L18 C-terminal region|PF17144:Ribosomal large subunit proteins 60S L5, and 50S L18	-
HDH_G07210	HDH_Gene_07210	chr4	35495650	35498394	-	2745	-	- && sp|Q8BFX3|KCTD3_MOUSE BTB/POZ domain-containing protein KCTD3 OS=Mus musculus OX=10090 GN=Kctd3 PE=1 SV=1 && PF02214:BTB/POZ domain	K_tetra
HDH_G07212	HDH_Gene_07212	chr4	35540799	35545414	-	1408	-	- && sp|Q9V439|MED22_DROME Mediator of RNA polymerase II transcription subunit 22 OS=Drosophila melanogaster OX=7227 GN=MED22 PE=1 SV=1 && PF06179:Surfeit locus protein 5 subunit 22 of Mediator complex	-
HDH_G07213	HDH_Gene_07213	chr4	35545483	35556372	+	1167	-	- && sp|O57592|RL7A_TAKRU 60S ribosomal protein L7a OS=Takifugu rubripes OX=31033 GN=rpl7a PE=3 SV=3 && PF01248:Ribosomal protein L7Ae/L30e/S12e/Gadd45 family	-
HDH_G07215	HDH_Gene_07215	chr4	35573054	35580633	+	1119	-	- && - && -	-
HDH_G07217	HDH_Gene_07217	chr4	35732399	35766411	+	5913	-	- && sp|Q6R748|STXB1_CHICK Syntaxin-binding protein 1 OS=Gallus gallus OX=9031 GN=STXBP1 PE=2 SV=1 && PF00995:Sec1 family	Sec1
HDH_G07219	HDH_Gene_07219	chr4	35783229	35800440	+	2552	-	- && sp|Q9UBH6|XPR1_HUMAN Xenotropic and polytropic retrovirus receptor 1 OS=Homo sapiens OX=9606 GN=XPR1 PE=1 SV=1 && PF03105:SPX domain|PF03124:EXS family	SPX
HDH_G07220	HDH_Gene_07220	chr4	35806958	35839147	-	1913	-	- && sp|Q5TYP4|CA112_DANRE Uncharacterized protein C1orf112 homolog OS=Danio rerio OX=7955 GN=si:dkey-97o5.1 PE=2 SV=1 && PF14868:Domain of unknown function (DUF4487)	-
HDH_G07221	HDH_Gene_07221	chr4	35841349	35851177	-	516	-	- && - && -	-
HDH_G07222	HDH_Gene_07222	chr4	35853257	35907369	+	4629	-	- && sp|Q92072|DNMT1_CHICK DNA (cytosine-5)-methyltransferase 1 OS=Gallus gallus OX=9031 GN=DNMT1 PE=1 SV=1 && PF02008:CXXC zinc finger domain|PF06464:DMAP1-binding Domain|PF12047:Cytosine specific DNA methyltransferase replication foci domain|PF01426:BAH domain|PF00145:C-5 cytosine-specific DNA methylase	DNA_methylase
HDH_G07228	HDH_Gene_07228	chr4	35977733	36018032	+	1166	-	- && sp|P40821|CRJ1C_TRICY Crystallin J1C OS=Tripedalia cystophora OX=6141 PE=1 SV=1 && PF10240:Multivesicular body subunit 12|PF03747:ADP-ribosylglycohydrolase	-
HDH_G07234	HDH_Gene_07234	chr4	36098835	36111986	+	642	-	- && - && -	-
HDH_G07235	HDH_Gene_07235	chr4	36122069	36150693	+	1497	-	- && sp|Q8N9H8|MUT7_HUMAN Exonuclease mut-7 homolog OS=Homo sapiens OX=9606 GN=EXD3 PE=1 SV=3 && PF01612:3'-5' exonuclease	3_5_exonuc
HDH_G07236	HDH_Gene_07236	chr4	36150711	36154397	+	678	-	- && sp|Q8N9H8|MUT7_HUMAN Exonuclease mut-7 homolog OS=Homo sapiens OX=9606 GN=EXD3 PE=1 SV=3 && PF01927:Mut7-C RNAse domain	-
HDH_G07238	HDH_Gene_07238	chr4	36252964	36257134	+	4171	-	- && sp|A4II29|NRARP_XENTR Notch-regulated ankyrin repeat-containing protein OS=Xenopus tropicalis OX=8364 GN=nrarp PE=3 SV=1 && PF12796:Ankyrin repeats (3 copies)	-
HDH_G07241	HDH_Gene_07241	chr4	36381265	36386200	+	1159	-	- && sp|Q803H4|CENPA_DANRE Histone H3-like centromeric protein A OS=Danio rerio OX=7955 GN=cenpa PE=1 SV=1 && PF00125:Core histone H2A/H2B/H3/H4	Histone
HDH_G07242	HDH_Gene_07242	chr4	36402455	36402790	-	336	-	- && - && -	-
HDH_G07243	HDH_Gene_07243	chr4	36406057	36451172	-	1572	-	- && sp|Q8TEH3|DEN1A_HUMAN DENN domain-containing protein 1A OS=Homo sapiens OX=9606 GN=DENND1A PE=1 SV=2 && PF03455:dDENN domain|PF03456:uDENN domain|PF02141:DENN (AEX-3) domain	DENN
HDH_G07248	HDH_Gene_07248	chr4	36670781	36683478	+	2122	-	- && sp|Q10713|MPPA_HUMAN Mitochondrial-processing peptidase subunit alpha OS=Homo sapiens OX=9606 GN=PMPCA PE=1 SV=2 && PF05193:Peptidase M16 inactive domain|PF00675:Insulinase (Peptidase family M16)	-
HDH_G07252	HDH_Gene_07252	chr4	36772123	36779932	-	2064	-	- && sp|Q32L97|VAMP4_BOVIN Vesicle-associated membrane protein 4 OS=Bos taurus OX=9913 GN=VAMP4 PE=2 SV=1 && PF00957:Synaptobrevin	-
HDH_G07254	HDH_Gene_07254	chr4	36802831	36889332	+	6245	-	- && sp|P15215|LAMC1_DROME Laminin subunit gamma-1 OS=Drosophila melanogaster OX=7227 GN=LanB2 PE=2 SV=2 && PF00052:Laminin B (Domain IV)|PF00055:Laminin N-terminal (Domain VI)|PF00053:Laminin EGF domain	Laminin_EGF
HDH_G07256	HDH_Gene_07256	chr4	36935025	36951117	-	2675	-	- && - && PF00053:Laminin EGF domain	Laminin_EGF
HDH_G07258	HDH_Gene_07258	chr4	37020022	37030914	+	2125	-	- && sp|Q3TXU5|DHYS_MOUSE Deoxyhypusine synthase OS=Mus musculus OX=10090 GN=Dhps PE=1 SV=2 && PF01916:Deoxyhypusine synthase	-
HDH_G07265	HDH_Gene_07265	chr4	37175083	37182674	+	2007	-	- && sp|Q3T168|CYBP_BOVIN Calcyclin-binding protein OS=Bos taurus OX=9913 GN=CACYBP PE=2 SV=1 && PF09032:Siah interacting protein, N terminal|PF04969:CS domain	-
HDH_G07266	HDH_Gene_07266	chr4	37183918	37190262	-	1608	-	- && - && PF02627:Carboxymuconolactone decarboxylase family	CMD
HDH_G07267	HDH_Gene_07267	chr4	37190540	37203964	+	2860	-	- && sp|Q68FX0|IDH3B_RAT Isocitrate dehydrogenase [NAD] subunit beta, mitochondrial OS=Rattus norvegicus OX=10116 GN=Idh3B PE=2 SV=1 && PF00180:Isocitrate/isopropylmalate dehydrogenase	-
HDH_G07268	HDH_Gene_07268	chr4	37206682	37214385	-	1772	-	- && sp|Q8QHI3|ARL3_XENLA ADP-ribosylation factor-like protein 3 OS=Xenopus laevis OX=8355 GN=arl3 PE=2 SV=1 && PF00025:ADP-ribosylation factor family	Arf
HDH_G07269	HDH_Gene_07269	chr4	37214416	37229284	+	2822	-	- && sp|Q5EA43|SFXN2_BOVIN Sideroflexin-2 OS=Bos taurus OX=9913 GN=SFXN2 PE=2 SV=2 && PF03820:Sideroflexins	-
HDH_G07270	HDH_Gene_07270	chr4	37235499	37237004	-	1434	-	- && - && -	-
HDH_G07271	HDH_Gene_07271	chr4	37240529	37287200	-	6592	-	- && sp|A2AWA9|RBGP1_MOUSE Rab GTPase-activating protein 1 OS=Mus musculus OX=10090 GN=Rabgap1 PE=1 SV=1 && PF12473:Kinesin protein|PF00640:Phosphotyrosine interaction domain (PTB/PID)|PF00566:Rab-GTPase-TBC domain	TBC
HDH_G07273	HDH_Gene_07273	chr4	37335558	37373372	-	3480	-	- && sp|Q9HCS7|SYF1_HUMAN Pre-mRNA-splicing factor SYF1 OS=Homo sapiens OX=9606 GN=XAB2 PE=1 SV=2 && -	-
HDH_G07275	HDH_Gene_07275	chr4	37405525	37421017	+	1257	-	- && sp|Q9NWK9|BCD1_HUMAN Box C/D snoRNA protein 1 OS=Homo sapiens OX=9606 GN=ZNHIT6 PE=1 SV=1 && PF04438:HIT zinc finger	-
HDH_G07278	HDH_Gene_07278	chr4	37595366	37605102	+	2125	-	- && - && -	-
HDH_G07281	HDH_Gene_07281	chr4	37700831	37706089	+	2860	-	- && sp|Q91883|BIP_XENLA Endoplasmic reticulum chaperone BiP OS=Xenopus laevis OX=8355 GN=hspa5 PE=2 SV=1 && PF00012:Hsp70 protein	HSP70
HDH_G07291	HDH_Gene_07291	chr4	38132627	38143511	+	2086	-	- && - && -	-
HDH_G07296	HDH_Gene_07296	chr4	38690409	38707883	-	3186	-	- && sp|O09175|AMPB_RAT Aminopeptidase B OS=Rattus norvegicus OX=10116 GN=Rnpep PE=1 SV=2 && PF09127:Leukotriene A4 hydrolase, C-terminal|PF17900:Peptidase M1 N-terminal domain|PF01433:Peptidase family M1 domain	-
HDH_G07298	HDH_Gene_07298	chr4	38766473	38792938	-	1269	-	- && - && -	-
HDH_G07299	HDH_Gene_07299	chr4	38796213	38821958	+	2430	-	- && sp|A1L1H3|TDRD5_XENLA Tudor domain-containing protein 5 OS=Xenopus laevis OX=8355 GN=tdrd5 PE=2 SV=1 && PF00567:Tudor domain|PF12872:OST-HTH/LOTUS domain	-
HDH_G07301	HDH_Gene_07301	chr4	38867131	38873650	+	369	-	- && - && -	-
HDH_G07302	HDH_Gene_07302	chr4	38873926	38882658	+	1221	-	- && - && -	-
HDH_G07320	HDH_Gene_07320	chr4	39754573	39776719	+	4968	-	- && sp|Q27433|MEC2_CAEEL Mechanosensory protein 2 OS=Caenorhabditis elegans OX=6239 GN=mec-2 PE=1 SV=1 && PF01145:SPFH domain / Band 7 family	-
HDH_G07335	HDH_Gene_07335	chr4	40735666	40735968	+	303	-	- && - && -	-
HDH_G07336	HDH_Gene_07336	chr4	40743205	40745956	-	1628	-	- && sp|O43543|XRCC2_HUMAN DNA repair protein XRCC2 OS=Homo sapiens OX=9606 GN=XRCC2 PE=1 SV=1 && PF08423:Rad51	-
HDH_G07338	HDH_Gene_07338	chr4	40805057	41022490	-	9354	-	- && sp|Q9R0C8|VAV3_MOUSE Guanine nucleotide exchange factor VAV3 OS=Mus musculus OX=10090 GN=Vav3 PE=1 SV=2 && PF00018:SH3 domain|PF00017:SH2 domain|PF00130:Phorbol esters/diacylglycerol binding domain (C1 domain)|PF00621:RhoGEF domain|PF00169:PH domain|PF00307:Calponin homology (CH) domain	RhoGEF
HDH_G07339	HDH_Gene_07339	chr4	41043217	41044461	+	1245	-	- && - && -	-
HDH_G07340	HDH_Gene_07340	chr4	41044813	41076041	+	1266	-	- && sp|Q6AXB2|RABEK_XENLA Rab9 effector protein with kelch motifs OS=Xenopus laevis OX=8355 GN=rabepk PE=2 SV=1 && PF13415:Galactose oxidase, central domain|PF13418:Galactose oxidase, central domain|PF01344:Kelch motif	Kelch_1
HDH_G07344	HDH_Gene_07344	chr4	41200341	41206160	+	549	-	- && sp|Q6PBM8|RBM18_DANRE Probable RNA-binding protein 18 OS=Danio rerio OX=7955 GN=rbm18 PE=2 SV=1 && PF00076:RNA recognition motif. (a.k.a. RRM, RBD, or RNP domain)	RRM_1
HDH_G07345	HDH_Gene_07345	chr4	41218474	41232806	+	2407	-	- && sp|Q5TC82|RC3H1_HUMAN Roquin-1 OS=Homo sapiens OX=9606 GN=RC3H1 PE=1 SV=1 && PF18386:Roquin II domain	-
HDH_G07346	HDH_Gene_07346	chr4	41244348	41246293	+	561	-	- && - && -	-
HDH_G07348	HDH_Gene_07348	chr4	41431573	41436674	+	2984	-	- && - && -	-
HDH_G07361	HDH_Gene_07361	chr4	41878845	41888747	+	1419	-	- && sp|Q72U11|RRF_LEPIC Ribosome-recycling factor OS=Leptospira interrogans serogroup Icterohaemorrhagiae serovar copenhageni (strain Fiocruz L1-130) OX=267671 GN=frr PE=3 SV=1 && PF01765:Ribosome recycling factor	-
HDH_G07363	HDH_Gene_07363	chr4	41921296	41928373	-	1486	-	- && sp|O08760|OGG1_MOUSE N-glycosylase/DNA lyase OS=Mus musculus OX=10090 GN=Ogg1 PE=1 SV=2 && PF07934:8-oxoguanine DNA glycosylase, N-terminal domain|PF00730:HhH-GPD superfamily base excision DNA repair protein	HhH-GPD
HDH_G07366	HDH_Gene_07366	chr4	41945473	41949591	-	1224	-	- && sp|Q924T2|RT02_MOUSE 28S ribosomal protein S2, mitochondrial OS=Mus musculus OX=10090 GN=Mrps2 PE=1 SV=1 && PF00318:Ribosomal protein S2	-
HDH_G07368	HDH_Gene_07368	chr4	41982984	42020071	-	1038	-	- && sp|Q5M786|WDR5_XENTR WD repeat-containing protein 5 OS=Xenopus tropicalis OX=8364 GN=wdr5 PE=2 SV=1 && PF00400:WD domain, G-beta repeat	WD40
HDH_G07369	HDH_Gene_07369	chr4	42022895	42044783	+	3840	-	- && sp|Q6MGA9|BRD2_RAT Bromodomain-containing protein 2 OS=Rattus norvegicus OX=10116 GN=Brd2 PE=1 SV=1 && PF17035:Bromodomain extra-terminal - transcription regulation|PF17105:C-terminal domain of bromodomain protein 4|PF00439:Bromodomain	Bromodomain
HDH_G07370	HDH_Gene_07370	chr4	42062536	42073870	-	813	-	- && sp|O57590|SURF4_TAKRU Surfeit locus protein 4 OS=Takifugu rubripes OX=31033 GN=surf4 PE=3 SV=1 && PF02077:SURF4 family	SURF4
HDH_G07371	HDH_Gene_07371	chr4	42074267	42089834	+	1044	-	- && sp|Q6NWA8|TADA1_DANRE Transcriptional adapter 1 OS=Danio rerio OX=7955 GN=tada1 PE=2 SV=1 && PF12767:Transcriptional regulator of RNA polII, SAGA, subunit	-
HDH_G07372	HDH_Gene_07372	chr4	42108543	42117756	-	4542	-	- && sp|Q6TH01|C10_DANRE Protein C10 OS=Danio rerio OX=7955 GN=si:dkey-29f10.1 PE=2 SV=1 && PF14974:Protein C10	-
HDH_G07373	HDH_Gene_07373	chr4	42117971	42132366	+	997	-	- && sp|Q6DRC4|EIF3G_DANRE Eukaryotic translation initiation factor 3 subunit G OS=Danio rerio OX=7955 GN=eif3g PE=1 SV=1 && PF12353:Eukaryotic translation initiation factor 3 subunit G|PF00076:RNA recognition motif. (a.k.a. RRM, RBD, or RNP domain)	RRM_1
HDH_G07377	HDH_Gene_07377	chr4	42348366	42369474	+	3923	-	- && sp|Q9ULV3|CIZ1_HUMAN Cip1-interacting zinc finger protein OS=Homo sapiens OX=9606 GN=CIZ1 PE=1 SV=2 && PF12171:Zinc-finger double-stranded RNA-binding	-
HDH_G07391	HDH_Gene_07391	chr4	43317835	43338715	-	1139	-	- && - && PF00400:WD domain, G-beta repeat	WD40
HDH_G07393	HDH_Gene_07393	chr4	43401655	43408201	-	1088	-	- && sp|Q5TZF3|ANR45_HUMAN Ankyrin repeat domain-containing protein 45 OS=Homo sapiens OX=9606 GN=ANKRD45 PE=1 SV=2 && PF13637:Ankyrin repeats (many copies)	-
HDH_G07394	HDH_Gene_07394	chr4	43438823	43455656	+	1287	-	- && sp|Q09225|NRF6_CAEEL Nose resistant to fluoxetine protein 6 OS=Caenorhabditis elegans OX=6239 GN=nrf-6 PE=1 SV=3 && -	-
HDH_G07395	HDH_Gene_07395	chr4	43458543	43459369	+	222	-	- && sp|Q09225|NRF6_CAEEL Nose resistant to fluoxetine protein 6 OS=Caenorhabditis elegans OX=6239 GN=nrf-6 PE=1 SV=3 && -	-
HDH_G07396	HDH_Gene_07396	chr4	43459933	43472492	+	1008	-	- && sp|Q09225|NRF6_CAEEL Nose resistant to fluoxetine protein 6 OS=Caenorhabditis elegans OX=6239 GN=nrf-6 PE=1 SV=3 && -	-
HDH_G07401	HDH_Gene_07401	chr4	43806877	43837421	+	3090	-	- && sp|P49796|RGS3_HUMAN Regulator of G-protein signaling 3 OS=Homo sapiens OX=9606 GN=RGS3 PE=1 SV=2 && PF00621:RhoGEF domain|PF00168:C2 domain|PF17820:PDZ domain	C2
HDH_G07407	HDH_Gene_07407	chr4	44388647	44424092	-	1509	-	- && sp|P39398|LGOT_ECOLI Probable L-galactonate transporter OS=Escherichia coli (strain K12) OX=83333 GN=lgoT PE=1 SV=2 && PF07690:Major Facilitator Superfamily	MFS_1
HDH_G07408	HDH_Gene_07408	chr4	44437182	44460807	-	1536	-	- && sp|O95870|ABHGA_HUMAN Phosphatidylserine lipase ABHD16A OS=Homo sapiens OX=9606 GN=ABHD16A PE=1 SV=3 && PF00561:alpha/beta hydrolase fold	Abhydrolase_1
HDH_G07413	HDH_Gene_07413	chr4	45057845	45070480	+	1579	-	- && sp|Q8BJY1|PSMD5_MOUSE 26S proteasome non-ATPase regulatory subunit 5 OS=Mus musculus OX=10090 GN=Psmd5 PE=1 SV=4 && PF10508:Proteasome non-ATPase 26S subunit	-
HDH_G07414	HDH_Gene_07414	chr4	45071020	45074714	-	2799	-	- && sp|Q32PD0|FCF1_BOVIN rRNA-processing protein FCF1 homolog OS=Bos taurus OX=9913 GN=FCF1 PE=2 SV=1 && PF04900:Fcf1	-
HDH_G07416	HDH_Gene_07416	chr4	45113893	45141728	-	7228	-	- && - && -	-
HDH_G07417	HDH_Gene_07417	chr4	45142284	45144851	-	558	-	- && - && -	-
HDH_G07418	HDH_Gene_07418	chr4	45144859	45151469	-	1443	-	- && sp|Q5TM26|PRC2A_MACMU Protein PRRC2A OS=Macaca mulatta OX=9544 GN=PRRC2A PE=3 SV=1 && PF07001:BAT2 N-terminus	-
HDH_G07420	HDH_Gene_07420	chr4	45172189	45179845	-	2986	-	- && sp|Q64259|VHL_RAT von Hippel-Lindau disease tumor suppressor OS=Rattus norvegicus OX=10116 GN=Vhl PE=1 SV=1 && PF17211:VHL box domain|PF01847:VHL beta domain	-
HDH_G07437	HDH_Gene_07437	chr4	46463542	46469081	+	267	-	- && sp|Q76KB1|HS2ST_CHICK Heparan sulfate 2-O-sulfotransferase 1 OS=Gallus gallus OX=9031 GN=HS2ST1 PE=1 SV=1 && -	-
HDH_G07441	HDH_Gene_07441	chr4	46576234	46578460	+	1464	-	- && sp|Q2LE78|BTBD6_XENLA BTB/POZ domain-containing protein 6 OS=Xenopus laevis OX=8355 GN=btbd6 PE=1 SV=1 && PF08005:PHR domain|PF07707:BTB And C-terminal Kelch|PF00651:BTB/POZ domain	BTB
HDH_G07443	HDH_Gene_07443	chr4	46649318	46681000	+	2278	-	- && sp|Q5SRE5|NU188_HUMAN Nucleoporin NUP188 OS=Homo sapiens OX=9606 GN=NUP188 PE=1 SV=1 && PF10487:Nucleoporin subcomplex protein binding to Pom34	-
HDH_G07444	HDH_Gene_07444	chr4	46683222	46684081	+	186	-	- && - && -	-
HDH_G07445	HDH_Gene_07445	chr4	46686054	46710528	+	1866	-	- && sp|Q5SRE5|NU188_HUMAN Nucleoporin NUP188 OS=Homo sapiens OX=9606 GN=NUP188 PE=1 SV=1 && -	-
HDH_G07449	HDH_Gene_07449	chr4	47000634	47045767	+	318	-	- && sp|Q76KB1|HS2ST_CHICK Heparan sulfate 2-O-sulfotransferase 1 OS=Gallus gallus OX=9031 GN=HS2ST1 PE=1 SV=1 && -	-
HDH_G07459	HDH_Gene_07459	chr4	47646787	47650386	+	3600	-	- && - && -	-
HDH_G07460	HDH_Gene_07460	chr4	47653451	47679548	-	4538	-	- && sp|P18850|ATF6A_HUMAN Cyclic AMP-dependent transcription factor ATF-6 alpha OS=Homo sapiens OX=9606 GN=ATF6 PE=1 SV=3 && PF00170:bZIP transcription factor	bZIP_1
HDH_G07461	HDH_Gene_07461	chr4	47700117	47729959	+	2172	-	- && sp|P48053|YPD1_CAEEL Uncharacterized protein C05D11.1 OS=Caenorhabditis elegans OX=6239 GN=C05D11.1 PE=4 SV=2 && PF05193:Peptidase M16 inactive domain	-
HDH_G07464	HDH_Gene_07464	chr4	47859051	47862189	+	2516	-	- && - && -	-
HDH_G07465	HDH_Gene_07465	chr4	47862377	47884649	-	2511	-	- && sp|Q5GIG6|TNI3K_MOUSE Serine/threonine-protein kinase TNNI3K OS=Mus musculus OX=10090 GN=Tnni3k PE=2 SV=4 && PF12796:Ankyrin repeats (3 copies)|PF13637:Ankyrin repeats (many copies)|PF07714:Protein tyrosine and serine/threonine kinase	Pkinase_Tyr
HDH_G07468	HDH_Gene_07468	chr4	47989957	47997459	+	431	-	- && sp|C3KJF2|SWI5_ANOFI DNA repair protein SWI5 homolog OS=Anoplopoma fimbria OX=229290 GN=swi5 PE=2 SV=1 && PF07061:Swi5	-
HDH_G07469	HDH_Gene_07469	chr4	48049875	48078434	+	652	-	- && sp|Q17CS8|KAT_AEDAE Kynurenine aminotransferase OS=Aedes aegypti OX=7159 GN=KAT PE=1 SV=1 && -	-
HDH_G07470	HDH_Gene_07470	chr4	48089713	48097747	-	2166	-	- && - && -	-
HDH_G07473	HDH_Gene_07473	chr4	48202230	48203439	-	1210	-	- && - && -	-
HDH_G07475	HDH_Gene_07475	chr4	48213286	48226893	-	3219	-	- && - && -	-
HDH_G07479	HDH_Gene_07479	chr4	48310369	48336495	-	3477	-	- && sp|Q8CHT3|INT5_MOUSE Integrator complex subunit 5 OS=Mus musculus OX=10090 GN=Ints5 PE=2 SV=1 && PF14837:Integrator complex subunit 5 N-terminus|PF14838:Integrator complex subunit 5 C-terminus	-
HDH_G07481	HDH_Gene_07481	chr4	48398280	48401319	-	507	-	- && - && -	-
HDH_G07483	HDH_Gene_07483	chr4	48426535	48447270	-	832	-	- && sp|Q9NAM7|PHYD1_CAEEL Phytanoyl-CoA dioxygenase domain-containing protein 1 homolog OS=Caenorhabditis elegans OX=6239 GN=Y105C5B.9 PE=3 SV=1 && PF05721:Phytanoyl-CoA dioxygenase (PhyH)	PhyH
HDH_G07490	HDH_Gene_07490	chr4	48708127	48713108	+	728	-	- && sp|Q5TJE6|PFD6_CANLF Prefoldin subunit 6 OS=Canis lupus familiaris OX=9615 GN=PFDN6 PE=3 SV=1 && PF01920:Prefoldin subunit	-
HDH_G07492	HDH_Gene_07492	chr4	48773532	48777894	+	2146	-	- && - && PF00235:Profilin	-
HDH_G07493	HDH_Gene_07493	chr4	48777920	48786194	+	1617	-	- && - && PF00235:Profilin	-
HDH_G07496	HDH_Gene_07496	chr4	48878096	48899730	+	636	-	- && - && -	-
HDH_G07497	HDH_Gene_07497	chr4	48903615	48903794	+	180	-	- && - && -	-
HDH_G07498	HDH_Gene_07498	chr4	48910653	48990012	-	6266	-	- && sp|Q5SRE5|NU188_HUMAN Nucleoporin NUP188 OS=Homo sapiens OX=9606 GN=NUP188 PE=1 SV=1 && PF10487:Nucleoporin subcomplex protein binding to Pom34	-
HDH_G07499	HDH_Gene_07499	chr4	49008212	49010412	-	1425	-	- && sp|A0JMG1|SPOLB_DANRE Speckle-type POZ protein-like B OS=Danio rerio OX=7955 GN=spoplb PE=2 SV=2 && PF00651:BTB/POZ domain|PF07707:BTB And C-terminal Kelch|PF08005:PHR domain	BTB
HDH_G07513	HDH_Gene_07513	chr4	49439779	49466687	-	1554	-	- && sp|A6H751|FOLC_BOVIN Folylpolyglutamate synthase, mitochondrial OS=Bos taurus OX=9913 GN=FPGS PE=2 SV=1 && -	-
HDH_G07514	HDH_Gene_07514	chr4	49474084	49477106	+	573	-	- && sp|O14733|MP2K7_HUMAN Dual specificity mitogen-activated protein kinase kinase 7 OS=Homo sapiens OX=9606 GN=MAP2K7 PE=1 SV=2 && PF00069:Protein kinase domain	Pkinase
HDH_G07522	HDH_Gene_07522	chr4	49952843	49984772	+	1825	-	- && sp|Q6MG08|ABCF1_RAT ATP-binding cassette sub-family F member 1 OS=Rattus norvegicus OX=10116 GN=Abcf1 PE=1 SV=1 && PF00005:ABC transporter	ABC_tran
HDH_G07526	HDH_Gene_07526	chr4	50089103	50090014	+	396	-	- && sp|P70473|AMACR_RAT Alpha-methylacyl-CoA racemase OS=Rattus norvegicus OX=10116 GN=Amacr PE=1 SV=3 && PF02515:CoA-transferase family III	CoA_transf_3
HDH_G07536	HDH_Gene_07536	chr4	50575963	50580674	-	1432	-	- && - && PF09451:Autophagy-related protein 27	-
HDH_G07555	HDH_Gene_07555	chr4	51128716	51161139	-	3501	-	- && sp|Q3UHC7|DAB2P_MOUSE Disabled homolog 2-interacting protein OS=Mus musculus OX=10090 GN=Dab2ip PE=1 SV=1 && PF00168:C2 domain|PF00616:GTPase-activator protein for Ras-like GTPase|PF12004:Domain of unknown function (DUF3498)	C2
HDH_G07558	HDH_Gene_07558	chr4	51551250	51558474	+	2680	-	- && sp|Q9Y113|NELFB_DROME Negative elongation factor B OS=Drosophila melanogaster OX=7227 GN=NELF-B PE=1 SV=1 && PF06209:Cofactor of BRCA1 (COBRA1)	-
HDH_G07559	HDH_Gene_07559	chr4	51567178	51590023	-	2697	-	- && sp|Q58DL5|BCAR3_BOVIN Breast cancer anti-estrogen resistance protein 3 homolog OS=Bos taurus OX=9913 GN=BCAR3 PE=2 SV=2 && PF00617:RasGEF domain|PF00017:SH2 domain	SH2
HDH_G07564	HDH_Gene_07564	chr4	51890162	51891811	+	1650	-	- && - && PF05050:Methyltransferase FkbM domain	-
HDH_G07569	HDH_Gene_07569	chr4	52062034	52068391	-	886	-	- && sp|Q1RMP0|RPA12_BOVIN DNA-directed RNA polymerase I subunit RPA12 OS=Bos taurus OX=9913 GN=POLR1H PE=2 SV=1 && PF01096:Transcription factor S-II (TFIIS)|PF02150:RNA polymerases M/15 Kd subunit	-
HDH_G07570	HDH_Gene_07570	chr4	52069487	52076514	+	1274	-	- && sp|Q969S6|TM203_HUMAN Transmembrane protein 203 OS=Homo sapiens OX=9606 GN=TMEM203 PE=1 SV=1 && PF10269:Transmembrane Fragile-X-F protein	-
HDH_G07590	HDH_Gene_07590	chr4	52861383	52862090	+	708	-	- && - && -	-
HDH_G07595	HDH_Gene_07595	chr4	53196219	53241224	-	6657	-	- && sp|O94967|WDR47_HUMAN WD repeat-containing protein 47 OS=Homo sapiens OX=9606 GN=WDR47 PE=1 SV=1 && -	-
HDH_G07597	HDH_Gene_07597	chr4	53259904	53262713	-	405	-	- && sp|Q6ZWV7|RL35_MOUSE 60S ribosomal protein L35 OS=Mus musculus OX=10090 GN=Rpl35 PE=1 SV=1 && -	-
HDH_G07598	HDH_Gene_07598	chr4	53264041	53269307	+	471	-	- && sp|Q641B9|APC5C_XENLA Actin-related protein 2/3 complex subunit 5-C OS=Xenopus laevis OX=8355 GN=arpc5-c PE=2 SV=1 && PF04699:ARP2/3 complex 16 kDa subunit (p16-Arc)	-
HDH_G07599	HDH_Gene_07599	chr4	53269334	53278417	-	1140	-	- && sp|Q9FJL3|FKB65_ARATH Peptidyl-prolyl cis-trans isomerase FKBP65 OS=Arabidopsis thaliana OX=3702 GN=FKBP65 PE=1 SV=1 && PF18023:BDBT FKBP like N-terminal	-
HDH_G07602	HDH_Gene_07602	chr4	53316497	53319527	-	558	-	- && - && -	-
HDH_G07603	HDH_Gene_07603	chr4	53322654	53328527	+	4015	-	- && - && -	-
HDH_G07604	HDH_Gene_07604	chr4	53332530	53337841	-	2506	-	- && - && PF00096:Zinc finger, C2H2 type	zf-C2H2
HDH_G07606	HDH_Gene_07606	chr4	53349086	53352699	-	2648	-	- && - && PF13912:C2H2-type zinc finger	-
HDH_G07607	HDH_Gene_07607	chr4	53373431	53380281	-	4704	-	- && sp|Q6NWX7|NTM1A_DANRE N-terminal Xaa-Pro-Lys N-methyltransferase 1 OS=Danio rerio OX=7955 GN=ntmt1 PE=2 SV=1 && PF05891:AdoMet dependent proline di-methyltransferase	-
HDH_G07608	HDH_Gene_07608	chr4	53380581	53401198	+	2079	-	- && sp|Q92845|KIFA3_HUMAN Kinesin-associated protein 3 OS=Homo sapiens OX=9606 GN=KIFAP3 PE=1 SV=2 && PF05804:Kinesin-associated protein (KAP)	-
HDH_G07610	HDH_Gene_07610	chr4	53426135	53441369	-	1772	-	- && sp|Q3T197|STEEP_BOVIN STING ER exit protein OS=Bos taurus OX=9913 GN=STEEP1 PE=2 SV=1 && -	-
HDH_G07611	HDH_Gene_07611	chr4	53441608	53452820	+	1204	-	- && sp|Q5ZKN1|CDK9_CHICK Cyclin-dependent kinase 9 OS=Gallus gallus OX=9031 GN=CDK9 PE=2 SV=1 && PF00069:Protein kinase domain	Pkinase
HDH_G07615	HDH_Gene_07615	chr4	53693506	53694383	+	687	-	- && - && -	-
HDH_G07623	HDH_Gene_07623	chr4	53851991	53860451	+	6882	-	- && sp|O75052|CAPON_HUMAN Carboxyl-terminal PDZ ligand of neuronal nitric oxide synthase protein OS=Homo sapiens OX=9606 GN=NOS1AP PE=1 SV=3 && -	-
HDH_G07624	HDH_Gene_07624	chr4	53860285	53863840	-	3556	-	- && - && -	-
HDH_G07625	HDH_Gene_07625	chr4	53872466	53883459	+	1728	-	- && sp|Q66KY3|CUTA_XENLA Protein CutA homolog OS=Xenopus laevis OX=8355 GN=cuta PE=2 SV=2 && PF03091:CutA1 divalent ion tolerance protein	-
HDH_G07634	HDH_Gene_07634	chr4	54279738	54320280	-	3207	-	- && sp|Q3YEC7|RABL6_HUMAN Rab-like protein 6 OS=Homo sapiens OX=9606 GN=RABL6 PE=1 SV=2 && PF00071:Ras family|PF08477:Ras of Complex, Roc, domain of DAPkinase	Ras
HDH_G07635	HDH_Gene_07635	chr4	54320538	54384195	+	2749	-	- && sp|A6QPU5|SYDM_BOVIN Aspartate--tRNA ligase, mitochondrial OS=Bos taurus OX=9913 GN=DARS2 PE=2 SV=1 && PF01336:OB-fold nucleic acid binding domain|PF02938:GAD domain|PF00152:tRNA synthetases class II (D, K and N)	tRNA-synt_2
HDH_G07636	HDH_Gene_07636	chr4	54384387	54400961	-	4992	-	- && sp|Q5ZMV3|NC2B_CHICK Protein Dr1 OS=Gallus gallus OX=9031 GN=DR1 PE=2 SV=1 && PF00808:Histone-like transcription factor (CBF/NF-Y) and archaeal histone	-
HDH_G07651	HDH_Gene_07651	chr4	54943927	54961752	-	1053	-	- && sp|P81274|GPSM2_HUMAN G-protein-signaling modulator 2 OS=Homo sapiens OX=9606 GN=GPSM2 PE=1 SV=3 && PF02188:GoLoco motif	-
HDH_G07655	HDH_Gene_07655	chr4	54983912	55009550	-	444	-	- && sp|Q86YR5|GPSM1_HUMAN G-protein-signaling modulator 1 OS=Homo sapiens OX=9606 GN=GPSM1 PE=1 SV=2 && PF13424:Tetratricopeptide repeat	-
HDH_G07661	HDH_Gene_07661	chr4	55496269	55513851	-	675	-	- && sp|Q8T197|DHRS7_DICDI Dehydrogenase/reductase SDR family protein 7-like OS=Dictyostelium discoideum OX=44689 GN=DDB_G0274201 PE=3 SV=1 && PF00106:short chain dehydrogenase|PF13561:Enoyl-(Acyl carrier protein) reductase	adh_short
HDH_G07664	HDH_Gene_07664	chr4	55568682	55573116	+	2659	-	- && sp|Q91883|BIP_XENLA Endoplasmic reticulum chaperone BiP OS=Xenopus laevis OX=8355 GN=hspa5 PE=2 SV=1 && PF00012:Hsp70 protein	HSP70
[truncated: 17,500 more rows]
