# Supplementary material for: Integrated Analysis of mRNA and miRNA Associated with Reproduction in Female and Male Gonads in Abalone (Haliotis discus hannai)
Source: Int J Mol Sci. 2025 Mar 31;26(7):3235. doi: 10.3390/ijms26073235 (PMC11989308; doi:10.3390/ijms26073235)
Supplement: Supplementary file 1 [file ijms-26-03235-s001.zip › Table S/Table S3.xlsx]

## Sheet: Sheet1
gene_id	DD_ovary_1	DD_ovary_2	DD_ovary_3	DD_testis_1	DD_testis_2	DD_testis_3	DD_ovary	DD_testis	log2FoldChange	pvalue	padj	gene_name	gene_chr	gene_start	gene_end	gene_strand	gene_length	gene_biotype	gene_description	tf_family
HDH_G27469	4.21077	4.93405	8.91362	25410.1	26529.5	24105	6.01948	25348.2	-12.0531	1.38735e-141	3.30716e-137	HDH_Gene_27469	chr16	47290059	47314456	+	3914	-	sp|F1MJR8|TEX14_BOVIN Inactive serine/threonine-protein kinase TEX14 OS=Bos taurus OX=9913 GN=TEX14 PE=3 SV=2 && PF12796:Ankyrin repeats (3 copies)|PF07714:Protein tyrosine and serine/threonine kinase	Pkinase_Tyr
HDH_G25854	260108	219680	187394	2.22622	0	3.56069	222394	1.92897	16.8856	5.50621e-125	2.62514e-121	HDH_Gene_25854	chr15	55026032	55043310	+	1173	-	-	-
HDH_G14777	50953.5	54003.1	34003.2	4.45245	3.88244	12.4624	46320	6.93243	12.7014	7.577e-119	2.58029e-115	HDH_Gene_14777	chr9	50714772	50728880	+	1242	-	-	-
HDH_G19701	6.31616	2.96043	3.34261	20375.5	13546.6	16514.5	4.2064	16812.2	-11.9673	2.93018e-101	5.82081e-98	HDH_Gene_19701	chr12	36095707	36100610	+	1684	-	-	-
novel.1140	9.47424	3.94724	6.68522	18876.1	12870.3	11719.1	6.70223	14488.5	-11.0853	3.37885e-101	6.19577e-98	-	chr11	56828696	56837712	+	2116	-	B7XHR6.1 RecName: Full=Probable serine/threonine-protein kinase KIN1 homolog && PF00069:Protein kinase domain	Pkinase
novel.4771	5.26347	10.8549	13.3704	13407.4	8348.03	13488.8	9.8296	11748.1	-10.2261	3.56263e-95	3.86027e-92	-	chr5	24597211	24619889	+	2989	-	Q25386.1 RecName: Full=Beta-scruin [Limulus polyphemus] && PF00651:BTB/POZ domain|PF01344:Kelch motif	BTB
HDH_G15501	7.36885	4.93405	2.22841	10394.2	8039.77	8814.49	4.84377	9082.83	-10.8622	1.24359e-94	1.14018e-91	HDH_Gene_15501	chr10	12235806	12239502	+	2255	-	sp|G5EFC3|KCNAG_CAEEL Potassium voltage-gated channel protein egl-36 OS=Caenorhabditis elegans OX=6239 GN=egl-36 PE=1 SV=1 && PF02214:BTB/POZ domain|PF00520:Ion transport protein	Ion_trans
HDH_G25111	4.21077	6.90767	6.68522	7807.36	5753.78	5484.35	5.93455	6348.5	-10.0619	5.15763e-90	3.96605e-87	HDH_Gene_25111	chr15	20284984	20301172	+	2064	-	sp|Q16281|CNGA3_HUMAN Cyclic nucleotide-gated cation channel alpha-3 OS=Homo sapiens OX=9606 GN=CNGA3 PE=1 SV=2 && PF16526:C-terminal leucine zipper domain of cyclic nucleotide-gated channels|PF00520:Ion transport protein|PF00027:Cyclic nucleotide-binding domain	cNMP_binding
HDH_G21027	16.8431	6.90767	6.68522	13995.2	8879.93	9198.15	10.1453	10691.1	-10.0416	2.77725e-85	1.6551e-82	HDH_Gene_21027	chr13	4097410	4100435	+	1703	-	-	-
novel.621	1.05269	3.94724	1.1142	24899.2	21335.6	27902.5	2.03804	24712.4	-13.531	7.83333e-85	4.44598e-82	-	chr10	19131092	19135589	+	2978	-	-	-
HDH_G30588	4.21077	16.7758	11.142	16684.4	10244.2	13117.6	10.7095	13348.7	-10.2772	1.28578e-84	6.96603e-82	HDH_Gene_30588	chr18	37059165	37070996	+	2693	-	sp|Q9D9W0|SPC1L_MOUSE Speriolin-like protein OS=Mus musculus OX=10090 GN=Spatc1l PE=1 SV=1 && PF15059:Speriolin C-terminus	-
HDH_G17386	284531	317491	204036	3.33933	0	0	268686	1.11311	18.1397	5.63875e-84	2.85993e-81	HDH_Gene_17386	chr11	26042326	26070771	+	1443	-	sp|Q8WR62|VERL_HALRU Vitelline envelope sperm lysin receptor OS=Haliotis rufescens OX=6454 GN=VERL PE=1 SV=1 && -	-
HDH_G18553	129970	109621	72230.4	1.11311	0	2.67052	103940	1.26121	16.3798	5.47133e-83	2.7172e-80	HDH_Gene_18553	chr11	78668097	78781722	-	1138	-	sp|Q8WR62|VERL_HALRU Vitelline envelope sperm lysin receptor OS=Haliotis rufescens OX=6454 GN=VERL PE=1 SV=1 && -	-
novel.5906	2.10539	0	3.34261	38543.7	25206.4	29387.3	1.816	31045.8	-14.1072	1.082e-76	4.2988e-74	-	chr7	48893978	48896640	-	2663	-	-	-
novel.4739	3.15808	9.86809	3.34261	7844.1	5184.62	6962.93	5.45626	6663.88	-10.233	2.3465e-75	8.60553e-73	-	chr5	11271102	11350204	+	2409	-	-	-
HDH_G18092	1.05269	1.97362	3.34261	18245	12163.7	16536.7	2.12297	15648.5	-12.8622	4.33821e-75	1.56688e-72	HDH_Gene_18092	chr11	56363014	56364671	+	1658	-	-	-
HDH_G08044	1.05269	1.97362	5.57101	15386.5	9564.01	11734.3	2.86578	12228.3	-12.0854	7.11118e-75	2.53009e-72	HDH_Gene_08044	chr5	13066288	13070103	+	2021	-	-	-
novel.620	1.05269	2.96043	5.57101	4720.71	5712.63	6164.44	3.19471	5532.59	-10.7754	1.34106e-70	4.04659e-68	-	chr10	19119544	19130909	+	1293	-	-	-
HDH_G14288	1.05269	0	1.1142	619143	371127	584016	0.722299	524762	-19.5139	3.48386e-70	1.02529e-67	HDH_Gene_14288	chr9	30009786	30031770	-	644	-	sp|Q01384|ELYS_HALWA Egg-lysin OS=Haliotis walallensis OX=6459 PE=2 SV=1 && PF01303:Egg lysin (Sperm-lysin)	-
HDH_G23054	451616	1.11921e+06	350329	71.2391	12.4238	94.3583	640384	59.3404	13.4002	1.06633e-69	2.99049e-67	HDH_Gene_23054	chr14	17749453	17780007	+	6177	-	sp|Q92093|VIT_ONCMY Vitellogenin OS=Oncorhynchus mykiss OX=8022 GN=vtg1 PE=1 SV=1 && PF00094:von Willebrand factor type D domain|PF09172:Domain of unknown function (DUF1943)|PF01347:Lipoprotein amino terminal region	Vitellogenin_N
HDH_G26992	8.42155	0.986809	4.45681	8292.68	5339.91	7827.29	4.62172	7153.29	-10.6101	9.09208e-68	2.30571e-65	HDH_Gene_26992	chr16	28628587	28631721	-	1121	-	-	-
HDH_G16558	3.15808	0.986809	2.22841	7416.66	6451.07	6342.48	2.12443	6736.74	-11.6465	5.42474e-66	1.30621e-63	HDH_Gene_16558	chr10	57170741	57179830	+	2185	-	-	-
HDH_G27853	0	2.96043	6.68522	7607	5725.05	6265.03	3.21522	6532.36	-11.011	5.01314e-65	1.16023e-62	HDH_Gene_27853	chr16	62621483	62631588	+	3765	-	sp|B0WYR6|WDY_CULQU WD repeat-containing protein on Y chromosome OS=Culex quinquefasciatus OX=7176 GN=WDY PE=4 SV=2 && PF13833:EF-hand domain pair	-
HDH_G20877	3.15808	5.92086	5.57101	6963.63	3307.84	4874.58	4.88332	5048.68	-10.0121	7.74149e-65	1.77444e-62	HDH_Gene_20877	chr12	80793393	80797408	-	288	-	-	-
HDH_G13379	4.21077	4.93405	0	3903.68	4533.14	5230.65	3.04827	4555.83	-10.5114	3.77284e-63	8.3275e-61	HDH_Gene_13379	chr8	57372018	57400237	+	2186	-	sp|Q6AYJ4|REC8_RAT Meiotic recombination protein REC8 homolog OS=Rattus norvegicus OX=10116 GN=Rec8 PE=1 SV=1 && PF04825:N terminus of Rad21 / Rec8 like protein	Rad21_Rec8_N
HDH_G05184	0	0.986809	12.2562	126403	83636.4	115062	4.41435	108367	-14.6097	3.8652e-62	8.01205e-60	HDH_Gene_05184	chr3	44477437	44500277	+	474	-	sp|P51544|KARG_HALMK Arginine kinase OS=Haliotis madaka OX=81897 PE=2 SV=1 && PF02807:ATP:guanido phosphotransferase, N-terminal domain	-
HDH_G20927	5.26347	1.97362	0	9615.06	8489.35	6037.15	2.41236	8047.19	-11.688	1.01136e-61	2.06058e-59	HDH_Gene_20927	chr13	816654	829383	-	1311	-	PF01822:WSC domain	-
HDH_G17387	188364	171016	125142	2.22622	0	0	161507	0.742074	18.0056	4.37802e-61	8.54786e-59	HDH_Gene_17387	chr11	26077155	26084710	-	1017	-	-	-
HDH_G26330	4.21077	27.6307	7.79942	26186	17388.7	21086.4	13.2136	21553.7	-10.6614	8.6129e-61	1.62948e-58	HDH_Gene_26330	chr16	1633277	1640441	-	2038	-	sp|Q3SZW1|TSSK1_BOVIN Testis-specific serine/threonine-protein kinase 1 OS=Bos taurus OX=9913 GN=TSSK1B PE=2 SV=1 && PF00069:Protein kinase domain	Pkinase
novel.4754	1.05269	0	6.68522	14200	9240.22	11448.5	2.5793	11629.6	-12.191	1.48691e-60	2.70571e-58	-	chr5	15783354	15791456	+	1758	-	O70277.1 RecName: Full=Tripartite motif-containing protein 3; AltName: Full=Brain-expressed RING finger protein; AltName: Full=RING finger protein 22 && -	-
HDH_G16441	3.15808	0	1.1142	14207.8	12355.5	16938.2	1.42409	14500.5	-13.3367	4.50902e-60	7.96192e-58	HDH_Gene_16441	chr10	52563312	52578530	+	1907	-	sp|Q8NA47|CCD63_HUMAN Coiled-coil domain-containing protein 63 OS=Homo sapiens OX=9606 GN=CCDC63 PE=2 SV=1 && -	-
HDH_G07381	179594	192826	54031	4.45245	0	0	142150	1.48415	16.7342	5.88272e-60	1.03112e-57	HDH_Gene_07381	chr4	42559324	42576185	+	1221	-	sp|Q8WR62|VERL_HALRU Vitelline envelope sperm lysin receptor OS=Haliotis rufescens OX=6454 GN=VERL PE=1 SV=1 && -	-
HDH_G05215	353112	291190	185608	0	0	0	276637	0	20.6464	6.38415e-60	1.11084e-57	HDH_Gene_05215	chr3	46279679	46289311	+	1084	-	sp|Q8WR62|VERL_HALRU Vitelline envelope sperm lysin receptor OS=Haliotis rufescens OX=6454 GN=VERL PE=1 SV=1 && -	-
HDH_G20861	2.10539	0.986809	2.22841	6116.55	5308.08	5732.71	1.77353	5719.11	-11.6735	2.69856e-58	4.43644e-56	HDH_Gene_20861	chr12	80457857	80460980	-	3124	-	sp|Q10741|ADA10_BOVIN Disintegrin and metalloproteinase domain-containing protein 10 OS=Bos taurus OX=9913 GN=ADAM10 PE=1 SV=1 && PF13688:Metallo-peptidase family M12	-
HDH_G30404	2.10539	6.90767	22.2841	18258.4	15305.4	20006.6	10.4324	17856.8	-10.7525	7.41892e-58	1.19495e-55	HDH_Gene_30404	chr18	29304879	29469004	-	1729	-	-	-
HDH_G05810	2.10539	12.8285	2.22841	8240.37	7057.51	6079.88	5.72077	7125.92	-10.2572	2.79448e-57	4.38255e-55	HDH_Gene_05810	chr3	70425739	70439021	-	1383	-	sp|Q2T9T0|SAXO4_BOVIN Stabilizer of axonemal microtubules 4 OS=Bos taurus OX=9913 GN=SAXO4 PE=2 SV=1 && PF15691:Protein phosphatase 1 regulatory subunit 32	-
HDH_G28517	156642	152810	108186	0	0	0	139213	0	19.6557	2.7574e-56	4.2407e-54	HDH_Gene_28517	chr17	5808530	5817278	-	1090	-	PF00100:Zona pellucida-like domain	Zona_pellucida
novel.3532	2.10539	1.97362	0	10968.6	9150.92	8534.08	1.35967	9551.2	-12.7422	3.50275e-56	5.35247e-54	-	chr18	37993803	38009449	+	8791	-	-	-
HDH_G30994	2.10539	3.94724	2.22841	7287.54	3675.9	4100.13	2.76034	5021.19	-10.8156	4.86296e-56	7.29078e-54	HDH_Gene_30994	chr18	52567618	52570506	+	493	-	-	-
HDH_G17385	142781	153025	104358	0	0	0	133388	0	19.594	5.62878e-56	8.33408e-54	HDH_Gene_17385	chr11	26021644	26029100	+	1061	-	sp|Q8WR62|VERL_HALRU Vitelline envelope sperm lysin receptor OS=Haliotis rufescens OX=6454 GN=VERL PE=1 SV=1 && -	-
novel.4913	15.7904	1.97362	3.34261	11778.9	8800.72	9127.83	7.03554	9902.5	-10.4618	1.09533e-55	1.60187e-53	-	chr5	64840461	64857148	+	4342	-	-	-
HDH_G30592	15072.5	20752.6	9457.35	0	1.55298	1.78034	15094.1	1.11111	13.6273	3.32774e-55	4.77871e-53	HDH_Gene_30592	chr18	37773454	37778060	-	646	-	-	-
HDH_G28798	100247	91320.3	66240.5	0	0	1.78034	85935.9	0.593448	17.1175	7.79157e-55	1.07986e-52	HDH_Gene_28798	chr17	19570623	19579336	+	1344	-	-	-
novel.4608	3.15808	0.986809	0	12970	8357.35	11428	1.38163	10918.5	-12.933	1.08942e-54	1.48398e-52	-	chr4	16936157	16940361	-	2267	-	Q56R14.1 RecName: Full=E3 ubiquitin-protein ligase TRIM33; AltName: Full=Ectodermin; AltName: Full=Transcription intermediary factor 1-gamma; Short=TIF1-gamma; AltName: Full=Tripartite motif-containing protein 33 && PF00643:B-box zinc finger	zf-B_box
HDH_G19804	238649	223888	133687	0	0.776489	0	198741	0.25883	19.2075	1.41956e-52	1.84916e-50	HDH_Gene_19804	chr12	40100172	40116860	-	2804	-	-	-
HDH_G02950	1.05269	0	4.45681	6915.76	4921.39	5457.65	1.8365	5764.93	-11.675	1.49995e-52	1.94325e-50	HDH_Gene_02950	chr1	84809802	84812332	+	1493	-	PF00686:Starch binding domain	-
HDH_G14592	44022.6	25153.8	20508	0	0	2.67052	29894.8	0.890172	15.0095	2.64692e-52	3.41066e-50	HDH_Gene_14592	chr9	42649497	42674713	+	3035	-	PF01822:WSC domain|PF00059:Lectin C-type domain	Lectin_C
novel.4501	0	0	8.91362	34648.9	33072.2	48815.3	2.97121	38845.5	-13.7155	4.56263e-52	5.81626e-50	-	chr4	37292169	37299757	+	1669	-	P41383.1 RecName: Full=Tubulin alpha-2/alpha-4 chain && PF03953:Tubulin C-terminal domain|PF00091:Tubulin/FtsZ family, GTPase domain	Tubulin
novel.1833	2.10539	0	2.22841	8083.42	6296.55	6322	1.4446	6900.66	-12.2633	6.87895e-52	8.63054e-50	-	chr13	21179182	21190895	+	4921	-	-	-
HDH_G11079	1.05269	4.93405	0	9328.99	4916.73	6281.95	1.99558	6842.55	-11.6906	5.62267e-51	6.83843e-49	HDH_Gene_11079	chr7	8454666	8468597	-	1543	-	-	-
HDH_G05776	4.21077	0.986809	0	4417.94	3837.41	3947.91	1.73253	4067.75	-11.186	7.41734e-51	8.97535e-49	HDH_Gene_05776	chr3	69074642	69079788	-	4206	-	PF00069:Protein kinase domain	Pkinase
HDH_G15719	168850	171274	104299	0	0	0.890172	148141	0.296724	18.7835	8.00756e-51	9.64062e-49	HDH_Gene_15719	chr10	23192608	23198501	-	1730	-	sp|Q8WR62|VERL_HALRU Vitelline envelope sperm lysin receptor OS=Haliotis rufescens OX=6454 GN=VERL PE=1 SV=1 && -	-
novel.5787	2.10539	0	4.45681	6768.83	3724.04	4791.8	2.1874	5094.89	-11.2312	1.62843e-50	1.91224e-48	-	chr7	57920776	57941981	+	2746	-	-	-
HDH_G24014	2.10539	0.986809	1.1142	7011.49	4926.05	6144.86	1.40213	6027.47	-12.0731	3.46789e-50	4.01299e-48	HDH_Gene_24014	chr14	58178127	58237567	-	6136	-	sp|Q0EEE2|PTHD3_MOUSE Patched domain-containing protein 3 OS=Mus musculus OX=10090 GN=Ptchd3 PE=1 SV=1 && PF02460:Patched family	-
HDH_G27619	1.05269	0.986809	0	49988.7	41872.2	46074.4	0.679834	45978.4	-16.0071	5.18994e-50	5.94797e-48	HDH_Gene_27619	chr16	52649911	52705505	+	4609	-	sp|D3YXG0|HMCN1_MOUSE Hemicentin-1 OS=Mus musculus OX=10090 GN=Hmcn1 PE=1 SV=1 && PF00090:Thrombospondin type 1 domain	TSP_1
novel.6384	7009.88	7714.88	4903.61	3.33933	0	0.890172	6542.79	1.40984	12.3676	1.04748e-49	1.17782e-47	-	chr9	16896174	16903607	-	1036	-	-	-
HDH_G04325	15.7904	5.92086	0	42823.6	20275.7	25443.8	7.23708	29514.4	-11.9878	1.23629e-49	1.37714e-47	HDH_Gene_04325	chr3	6183360	6206133	-	1650	-	PF14910:S-phase genomic integrity recombination mediator, N-terminal	-
novel.4613	78879.4	59851	39820.5	0	0	1.78034	59516.9	0.593448	16.5875	2.47512e-49	2.68191e-47	-	chr4	19466159	19482241	-	1462	-	-	-
novel.4683	2.10539	1.97362	0	4519.23	6347.8	5419.37	1.35967	5428.8	-11.9275	1.54379e-48	1.6356e-46	-	chr4	45211568	45229344	-	9377	-	-	-
HDH_G04464	3.15808	0	5.57101	5006.78	2676.56	3347.94	2.9097	3677.09	-10.3415	1.64312e-47	1.70299e-45	HDH_Gene_04464	chr3	10971463	10978959	-	1967	-	-	-
HDH_G07968	1.05269	2.96043	2.22841	2919.69	2008.78	2021.58	2.08051	2316.68	-10.1114	2.27203e-46	2.2197e-44	HDH_Gene_07968	chr5	8618986	8625061	-	1356	-	sp|Q53G59|KLH12_HUMAN Kelch-like protein 12 OS=Homo sapiens OX=9606 GN=KLHL12 PE=1 SV=2 && PF00651:BTB/POZ domain	BTB
HDH_G06601	0	0	0	51765.3	37050.2	37915.1	0	42243.5	-17.7388	2.64883e-46	2.56678e-44	HDH_Gene_06601	chr4	12725189	12728504	+	876	-	sp|Q5JUQ0|FA78A_HUMAN Protein FAM78A OS=Homo sapiens OX=9606 GN=FAM78A PE=1 SV=1 && -	-
novel.5459	0	1.97362	5.57101	7235.23	3292.31	4293.3	2.51488	4940.28	-10.9663	7.37247e-46	7.00179e-44	-	chr6	75370080	75407686	+	1621	-	-	-
HDH_G21549	68906.1	50886.8	31021.6	0	0	0	50271.5	0	18.1862	7.78532e-46	7.36454e-44	HDH_Gene_21549	chr13	24738707	24761241	-	5232	-	sp|Q8WR62|VERL_HALRU Vitelline envelope sperm lysin receptor OS=Haliotis rufescens OX=6454 GN=VERL PE=1 SV=1 && -	-
HDH_G11862	79909.9	61112.1	31413.8	0	0	0	57478.6	0	18.3795	1.012e-45	9.4977e-44	HDH_Gene_11862	chr7	45730479	45737853	-	989	-	-	-
HDH_G22522	0	0	0	36297.5	31121.7	39963.4	0	35794.2	-17.4998	1.06643e-45	9.96922e-44	HDH_Gene_22522	chr13	72254276	72264275	-	2670	-	PF17751:SKICH domain	-
HDH_G28797	43318.3	39713.2	26217.2	0	0	0	36416.2	0	17.721	2.19101e-45	2.00882e-43	HDH_Gene_28797	chr17	19551636	19566956	-	1102	-	-	-
HDH_G10568	37558	33910.7	25511.9	0	0	0	32326.9	0	17.5492	2.83636e-45	2.58065e-43	HDH_Gene_10568	chr6	63246553	63266612	-	1197	-	-	-
HDH_G31092	41943.5	35075.2	24123.6	0	0	0	33714.1	0	17.6098	1.20208e-44	1.05739e-42	HDH_Gene_31092	chr18	56848321	56864430	+	1494	-	-	-
HDH_G05545	32215.6	30923.6	22925.8	0	0	0	28688.4	0	17.3769	1.42116e-44	1.24094e-42	HDH_Gene_05545	chr3	60109091	60122234	+	505	-	-	-
HDH_G06412	107345	116562	29393.8	0	0	0	84433.6	0	18.9343	2.76705e-44	2.38989e-42	HDH_Gene_06412	chr4	6152364	6187441	+	2133	-	PF00084:Sushi repeat (SCR repeat)	Sushi
novel.3066	36405.3	34142.6	21041.7	0	0	0	30529.9	0	17.4667	8.75578e-44	7.50792e-42	-	chr16	77454186	77464530	-	1392	-	Q8TDW7.2 RecName: Full=Protocadherin Fat 3; Short=hFat3; AltName: Full=Cadherin family member 15; AltName: Full=FAT tumor suppressor homolog 3; Flags: Precursor && PF00028:Cadherin domain	Cadherin
HDH_G11494	0	0	1.1142	65226.1	47869.8	47637.6	0.371401	53577.8	-17.1199	1.84545e-43	1.55448e-41	HDH_Gene_11494	chr7	26655725	26661366	+	3206	-	sp|B4NAL6|PDE6_DROWI cGMP-specific 3',5'-cyclic phosphodiesterase OS=Drosophila willistoni OX=7260 GN=Pde6 PE=3 SV=1 && PF01590:GAF domain|PF00233:3'5'-cyclic nucleotide phosphodiesterase	GAF
novel.6119	106574	76012.9	42557	1.11311	0	0	75047.8	0.371037	17.8025	1.89032e-43	1.58667e-41	-	chr8	18338964	18358150	-	2356	-	A4IGL7.1 RecName: Full=Peroxidasin; Flags: Precursor && -	-
novel.6293	3.15808	0	0	12225.3	7232.22	8259.02	1.05269	9238.85	-13.1038	2.71467e-43	2.26267e-41	-	chr9	39270375	39275842	+	2819	-	Q9IA88.1 RecName: Full=Serine/threonine-protein kinase SIK2; AltName: Full=Qin-induced kinase; AltName: Full=Salt-inducible kinase 2; Short=SIK-2; AltName: Full=Serine/threonine-protein kinase SNF1-like kinase 2 && PF00069:Protein kinase domain	Pkinase
HDH_G06106	0	0.986809	1.1142	24761.2	17796.3	25045.9	0.700337	22534.5	-14.9762	4.79126e-43	3.93842e-41	HDH_Gene_06106	chr3	81937770	81946179	+	2248	-	-	-
HDH_G12884	2.10539	1.97362	1.1142	4471.37	2268.9	2624.23	1.73107	3121.5	-10.8051	1.70681e-42	1.36077e-40	HDH_Gene_12884	chr8	33862356	33885893	+	2256	-	PF15115:Domain of unknown function with conserved HDNR motif	-
HDH_G13996	5.26347	0	0	4715.14	3148.66	3720.92	1.75449	3861.57	-11.1075	1.97906e-42	1.56734e-40	HDH_Gene_13996	chr9	16785981	16820381	+	1611	-	PF07686:Immunoglobulin V-set domain	V-set
novel.5166	0	0.986809	0	48319.1	37762.2	40092.5	0.328936	42057.9	-16.7706	3.32262e-42	2.59687e-40	-	chr5	62747154	62769273	-	4017	-	Q56A24.1 RecName: Full=Kelch-like protein 24; AltName: Full=Kainate receptor-interacting protein for GluR6; Short=KRIP6; AltName: Full=Protein DRE1 >Q8BRG6.2 RecName: Full=Kelch-like protein 24; AltName: Full=Kainate receptor-interacting protein for GluR6; Short=KRIP6 && PF00651:BTB/POZ domain|PF01344:Kelch motif	BTB
HDH_G19799	53908.4	51434.5	19002.7	0	0	0	41448.5	0	17.9078	3.59523e-42	2.80076e-40	HDH_Gene_19799	chr12	39881829	39904298	+	687	-	-	-
novel.1899	1.05269	2.96043	5.57101	7881.94	3708.51	2293.08	3.19471	4627.85	-10.5129	6.45773e-42	4.99803e-40	-	chr13	1069738	1079729	-	1517	-	-	-
novel.5968	33871.5	31135.8	15730.3	0	0	0	26912.5	0	17.2847	1.83018e-41	1.39833e-39	-	chr8	15490437	15506014	+	1537	-	-	-
HDH_G14297	0	0	0	17046.2	16738.8	17516.8	0	17100.6	-16.4341	6.05092e-41	4.50756e-39	HDH_Gene_14297	chr9	30399257	30399959	+	703	-	PF05705:Eukaryotic protein of unknown function (DUF829)	-
HDH_G21557	32122.9	26895.5	14439	0	0	0	24485.8	0	17.1484	8.21149e-41	6.00446e-39	HDH_Gene_21557	chr13	25052872	25090023	-	11556	-	sp|Q8WR62|VERL_HALRU Vitelline envelope sperm lysin receptor OS=Haliotis rufescens OX=6454 GN=VERL PE=1 SV=1 && PF11386:Vitelline envelope receptor for lysin	-
novel.5106	0	2.96043	0	8483.02	5223.44	6037.15	0.986809	6581.2	-12.6261	1.05406e-40	7.66056e-39	-	chr5	41470028	41473954	-	3474	-	-	-
HDH_G19513	39746.5	35955.4	24498	0	0.776489	0	33400	0.25883	16.6345	1.74892e-40	1.25954e-38	HDH_Gene_19513	chr12	26734911	26750242	+	1132	-	-	-
HDH_G14778	26479.4	23198.9	12335.3	0	0	0	20671.2	0	16.9041	7.3814e-40	5.17523e-38	HDH_Gene_14778	chr9	50735003	50745085	+	873	-	-	-
HDH_G16249	25248.8	23578.8	11974.3	0	0	0	20267.3	0	16.8756	1.06471e-39	7.3781e-38	HDH_Gene_16249	chr10	44027969	44119477	+	4972	-	-	-
HDH_G06638	1.05269	0	2.22841	4837.58	4077.34	3716.47	1.0937	4210.47	-11.9657	1.34286e-39	9.25173e-38	HDH_Gene_06638	chr4	14232629	14250285	+	995	-	sp|Q27433|MEC2_CAEEL Mechanosensory protein 2 OS=Caenorhabditis elegans OX=6239 GN=mec-2 PE=1 SV=1 && PF01145:SPFH domain / Band 7 family	-
HDH_G12117	3.15808	0	1.1142	4193.09	2380.71	3076.44	1.42409	3216.75	-11.1631	1.48803e-39	1.0193e-37	HDH_Gene_12117	chr7	57907880	57915762	-	1374	-	-	-
HDH_G17563	3.15808	0	0	7473.43	4515.28	5217.3	1.05269	5735.34	-12.416	2.77858e-39	1.85535e-37	HDH_Gene_17563	chr11	34379271	34380699	-	1429	-	-	-
HDH_G14718	0	0	0	24090	13136.6	16397.9	0	17874.8	-16.498	5.04476e-39	3.34047e-37	HDH_Gene_14718	chr9	49173709	49184586	+	6864	-	sp|G3UW36|C97D2_MOUSE Uncharacterized protein CFAP97D2 OS=Mus musculus OX=10090 GN=Cfap97d2 PE=2 SV=1 && PF13879:KIAA1430 homologue	-
HDH_G13065	10481.7	13118.6	10910.3	0	0	0	11503.5	0	16.0585	9.21416e-39	5.94722e-37	HDH_Gene_13065	chr8	42709289	42723231	-	390	-	-	-
novel.6122	24652	15405.1	10672.9	0	0	0	16910	0	16.6143	3.37531e-38	2.13424e-36	-	chr8	18778543	18797516	-	1776	-	-	-
novel.1499	0	0	4.45681	4107.38	2533.68	3067.53	1.4856	3236.2	-11.1602	3.84731e-38	2.41348e-36	-	chr12	41399470	41402113	+	2644	-	P14417.1 RecName: Full=Apolipoprotein(a); Short=Apo(a); Short=Lp(a) && -	-
HDH_G06032	23420.3	21614.1	9355.96	0	0	0	18130.1	0	16.7148	7.21604e-38	4.422e-36	HDH_Gene_06032	chr3	79756408	79762865	+	3747	-	sp|Q8MQJ9|BRAT_DROME Brain tumor protein OS=Drosophila melanogaster OX=7227 GN=brat PE=1 SV=2 && PF13445:RING-type zinc-finger|PF00643:B-box zinc finger|PF01436:NHL repeat	NHL
HDH_G16734	0	0	0	13037.9	9810.94	12717.9	0	11855.6	-15.9056	7.99996e-38	4.88982e-36	HDH_Gene_16734	chr10	62930299	62956593	+	1734	-	sp|Q8C1R0|TSSK5_MOUSE Testis-specific serine/threonine-protein kinase 5 OS=Mus musculus OX=10090 GN=Tssk5 PE=2 SV=2 && PF00069:Protein kinase domain	Pkinase
HDH_G01440	28541.7	24684.1	9536.46	0	0	0	20920.7	0	16.9214	1.02126e-37	6.1946e-36	HDH_Gene_01440	chr1	28124061	28181238	+	6114	-	sp|P49327|FAS_HUMAN Fatty acid synthase OS=Homo sapiens OX=9606 GN=FASN PE=1 SV=3 && PF00109:Beta-ketoacyl synthase, N-terminal domain|PF02801:Beta-ketoacyl synthase, C-terminal domain|PF01477:PLAT/LH2 domain|PF00975:Thioesterase domain|PF16197:Ketoacyl-synthetase C-terminal extension|PF00230:Major intrinsic protein	ketoacyl-synt
novel.4538	0	0	0	14358	9908	11663	0	11976.4	-15.9202	1.21918e-37	7.35765e-36	-	chr4	53251327	53255978	+	1235	-	-	-
novel.306	9454.24	21189.8	13898.6	0	0	0	14847.5	0	16.4267	1.34825e-37	8.0753e-36	-	chr1	63078160	63089749	+	1327	-	-	-
HDH_G06399	101097	32495.6	15471.8	0	0	0	49688.3	0	18.1693	3.36301e-37	1.96008e-35	HDH_Gene_06399	chr4	5385308	5398341	+	1495	-	sp|Q22328|LEV9_CAEEL Protein lev-9 OS=Caenorhabditis elegans OX=6239 GN=lev-9 PE=1 SV=3 && PF00084:Sushi repeat (SCR repeat)	Sushi
novel.5900	0	0	0	13104.7	9736.39	9958.36	0	10933.1	-15.7888	3.39788e-37	1.97558e-35	-	chr7	47499995	47503619	-	3625	-	-	-
HDH_G05427	20666.5	12984.4	8821.14	0	0	0	14157.4	0	16.358	5.25752e-37	3.01271e-35	HDH_Gene_05427	chr3	55702115	55732455	+	1274	-	-	-
novel.4448	0	0	0	12648.3	8865.95	10563.7	0	10692.6	-15.7567	5.65319e-37	3.22394e-35	-	chr4	15597108	15601999	+	4892	-	Q9P2R3.2 RecName: Full=Rabankyrin-5; Short=Rank-5; AltName: Full=Ankyrin repeat and FYVE domain-containing protein 1; AltName: Full=Ankyrin repeats hooked to a zinc finger motif && -	-
HDH_G20634	15349.3	15009.4	7637.86	0	0	0	12665.5	0	16.1974	7.18919e-37	4.08038e-35	HDH_Gene_20634	chr12	71738420	71745598	+	1232	-	sp|P51986|CCNA_HYDVD G2/mitotic-specific cyclin-A (Fragment) OS=Hydra viridissima OX=6082 PE=2 SV=1 && PF02984:Cyclin, C-terminal domain|PF00134:Cyclin, N-terminal domain	Cyclin_C
HDH_G25855	13145	7684.29	7710.28	0	0	0	9513.18	0	15.7844	8.9944e-36	4.92893e-34	HDH_Gene_25855	chr15	55049055	55052302	+	732	-	-	-
HDH_G27652	11462.8	8725.37	6603.88	0	0	1.78034	8930.68	0.593448	13.8511	1.02056e-35	5.57982e-34	HDH_Gene_27652	chr16	54722720	54727176	-	781	-	PF00538:linker histone H1 and H5 family	-
HDH_G06670	6092.99	3554.49	42352	5.56556	3.10596	3.56069	17333.1	4.0774	12.0697	1.09166e-35	5.9413e-34	HDH_Gene_06670	chr4	15181740	15194824	+	3237	-	sp|Q99715|COCA1_HUMAN Collagen alpha-1(XII) chain OS=Homo sapiens OX=9606 GN=COL12A1 PE=1 SV=2 && PF00092:von Willebrand factor type A domain	VWA
HDH_G06260	8159.42	6982.66	6226.17	0	0	0	7122.75	0	15.367	1.58837e-35	8.60533e-34	HDH_Gene_06260	chr3	86601008	86622700	-	813	-	-	-
HDH_G22464	3.15808	0	0	7586.97	3769.85	11397.8	1.05269	7584.86	-12.8186	1.79097e-35	9.66881e-34	HDH_Gene_22464	chr13	69889481	70017658	-	1479	-	-	-
HDH_G12983	8247.85	8947.4	5944.27	0	0	0	7713.17	0	15.4819	1.85805e-35	9.99823e-34	HDH_Gene_12983	chr8	38331020	38346203	-	1207	-	sp|Q8WR62|VERL_HALRU Vitelline envelope sperm lysin receptor OS=Haliotis rufescens OX=6454 GN=VERL PE=1 SV=1 && -	-
HDH_G15658	6.31616	0	1.1142	4459.13	1965.29	2449.75	2.47679	2958.06	-10.2318	2.08003e-35	1.11675e-33	HDH_Gene_15658	chr10	19937559	19938295	-	737	-	-	-
novel.311	2930.7	3214.04	2194.98	0	2.32947	0	2779.91	0.776489	11.6055	2.94581e-35	1.57096e-33	-	chr1	64886438	64899298	+	4490	-	-	-
HDH_G11002	15189.3	13872.6	5932.02	0	0	0	11664.6	0	16.0786	4.84937e-35	2.56318e-33	HDH_Gene_11002	chr7	4592225	4595477	-	1521	-	-	-
HDH_G20878	2.10539	0	1.1142	2554.59	2353.54	3414.7	1.0732	2774.28	-11.3658	5.47108e-35	2.88539e-33	HDH_Gene_20878	chr12	80809785	80813197	-	1974	-	-	-
HDH_G04103	11700.7	10211.5	5470.74	0	0	0	9127.64	0	15.7248	1.00004e-34	5.22782e-33	HDH_Gene_04103	chr2	56533281	56534309	-	1029	-	sp|Q10982|FUT2_PIG Galactoside alpha-(1,2)-fucosyltransferase 2 OS=Sus scrofa OX=9823 GN=FUT2 PE=1 SV=3 && PF01531:Glycosyl transferase family 11	-
novel.4229	0	0	0	13092.4	6388.95	8912.41	0	9464.59	-15.5806	1.86578e-34	9.6478e-33	-	chr3	6028639	6039051	-	526	-	Q6NUC1.1 RecName: Full=Cornifelin homolog A && -	-
HDH_G19839	0	0.986809	1.1142	8105.68	5905.2	6815.16	0.700337	6942.01	-13.2775	1.93189e-34	9.96806e-33	HDH_Gene_19839	chr12	41398278	41399312	-	1035	-	-	-
novel.5947	5750.86	5208.38	5371.57	0	0	0	5443.6	0	14.9791	3.32261e-34	1.69967e-32	-	chr8	8397543	8409928	+	1158	-	-	-
HDH_G20972	0	0	0	10143.8	6112.52	6869.46	0	7708.59	-15.2846	4.29464e-34	2.17821e-32	HDH_Gene_20972	chr13	2295057	2299443	+	1213	-	-	-
HDH_G05398	1.05269	0	2.22841	4122.97	2418.76	2510.29	1.0937	3017.34	-11.4826	4.58619e-34	2.31622e-32	HDH_Gene_05398	chr3	53960534	53966938	-	1019	-	-	-
HDH_G23053	6749.87	21670.3	3315.87	5.56556	0	2.67052	10578.7	2.74536	11.9844	4.94295e-34	2.48587e-32	HDH_Gene_23053	chr14	17745401	17747445	-	834	-	-	-
HDH_G30543	2.10539	1.97362	0	1768.73	1635.29	1159	1.35967	1521.01	-10.0925	5.02996e-34	2.5243e-32	HDH_Gene_30543	chr18	35599525	35602357	-	2127	-	-	-
novel.5683	5603.49	4710.04	5459.59	0	0	0	5257.71	0	14.9289	7.782e-34	3.86473e-32	-	chr7	14776354	14777998	+	931	-	Q7SYI5.1 RecName: Full=Glycoprotein-N-acetylgalactosamine 3-beta-galactosyltransferase 1-B; AltName: Full=Core 1 O-glycan T-synthase B; AltName: Full=Core 1 UDP-galactose:N-acetylgalactosamine-alpha-R beta 1,3-galactosyltransferase 1-B; AltName: Full=Core 1 beta1,3-galactosyltransferase 1-B; Short=C1GalT1-B; Short=Core 1 beta3-Gal-T1-B && PF02434:Fringe-like	Fringe
HDH_G07355	4878.18	5041.61	5854.02	0	0	0	5257.94	0	14.929	8.20135e-34	4.06453e-32	HDH_Gene_07355	chr4	41607305	41615085	-	973	-	-	-
novel.5966	27616.4	11121.3	6857.92	0	0	0	15198.5	0	16.4604	1.0716e-33	5.24535e-32	-	chr8	14403237	14405227	+	1991	-	PF00665:Integrase core domain	rve
novel.939	0	0	3.34261	3069.96	2039.84	3094.24	1.1142	2734.68	-11.3376	1.81253e-33	8.74639e-32	-	chr10	49898950	49904508	-	5559	-	-	-
novel.3524	0	0	0	6810.02	5582.18	5224.42	0	5872.21	-14.892	1.94128e-33	9.3299e-32	-	chr18	34740148	34745606	+	3148	-	Q08DJ8.1 RecName: Full=Heat shock factor protein 1; Short=HSF 1; AltName: Full=Heat shock transcription factor 1; Short=HSTF 1 && PF00447:HSF-type DNA-binding	HSF_DNA-bind
HDH_G23560	11241.7	10002.3	5368.23	14.4705	0	8.01155	8870.75	7.494	10.2454	2.31877e-33	1.10329e-31	HDH_Gene_23560	chr14	42277688	42287648	+	4695	-	sp|Q9U943|APLP_LOCMI Apolipophorins OS=Locusta migratoria OX=7004 PE=1 SV=2 && PF01347:Lipoprotein amino terminal region|PF06448:Domain of Unknown Function (DUF1081)|PF09172:Domain of unknown function (DUF1943)	Vitellogenin_N
HDH_G02374	6156.15	8303.01	4283	0	0	0	6247.39	0	15.1778	4.53858e-33	2.12138e-31	HDH_Gene_02374	chr1	64914438	64935483	+	4609	-	PF12662:Complement Clr-like EGF-like|PF01391:Collagen triple helix repeat (20 copies)	Collagen
HDH_G24281	1.05269	0	1.1142	7073.82	4975.74	5119.38	0.722299	5722.98	-12.9956	9.2889e-33	4.29125e-31	HDH_Gene_24281	chr14	70630229	70637748	-	3654	-	-	-
novel.3126	5755.07	4572.87	3954.31	0	0	0	4760.75	0	14.7857	1.25191e-32	5.69523e-31	-	chr17	11670126	11673395	+	1128	-	-	-
novel.4167	0	0	0	6183.34	4479.56	5125.61	0	5262.84	-14.7339	1.29672e-32	5.88784e-31	-	chr3	68894007	68901178	+	3973	-	Q3U9N9.1 RecName: Full=Monocarboxylate transporter 10; Short=MCT 10; AltName: Full=Aromatic amino acid transporter 1; AltName: Full=Solute carrier family 16 member 10; AltName: Full=T-type amino acid transporter 1 && PF07690:Major Facilitator Superfamily	MFS_1
HDH_G18997	0	0	0	9070.75	4644.96	6080.77	0	6598.82	-15.0603	1.73723e-32	7.81358e-31	HDH_Gene_18997	chr12	8175109	8185099	+	1635	-	-	-
HDH_G01383	0	0	0	7517.96	4316.5	5839.53	0	5891.33	-14.8967	2.11271e-32	9.4136e-31	HDH_Gene_01383	chr1	24675906	24676693	-	750	-	sp|O94778|AQP8_HUMAN Aquaporin-8 OS=Homo sapiens OX=9606 GN=AQP8 PE=1 SV=2 && PF00230:Major intrinsic protein	-
novel.3215	0	0	0	6801.11	4373.19	4900.4	0	5358.23	-14.7598	3.34199e-32	1.46715e-30	-	chr17	39151045	39155893	+	3237	-	-	-
HDH_G26328	0	3.94724	24.5125	28581.4	17895.7	19915.8	9.48657	22131	-11.1977	5.42421e-32	2.35953e-30	HDH_Gene_26328	chr16	1585576	1605223	-	2751	-	sp|A6H782|TEKT3_BOVIN Tektin-3 OS=Bos taurus OX=9913 GN=TEKT3 PE=1 SV=1 && PF03148:Tektin family	-
HDH_G30300	2.10539	0.986809	0	2260.73	1757.97	1625.45	1.03073	1881.39	-10.8111	5.79013e-32	2.50955e-30	HDH_Gene_30300	chr18	24925727	24927473	-	1747	-	sp|Q02027|ESCA_PSYCI Escargot/snail protein homolog (Fragment) OS=Psychoda cinerea OX=7202 PE=3 SV=1 && PF00096:Zinc finger, C2H2 type	zf-C2H2
HDH_G14779	5188.72	5382.06	3285.78	0	0	0	4618.86	0	14.7421	7.91168e-32	3.38597e-30	HDH_Gene_14779	chr9	50748636	50751525	+	201	-	-	-
HDH_G28647	75611.8	73703.8	48872.3	8.90489	66.0016	1.78034	66062.6	25.5623	11.3268	1.06951e-31	4.53649e-30	HDH_Gene_28647	chr17	11580303	11600933	-	2163	-	PF00084:Sushi repeat (SCR repeat)	Sushi
HDH_G05799	2.10539	0	0	6925.78	4211.68	5363.29	0.701795	5500.25	-12.9409	1.08232e-31	4.58264e-30	HDH_Gene_05799	chr3	70050311	70063222	-	1186	-	-	-
HDH_G13668	0	0	0	8577.64	4196.15	5259.14	0	6010.97	-14.9257	1.28495e-31	5.42136e-30	HDH_Gene_13668	chr9	1388601	1390791	-	756	-	-	-
HDH_G05153	5521.38	5380.09	3417.26	7.79178	0	0	4772.91	2.59726	10.9808	2.01907e-31	8.41445e-30	HDH_Gene_05153	chr3	43085643	43087279	+	1637	-	sp|Q7JK24|B3GT1_GORGO Beta-1,3-galactosyltransferase 1 OS=Gorilla gorilla gorilla OX=9595 GN=B3GALT1 PE=3 SV=1 && PF01762:Galactosyltransferase	Galactosyl_T
novel.284	0	0	0	8852.58	4020.66	5424.71	0	6099.32	-14.9467	2.17066e-31	8.99898e-30	-	chr1	52293812	52300583	+	1145	-	-	-
HDH_G05300	0	0	0	4878.77	3817.22	3884.71	0	4193.57	-14.4063	2.20938e-31	9.14363e-30	HDH_Gene_05300	chr3	49921094	49929638	-	2666	-	-	-
HDH_G01843	0	0	0	6854.54	3562.53	5299.2	0	5238.76	-14.7273	2.93311e-31	1.20759e-29	HDH_Gene_01843	chr1	46953153	46956019	+	807	-	sp|Q96PU9|ODF3A_HUMAN Outer dense fiber protein 3 OS=Homo sapiens OX=9606 GN=ODF3 PE=1 SV=1 && -	-
HDH_G24497	0	0	0	3402.78	3932.92	3943.46	0	3759.72	-14.2488	5.51477e-31	2.23954e-29	HDH_Gene_24497	chr14	80913237	80914946	-	1710	-	-	-
HDH_G22650	3761.27	5364.3	1716.99	4.45245	0	0	3614.19	1.48415	11.4467	5.5449e-31	2.24795e-29	HDH_Gene_22650	chr14	3002829	3018199	-	1258	-	sp|Q12834|CDC20_HUMAN Cell division cycle protein 20 homolog OS=Homo sapiens OX=9606 GN=CDC20 PE=1 SV=2 && PF00400:WD domain, G-beta repeat	WD40
HDH_G15483	0	0.986809	1.1142	6618.56	4065.7	4088.56	0.700337	4924.27	-12.782	7.56386e-31	3.05606e-29	HDH_Gene_15483	chr10	11978772	11993175	-	1662	-	sp|Q66H10|FBX39_RAT F-box only protein 39 OS=Rattus norvegicus OX=10116 GN=Fbxo39 PE=2 SV=2 && -	-
HDH_G20567	0	0.986809	1.1142	5610.08	3571.07	4195.38	0.700337	4458.85	-12.6387	1.00312e-30	4.01215e-29	HDH_Gene_20567	chr12	68978523	68979832	+	558	-	sp|P35906|PRPH2_FELCA Peripherin-2 OS=Felis catus OX=9685 GN=PRPH2 PE=2 SV=2 && PF00335:Tetraspanin family	Tetraspannin
HDH_G08545	0	0	0	4170.83	3071.79	4136.63	0	3793.08	-14.2615	1.39158e-30	5.52874e-29	HDH_Gene_08545	chr5	37659559	37665287	+	318	-	PF12906:RING-variant domain	-
HDH_G07409	23659.3	18194.8	3132.02	0	0	0	14995.4	0	16.441	1.63737e-30	6.46218e-29	HDH_Gene_07409	chr4	44938892	44994191	+	1007	-	sp|P40936|INMT_MOUSE Indolethylamine N-methyltransferase OS=Mus musculus OX=10090 GN=Inmt PE=1 SV=1 && PF01234:NNMT/PNMT/TEMT family	NNMT_PNMT_TEMT
HDH_G28493	8501.55	5922.83	2873.53	0	0	0	5765.97	0	15.0621	1.77684e-30	6.97796e-29	HDH_Gene_28493	chr17	4691089	4695417	-	1203	-	sp|P68362|TBA1A_CRIGR Tubulin alpha-1A chain OS=Cricetulus griseus OX=10029 GN=TUBA1A PE=2 SV=1 && -	-
novel.4136	0	0	0	4328.89	3180.5	3443.19	0	3650.86	-14.2063	2.04469e-30	7.99038e-29	-	chr3	58943427	58948187	+	3264	-	-	-
HDH_G07631	5266.62	3167.66	2929.24	0	0	0	3787.84	0	14.4559	3.84635e-30	1.4741e-28	HDH_Gene_07631	chr4	54086400	54108713	-	3383	-	sp|Q29043|FUT1_PIG Galactoside alpha-(1,2)-fucosyltransferase 1 OS=Sus scrofa OX=9823 GN=FUT1 PE=2 SV=2 && PF01531:Glycosyl transferase family 11	-
HDH_G15480	0	0	0	4746.31	2959.98	3477.9	0	3728.06	-14.2365	5.6413e-30	2.13795e-28	HDH_Gene_15480	chr10	11925422	11926494	+	900	-	PF12937:F-box-like	-
HDH_G19850	8579.45	2517.35	6336.47	0	0	0	5811.09	0	15.0733	9.47603e-30	3.53505e-28	HDH_Gene_19850	chr12	41811317	41814608	-	828	-	sp|Q868Z9|PPN_DROME Papilin OS=Drosophila melanogaster OX=7227 GN=Ppn PE=1 SV=2 && PF00014:Kunitz/Bovine pancreatic trypsin inhibitor domain	Kunitz_BPTI
HDH_G00607	0	0	0	2534.56	4380.95	4301.31	0	3738.94	-14.2408	1.60391e-29	5.91859e-28	HDH_Gene_00607	Contig558	8412	9446	+	1035	-	sp|O54863|TSSK2_MOUSE Testis-specific serine/threonine-protein kinase 2 OS=Mus musculus OX=10090 GN=Tssk2 PE=1 SV=2 && PF00069:Protein kinase domain	Pkinase
novel.1358	0	0.986809	1.1142	4514.78	2931.25	3460.1	0.700337	3635.38	-12.3441	1.80578e-29	6.6327e-28	-	chr11	66513647	66516159	-	1057	-	-	-
HDH_G09602	10568	7545.14	4734.25	15.5836	0	3.56069	7615.79	6.38142	10.2709	3.86217e-29	1.39706e-27	HDH_Gene_09602	chr5	84911672	84919692	+	1469	-	sp|P82198|BGH3_MOUSE Transforming growth factor-beta-induced protein ig-h3 OS=Mus musculus OX=10090 GN=Tgfbi PE=1 SV=1 && PF02469:Fasciclin domain	-
HDH_G07773	6385.64	9318.44	2246.23	0	0	0	5983.44	0	15.1155	5.97443e-29	2.14486e-27	HDH_Gene_07773	chr4	61243665	61250219	-	970	-	-	-
HDH_G01111	0	1.97362	0	2855.13	4371.63	3242.9	0.657873	3489.89	-12.292	7.01002e-29	2.50908e-27	HDH_Gene_01111	chr1	15253916	15284115	-	2198	-	-	-
novel.4349	0	0	0	2477.79	2676.56	3892.72	0	3015.69	-13.9307	1.00269e-28	3.56749e-27	-	chr3	69547769	69550424	-	1056	-	PF00686:Starch binding domain	-
novel.3125	14741.9	9794.08	2161.55	0	5.43542	0	8899.18	1.81181	12.1635	1.36593e-28	4.84541e-27	-	chr17	11601626	11618898	+	288	-	-	-
novel.5733	0	0	0	3774.56	2285.21	2847.66	0	2969.14	-13.9081	1.36973e-28	4.85164e-27	-	chr7	35267502	35272148	+	2456	-	-	-
HDH_G22407	4410.78	4064.67	3860.71	0	0	0.890172	4112.06	0.296724	13.6126	1.47151e-28	5.20443e-27	HDH_Gene_22407	chr13	67161348	67175163	-	963	-	PF00086:Thyroglobulin type-1 repeat	-
HDH_G21892	1.05269	0	0	6003.01	4151.89	5306.32	0.350898	5153.74	-13.7419	1.52711e-28	5.38509e-27	HDH_Gene_21892	chr13	41455797	41530941	+	2411	-	sp|Q13231|CHIT1_HUMAN Chitotriosidase-1 OS=Homo sapiens OX=9606 GN=CHIT1 PE=1 SV=1 && PF00704:Glycosyl hydrolases family 18	-
HDH_G12498	0	0	0	2175.02	2874.56	3280.29	0	2776.62	-13.8115	1.56973e-28	5.51906e-27	HDH_Gene_12498	chr8	15890479	15899557	-	3546	-	sp|Q8WNV5|SOX30_MACFA Transcription factor SOX-30 OS=Macaca fascicularis OX=9541 GN=SOX30 PE=2 SV=1 && PF00505:HMG (high mobility group) box	HMG_box
novel.481	0	0	0	3207.99	2102.73	2618.89	0	2643.2	-13.7403	3.17614e-28	1.09888e-26	-	chr1	53470579	53476126	-	1404	-	-	-
novel.1509	0	0	0	2522.31	2130.69	3227.77	0	2626.92	-13.7315	3.40606e-28	1.17332e-26	-	chr12	45006970	45011185	+	1371	-	-	-
HDH_G02229	0	0.986809	0	4658.37	4391.04	4066.31	0.328936	4371.91	-13.5046	3.88857e-28	1.32992e-26	HDH_Gene_02229	chr1	60174609	60227662	+	2594	-	PF13855:Leucine rich repeat|PF12799:Leucine Rich repeats (2 copies)	-
HDH_G21694	2047.49	2808.46	1790.52	0	0	0	2215.49	0	13.6822	8.0836e-28	2.73717e-26	HDH_Gene_21694	chr13	31316080	31327303	+	1659	-	PF03567:Sulfotransferase family	-
HDH_G06010	0	0	0	4047.27	2272.78	2329.58	0	2883.21	-13.8657	9.09684e-28	3.07154e-26	HDH_Gene_06010	chr3	79118347	79128615	-	1831	-	-	-
novel.3728	0	0	1.1142	5257.23	3535.35	6196.49	0.371401	4996.36	-13.6972	1.03414e-27	3.48683e-26	-	chr18	61730291	61749970	-	1679	-	-	-
novel.4586	0	0	0	2343.1	2751.88	1798.15	0	2297.71	-13.5384	2.02997e-27	6.70226e-26	-	chr4	10095148	10106268	-	5897	-	Q03330.1 RecName: Full=Histone acetyltransferase GCN5 && PF00439:Bromodomain	Bromodomain
HDH_G14294	0	0	0	6669.76	2080.21	3442.3	0	4064.09	-14.361	2.659e-27	8.70676e-26	HDH_Gene_14294	chr9	30265679	30289802	-	569	-	PF01303:Egg lysin (Sperm-lysin)	-
HDH_G11087	0	0	0	3405.01	1785.92	2529.87	0	2573.6	-13.7018	2.94055e-27	9.61547e-26	HDH_Gene_11087	chr7	8744176	8752913	+	935	-	-	-
novel.4773	0	0	0	2043.67	1931.9	1819.51	0	1931.7	-13.288	3.66386e-27	1.19153e-25	-	chr5	24980240	24997165	+	4320	-	O54904.2 RecName: Full=Beta-1,3-galactosyltransferase 1; Short=Beta-1,3-GalTase 1; Short=Beta3Gal-T1; Short=Beta3GalT1; AltName: Full=UDP-Gal:betaGlcNAc beta 1,3-galactosyltransferase-I; AltName: Full=UDP-galactose:beta-N-acetyl-glucosamine-beta-1,3-galactosyltransferase 1 >Q7JK24.1 RecName: Full=Beta-1,3-galactosyltransferase 1; Short=Beta-1,3-GalTase 1; Short=Beta3Gal-T1; Short=Beta3GalT1; AltN…	Galactosyl_T
HDH_G12257	0	0	0	2018.07	1796.02	1878.26	0	1897.45	-13.2621	4.65223e-27	1.50884e-25	HDH_Gene_12257	chr8	6120659	6124785	-	863	-	-	-
HDH_G12559	9836.37	5050.49	1727.01	0	0	0	5537.96	0	15.0039	4.97344e-27	1.60646e-25	HDH_Gene_12559	chr8	18275444	18295623	-	768	-	sp|P14650|PERT_RAT Thyroid peroxidase OS=Rattus norvegicus OX=10116 GN=Tpo PE=2 SV=1 && PF03098:Animal haem peroxidase	An_peroxidase
novel.5201	0	0	0	2226.22	1702.06	1991.32	0	1973.2	-13.3186	5.20964e-27	1.68048e-25	-	chr5	74823714	74829797	-	3618	-	Q5U374.2 RecName: Full=Kelch-like protein 12 && PF00651:BTB/POZ domain|PF01344:Kelch motif	BTB
HDH_G06000	0	0	0	3161.24	1977.72	1810.61	0	2316.52	-13.55	8.58259e-27	2.73885e-25	HDH_Gene_06000	chr3	78789274	78806701	+	1335	-	sp|Q54YF2|AMPKA_DICDI 5'-AMP-activated serine/threonine-protein kinase catalytic subunit alpha OS=Dictyostelium discoideum OX=44689 GN=snfA PE=2 SV=1 && PF00069:Protein kinase domain	Pkinase
HDH_G30043	1809.58	2112.76	773.257	2.22622	0	0.890172	1565.2	1.0388	10.7156	9.17079e-27	2.92264e-25	HDH_Gene_30043	chr18	15059197	15059604	-	408	-	sp|Q6PV61|H2A_PENVA Histone H2A OS=Penaeus vannamei OX=6689 PE=1 SV=3 && PF00125:Core histone H2A/H2B/H3/H4|PF16211:C-terminus of histone H2A	Histone
HDH_G28949	0	2.96043	0	1518.28	954.305	1111.83	0.986809	1194.8	-10.1647	9.33929e-27	2.9684e-25	HDH_Gene_28949	chr17	25814979	25816391	-	441	-	-	-
HDH_G14591	15692.5	9901.65	2708.63	0	0.776489	0	9434.26	0.25883	14.8106	9.50484e-27	3.017e-25	HDH_Gene_14591	chr9	42627321	42646319	+	1977	-	sp|Q9UHN6|CEIP2_HUMAN Cell surface hyaluronidase OS=Homo sapiens OX=9606 GN=CEMIP2 PE=1 SV=1 && PF15711:Interleukin-like EMT inducer|PF10162:G8 domain	-
HDH_G25273	2893.85	3815.01	16471.3	0	0.776489	8.01155	7726.71	2.92935	11.3447	1.31157e-26	4.1247e-25	HDH_Gene_25273	chr15	29292848	29340921	-	9832	-	sp|Q10583|HCY1_MEGCR Hemocyanin 1 OS=Megathura crenulata OX=55429 GN=KLH1 PE=1 SV=2 && PF14830:Haemocyanin beta-sandwich|PF00264:Common central domain of tyrosinase	-
HDH_G02546	1769.58	2160.13	1337.04	0	0	0	1755.58	0	13.3465	1.74549e-26	5.46051e-25	HDH_Gene_02546	chr1	70530496	70543686	-	875	-	-	-
novel.1871	0	0	0	2648.09	1610.44	1808.83	0	2022.45	-13.3541	2.33908e-26	7.26028e-25	-	chr13	43064399	43069069	+	1179	-	-	-
HDH_G31217	0	0	0	1566.15	1605	1982.41	0	1717.85	-13.1188	3.00856e-26	9.26588e-25	HDH_Gene_31217	chr18	62810008	62813167	-	463	-	PF12796:Ankyrin repeats (3 copies)	-
novel.4559	2153.81	2222.29	1204.45	0	0	0	1860.19	0	13.43	4.04527e-26	1.2363e-24	-	chr4	62307681	62321865	+	1251	-	P28034.1 RecName: Full=Caffeoyl-CoA O-methyltransferase; AltName: Full=Trans-caffeoyl-CoA 3-O-methyltransferase; Short=CCoAMT; Short=CCoAOMT && PF01596:O-methyltransferase	-
HDH_G25622	2694.89	2683.13	8416.69	0	1.55298	0	4598.24	0.517659	12.9294	5.52345e-26	1.67516e-24	HDH_Gene_25622	chr15	44466049	44483076	-	10454	-	PF06448:Domain of Unknown Function (DUF1081)	DUF1081
HDH_G26604	0	2.96043	0	1483.78	823.855	1280.96	0.986809	1196.2	-10.1678	5.74918e-26	1.7392e-24	HDH_Gene_26604	chr16	11941592	11942540	+	816	-	PF00057:Low-density lipoprotein receptor domain class A	Ldl_recept_a
novel.707	2485.41	2338.74	1166.57	0	0	0	1996.91	0	13.5323	6.09703e-26	1.84209e-24	-	chr10	46839725	46852301	+	4536	-	Q8JG30.1 RecName: Full=Sulfotransferase family cytosolic 1B member 1; Short=ST1B1; Short=Sulfotransferase 1B1 && PF00685:Sulfotransferase domain	Sulfotransfer_1
novel.1664	0	0	0	1882.27	1465.23	1489.26	0	1612.25	-13.0271	7.60291e-26	2.2826e-24	-	chr12	30279429	30285548	-	1629	-	-	-
HDH_G25325	0	0	0	2084.86	1311.49	1812.39	0	1736.25	-13.134	9.88848e-26	2.9539e-24	HDH_Gene_25325	chr15	32952901	32954236	+	481	-	-	-
HDH_G08043	0	0	0	1445.93	1413.21	1497.27	0	1452.14	-12.8763	1.31712e-25	3.91001e-24	HDH_Gene_08043	chr5	13059607	13061666	-	927	-	PF00047:Immunoglobulin domain	ig
HDH_G06952	2288.55	2355.51	1084.12	0	0	0	1909.4	0	13.4677	1.47287e-25	4.3507e-24	HDH_Gene_06952	chr4	25153786	25155255	+	1470	-	PF03385:STELLO glycosyltransferases	-
HDH_G06910	940.055	1150.62	7804.99	1.11311	3.10596	2.67052	3298.56	2.29653	10.455	1.64127e-25	4.83021e-24	HDH_Gene_06910	chr4	23438426	23472531	+	989	-	PF13499:EF-hand domain pair	-
HDH_G29674	0	0	0	1780.98	1595.68	3843.76	0	2406.81	-13.6053	2.03145e-25	5.95643e-24	HDH_Gene_29674	chr18	483814	495800	+	2823	-	sp|Q6IMG9|TEPP_RAT Testis, prostate and placenta-expressed protein OS=Rattus norvegicus OX=10116 GN=Tepp PE=2 SV=1 && -	-
HDH_G28320	0	0	0	2213.98	1578.6	1318.35	0	1703.64	-13.1066	2.04082e-25	5.97222e-24	HDH_Gene_28320	chr16	84682291	84686068	+	1230	-	-	-
novel.3944	0	0	0	2265.18	1350.31	1446.53	0	1687.34	-13.0927	3.22816e-25	9.35029e-24	-	chr2	24849758	24893840	-	3435	-	Q8TBZ2.2 RecName: Full=MYCBP-associated protein; AltName: Full=AMAM-1; AltName: Full=AMY-1-binding protein 1; Short=AMAP-1 && -	-
HDH_G06604	1222.18	1087.46	1171.03	0	0	0	1160.22	0	12.7489	4.88417e-25	1.40445e-23	HDH_Gene_06604	chr4	12861452	12877573	-	1095	-	sp|Q5JXM2|MET24_HUMAN Methyltransferase-like protein 24 OS=Homo sapiens OX=9606 GN=METTL24 PE=2 SV=1 && PF13383:Methyltransferase domain	-
HDH_G14373	2155.92	2078.22	972.699	0	0	0	1735.61	0	13.33	5.47552e-25	1.56505e-23	HDH_Gene_14373	chr9	33263740	33279376	-	2300	-	sp|Q9M363|B561I_ARATH Cytochrome b561 and DOMON domain-containing protein At3g61750 OS=Arabidopsis thaliana OX=3702 GN=At3g61750 PE=3 SV=1 && PF03188:Eukaryotic cytochrome b561|PF13418:Galactose oxidase, central domain	Cytochrom_B561
HDH_G10980	1524.3	1494.03	953.758	0	0	0	1324.03	0	12.9395	8.00138e-25	2.26798e-23	HDH_Gene_10980	chr7	3510035	3519038	+	2375	-	sp|Q5ZJU3|ASNS_CHICK Asparagine synthetase [glutamine-hydrolyzing] OS=Gallus gallus OX=9031 GN=ASNS PE=2 SV=3 && PF00733:Asparagine synthase|PF13537:Glutamine amidotransferase domain	-
HDH_G20633	2919.12	3331.47	909.189	0	0	0	2386.59	0	13.7895	1.40526e-24	3.91339e-23	HDH_Gene_20633	chr12	71737132	71737792	+	369	-	-	-
HDH_G06411	3450.73	2912.07	885.791	0	0	0	2416.2	0	13.8073	1.98474e-24	5.46331e-23	HDH_Gene_06411	chr4	6146607	6151157	+	687	-	PF00084:Sushi repeat (SCR repeat)	Sushi
HDH_G21548	1381.13	1115.09	931.474	0	0	0	1142.57	0	12.7268	2.14339e-24	5.87289e-23	HDH_Gene_21548	chr13	24735124	24735705	+	582	-	-	-
novel.1126	1549.56	1798.95	877.992	0	0	0	1408.84	0	13.0291	2.1828e-24	5.96715e-23	-	chr11	49896880	49901969	+	1373	-	-	-
novel.2753	1813.79	1838.43	853.479	0	0	0	1501.9	0	13.1214	2.59934e-24	7.08149e-23	-	chr16	18184184	18189288	+	5105	-	PF00589:Phage integrase family	Phage_integrase
HDH_G06719	1614.83	1168.38	7749.28	0	0.776489	1.78034	3510.83	0.852278	11.9431	2.98114e-24	8.0939e-23	HDH_Gene_06719	chr4	16252660	16257156	-	861	-	-	-
HDH_G24812	2146.44	3161.74	883.563	0	0	0	2063.91	0	13.58	3.35501e-24	9.06765e-23	HDH_Gene_24812	chr15	6242229	6243310	-	1082	-	-	-
HDH_G06792	1621.15	1971.65	850.137	0	0	0	1480.98	0	13.1012	3.36552e-24	9.08576e-23	HDH_Gene_06792	chr4	18463003	18486777	+	1985	-	sp|Q704S8|CACP_RAT Carnitine O-acetyltransferase OS=Rattus norvegicus OX=10116 GN=Crat PE=1 SV=1 && PF00755:Choline/Carnitine o-acyltransferase	-
novel.2252	0	0.986809	0	3106.69	1836.4	2683.87	0.328936	2542.32	-12.7224	3.42011e-24	9.22269e-23	-	chr14	10605560	10610857	-	3275	-	-	-
novel.1361	2108.54	2178.88	15653.4	0	0	0	6646.95	0	15.2672	3.83099e-24	1.02726e-22	-	chr11	68469973	68492904	-	1131	-	-	-
HDH_G07162	4039.18	3786.39	825.624	0	0	0	2883.73	0	14.0625	3.95704e-24	1.05986e-22	HDH_Gene_07162	chr4	33032120	33033734	+	1615	-	-	-
HDH_G30940	0	0	1.1142	2382.06	1968.4	2047.4	0.371401	2132.62	-12.4689	4.445e-24	1.18523e-22	HDH_Gene_30940	chr18	50812041	50815205	-	1210	-	sp|Q9D411|TSSK4_MOUSE Testis-specific serine/threonine-protein kinase 4 OS=Mus musculus OX=10090 GN=Tssk4 PE=1 SV=1 && PF00069:Protein kinase domain	Pkinase
HDH_G28995	0	0	0	1176.56	1049.81	1783.02	0	1336.46	-12.7566	5.30222e-24	1.40282e-22	HDH_Gene_28995	chr17	28561612	28562701	-	944	-	-	-
HDH_G26615	0	0.986809	0	2417.68	1932.68	2022.47	0.328936	2124.28	-12.4632	5.38504e-24	1.42158e-22	HDH_Gene_26615	chr16	12585687	12588516	+	1395	-	sp|Q8K1P8|MOT8_RAT Monocarboxylate transporter 8 OS=Rattus norvegicus OX=10116 GN=SLC16A2 PE=1 SV=1 && PF07690:Major Facilitator Superfamily	MFS_1
HDH_G12701	2788.58	2410.78	1444.01	1.11311	0	0	2214.46	0.371037	12.7197	1.01305e-23	2.62776e-22	HDH_Gene_12701	chr8	24163168	24165779	-	822	-	PF18014:Acetyltransferase (GNAT) domain	-
novel.850	790.573	1062.79	1104.17	0	0	0	985.847	0	12.514	1.06659e-23	2.76064e-22	-	chr10	17619857	17636120	-	1060	-	Q7SIC1.1 RecName: Full=Fucolectin && -	-
novel.3312	0	0.986809	0	1932.36	2164.07	1791.03	0.328936	1962.49	-12.3491	1.17148e-23	3.02555e-22	-	chr17	9793652	9799975	-	3142	-	-	-
HDH_G12095	1842.21	1664.75	11519.7	0	3.10596	0	5008.9	1.03532	12.1135	1.39058e-23	3.57591e-22	HDH_Gene_12095	chr7	56866552	56868411	-	429	-	-	-
HDH_G27125	5647.7	4932.07	716.432	0	0	0	3765.4	0	14.4473	1.54264e-23	3.94143e-22	HDH_Gene_27125	chr16	34329807	34382309	-	4121	-	sp|G3V928|LRP1_RAT Prolow-density lipoprotein receptor-related protein 1 OS=Rattus norvegicus OX=10116 GN=Lrp1 PE=1 SV=1 && PF00058:Low-density lipoprotein receptor repeat class B|PF14670:Coagulation Factor Xa inhibitory site|PF00057:Low-density lipoprotein receptor domain class A|PF07645:Calcium-binding EGF domain	Ldl_recept_a
novel.1748	0	0	0	1458.18	879.762	1119.84	0	1152.59	-12.5428	1.9918e-23	5.05113e-22	-	chr12	70724042	70726395	-	504	-	Q9P1V8.1 RecName: Full=Sterile alpha motif domain-containing protein 15; Short=SAM domain-containing protein 15 && PF00536:SAM domain (Sterile alpha motif)	SAM_1
novel.4714	1032.69	1236.47	719.775	0	0	0	996.313	0	12.5293	3.11121e-23	7.7741e-22	-	chr4	57978353	57999627	-	1641	-	P27120.1 RecName: Full=Ornithine decarboxylase 1; Short=ODC 1; Short=xODC1 && PF00278:Pyridoxal-dependent decarboxylase, C-terminal sheet domain|PF02784:Pyridoxal-dependent decarboxylase, pyridoxal binding domain	-
novel.3162	4011.81	2195.65	754.315	0	0	0	2320.59	0	13.749	3.63951e-23	9.02796e-22	-	chr17	25173023	25187242	+	1133	-	-	-
HDH_G03067	0	0.986809	0	1459.29	2370.62	2675.86	0.328936	2168.59	-12.4932	4.31862e-23	1.06681e-21	HDH_Gene_03067	chr1	90686158	90727390	+	3017	-	PF00531:Death domain|PF13676:TIR domain	Death
novel.4675	1310.6	2017.04	1767.13	0	0	0.890172	1698.26	0.296724	12.3368	4.53246e-23	1.11732e-21	-	chr4	42710034	42724940	-	1414	-	P28034.1 RecName: Full=Caffeoyl-CoA O-methyltransferase; AltName: Full=Trans-caffeoyl-CoA 3-O-methyltransferase; Short=CCoAMT; Short=CCoAOMT && PF01596:O-methyltransferase	-
HDH_G08022	1.05269	0	1.1142	1644.07	1145.32	1100.25	0.722299	1296.55	-10.853	5.13115e-23	1.2584e-21	HDH_Gene_08022	chr5	11784002	11880064	-	3143	-	PF13621:Cupin-like domain|PF14559:Tetratricopeptide repeat	-
HDH_G26347	1026.38	758.856	1737.04	0	0	0	1174.09	0	12.766	5.25336e-23	1.28705e-21	HDH_Gene_26347	chr16	2308357	2315027	-	1635	-	PF17064:Sleepless protein	-
HDH_G11066	0	0.986809	0	2060.37	1595.68	1607.65	0.328936	1754.57	-12.1873	6.91098e-23	1.67253e-21	HDH_Gene_11066	chr7	7836138	7839875	-	471	-	sp|Q6JEL2|KLH10_HUMAN Kelch-like protein 10 OS=Homo sapiens OX=9606 GN=KLHL10 PE=1 SV=1 && PF01344:Kelch motif	Kelch_1
novel.4938	1.05269	0	0	2110.46	1456.69	1736.73	0.350898	1767.96	-12.1983	9.32662e-23	2.24121e-21	-	chr5	74335120	74341188	+	3617	-	Q5U374.2 RecName: Full=Kelch-like protein 12 && PF00651:BTB/POZ domain|PF01344:Kelch motif	BTB
HDH_G06648	1923.27	1828.56	619.497	0	0	0	1457.11	0	13.0777	9.97312e-23	2.39174e-21	HDH_Gene_06648	chr4	14523294	14527765	+	1002	-	PF09612:Bacterial protein of unknown function (HtrL_YibB)	-
HDH_G10532	0	0	1.1142	1676.35	1591.8	1446.53	0.371401	1571.56	-12.0285	1.48625e-22	3.54293e-21	HDH_Gene_10532	chr6	62167625	62189077	-	1784	-	sp|Q91XQ0|DYH8_MOUSE Dynein axonemal heavy chain 8 OS=Mus musculus OX=10090 GN=Dnah8 PE=1 SV=2 && PF08385:Dynein heavy chain, N-terminal region 1	-
novel.6308	1188.49	1363.77	608.355	0	0	0	1053.54	0	12.6099	1.53424e-22	3.65367e-21	-	chr9	51245474	51249327	+	2549	-	Q9NY97.2 RecName: Full=N-acetyllactosaminide beta-1,3-N-acetylglucosaminyltransferase 2; AltName: Full=Beta-1,3-N-acetylglucosaminyltransferase 1; Short=BGnT-1; Short=Beta-1,3-Gn-T1; Short=Beta3Gn-T1; AltName: Full=Beta-1,3-galactosyltransferase 7; Short=Beta-1,3-GalTase 7; Short=Beta3Gal-T7; Short=Beta3GalT7; Short=b3Gal-T7; AltName: Full=Beta-3-Gx-T7; AltName: Full=UDP-Gal:beta-GlcNAc beta-1,3-…	Galactosyl_T
novel.6218	0	0	0	942.806	920.139	721.04	0	861.328	-12.1227	1.86224e-22	4.41713e-21	-	chr8	65489359	65491922	-	1107	-	-	-
HDH_G01235	2.10539	0	0	1214.4	955.081	1094.91	0.701795	1088.13	-10.6033	2.244e-22	5.29629e-21	HDH_Gene_01235	chr1	20199254	20200510	+	1257	-	PF07782:DC-STAMP-like protein	DC_STAMP
HDH_G01022	1739.05	1096.35	610.583	0	0	0	1148.66	0	12.7345	3.34359e-22	7.82183e-21	HDH_Gene_01022	chr1	11983809	12001893	-	1374	-	sp|D3Z5L6|S18B1_MOUSE MFS-type transporter SLC18B1 OS=Mus musculus OX=10090 GN=Slc18b1 PE=2 SV=2 && PF07690:Major Facilitator Superfamily	MFS_1
HDH_G12505	0	0	0	858.209	874.326	690.774	0	807.77	-12.0301	3.4633e-22	8.08602e-21	HDH_Gene_12505	chr8	16151369	16153842	-	621	-	-	-
novel.314	1016.9	1168.38	547.074	0	0	0	910.786	0	12.3998	5.43958e-22	1.26014e-20	-	chr1	66488855	66499343	+	2580	-	-	-
novel.2000	703.199	840.762	589.413	0	0	0	711.125	0	12.0428	5.48417e-22	1.26924e-20	-	chr13	51703410	51711464	-	1880	-	-	-
HDH_G02545	1347.45	1562.12	993.869	1.11311	0	0	1301.15	0.371037	11.9526	1.14287e-21	2.60456e-20	HDH_Gene_02545	chr1	70515982	70527357	+	1284	-	PF14670:Coagulation Factor Xa inhibitory site|PF01391:Collagen triple helix repeat (20 copies)	Collagen
novel.6165	1181.12	1064.77	7441.76	0	0	0	3229.22	0	14.2257	1.35617e-21	3.07889e-20	-	chr8	45618422	45623667	-	1889	-	PF00150:Cellulase (glycosyl hydrolase family 5)|PF18040:beta porphyranase A C-terminal	-
novel.4258	0	0.986809	0	1343.53	1190.36	1377.1	0.328936	1303.66	-11.7589	1.36487e-21	3.09571e-20	-	chr3	14014228	14029855	-	2341	-	-	-
HDH_G01234	0	0	0	621.116	754.747	761.097	0	712.32	-11.849	1.3752e-21	3.11616e-20	HDH_Gene_01234	chr1	20196168	20199231	+	1311	-	sp|Q5T1A1|DCST2_HUMAN DC-STAMP domain-containing protein 2 OS=Homo sapiens OX=9606 GN=DCST2 PE=2 SV=2 && -	-
HDH_G13798	1224.28	500.312	4934.8	3.33933	1.55298	0	2219.8	1.63077	10.4699	1.56021e-21	3.51202e-20	HDH_Gene_13798	chr9	6627494	6666857	+	1509	-	sp|Q26636|CATL_SARPE Cathepsin L OS=Sarcophaga peregrina OX=7386 PE=1 SV=1 && PF00112:Papain family cysteine protease|PF08246:Cathepsin propeptide inhibitor domain (I29)	Peptidase_C1
HDH_G08265	1.05269	0	0	1304.57	2508.06	1332.59	0.350898	1715.07	-12.1548	1.78678e-21	3.99936e-20	HDH_Gene_08265	chr5	24412872	24435121	+	1068	-	sp|Q25386|SCRB_LIMPO Beta-scruin OS=Limulus polyphemus OX=6850 PE=2 SV=1 && PF01344:Kelch motif	Kelch_1
novel.273	0	0	0	710.165	786.583	608.878	0	701.875	-11.8275	1.84149e-21	4.1064e-20	-	chr1	45006064	45010964	+	3778	-	-	-
HDH_G12381	1880.11	2032.83	461.28	0	0	0	1458.07	0	13.0786	2.08944e-21	4.629e-20	HDH_Gene_12381	chr8	10793960	10819714	+	833	-	sp|P42674|BP10_PARLI Blastula protease 10 OS=Paracentrotus lividus OX=7656 GN=BP10 PE=2 SV=1 && PF01400:Astacin (Peptidase family M12A)	Astacin
HDH_G28648	6880.4	6517.88	668.522	0	1.55298	0	4688.93	0.517659	12.9783	2.17473e-21	4.80455e-20	HDH_Gene_28648	chr17	11639800	11654846	-	1674	-	sp|Q9ET66|PI16_MOUSE Peptidase inhibitor 16 OS=Mus musculus OX=10090 GN=Pi16 PE=1 SV=2 && PF00188:Cysteine-rich secretory protein family	SCP
HDH_G21695	683.198	504.26	717.547	0	0	0	635.001	0	11.8792	2.35538e-21	5.17967e-20	HDH_Gene_21695	chr13	31329126	31330001	+	876	-	sp|O43529|CHSTA_HUMAN Carbohydrate sulfotransferase 10 OS=Homo sapiens OX=9606 GN=CHST10 PE=1 SV=1 && PF03567:Sulfotransferase family	-
HDH_G13518	0	0.986809	0	2025.86	1000.89	1935.23	0.328936	1654	-12.1021	2.50556e-21	5.50484e-20	HDH_Gene_13518	chr8	64288020	64291205	-	1425	-	sp|Q08D50|CP26B_XENTR Cytochrome P450 26B1 OS=Xenopus tropicalis OX=8364 GN=cyp26b1 PE=2 SV=1 && PF00067:Cytochrome P450	p450
HDH_G16810	495.818	1621.33	874.649	3.33933	0	0	997.265	1.11311	10.0268	2.78027e-21	6.09154e-20	HDH_Gene_16810	chr10	66074890	66117740	-	2117	-	sp|E9Q3T6|PRD14_MOUSE PR domain zinc finger protein 14 OS=Mus musculus OX=10090 GN=Prdm14 PE=1 SV=1 && PF00096:Zinc finger, C2H2 type|PF00856:SET domain	zf-C2H2
novel.5781	700.041	1571	6970.45	0	0	0	3080.5	0	14.1576	3.523e-21	7.65553e-20	-	chr7	55213293	55258951	+	1775	-	-	-
HDH_G20468	962.162	892.076	456.823	0	0	0	770.353	0	12.1582	3.9224e-21	8.47708e-20	HDH_Gene_20468	chr12	64891212	64893033	+	1822	-	sp|P34678|GALT3_CAEEL Polypeptide N-acetylgalactosaminyltransferase 3 OS=Caenorhabditis elegans OX=6239 GN=gly-3 PE=2 SV=2 && PF00652:Ricin-type beta-trefoil lectin domain|PF00535:Glycosyl transferase family 2	Glycos_transf_2
novel.4113	1699.05	850.63	12558.2	0	0	0	5035.95	0	14.8668	4.4956e-21	9.66331e-20	-	chr3	49350985	49355669	+	3133	-	-	-
HDH_G15666	0	0	0	1494.91	698.063	672.08	0	955.018	-12.2714	4.89991e-21	1.04945e-19	HDH_Gene_15666	chr10	20150356	20151601	+	1176	-	PF07645:Calcium-binding EGF domain	EGF_CA
novel.5466	492.66	1037.14	626.182	0	0	0	718.66	0	12.058	7.85872e-21	1.66669e-19	-	chr6	78891183	78916280	+	1099	-	-	-
HDH_G29531	1383.24	943.39	628.41	2.22622	0	0	985.013	0.742074	10.6352	8.74569e-21	1.84659e-19	HDH_Gene_29531	chr17	54417765	54433337	-	2181	-	PF12796:Ankyrin repeats (3 copies)	-
HDH_G06108	1.05269	0	0	1539.43	913.927	1308.55	0.350898	1253.97	-11.7026	1.1723e-20	2.45566e-19	HDH_Gene_06108	chr3	81964987	81969002	-	1035	-	PF00505:HMG (high mobility group) box	HMG_box
novel.2334	0	0	0	612.211	644.486	510.959	0	589.219	-11.575	1.3698e-20	2.8593e-19	-	chr14	51853354	51862796	-	2549	-	Q497N7.1 RecName: Full=Uncharacterized protein C6orf201 homolog && -	-
novel.723	815.837	1128.91	8884.65	0	0	0	3609.8	0	14.3864	2.06162e-20	4.26236e-19	-	chr10	52773325	52780809	+	830	-	-	-
HDH_G22406	530.557	479.589	957.1	0	0	0	655.749	0	11.9256	2.12728e-20	4.39049e-19	HDH_Gene_22406	chr13	67130085	67134782	-	854	-	PF00086:Thyroglobulin type-1 repeat	-
HDH_G01967	0	0	0	463.054	720.582	673.861	0	619.166	-11.6469	2.27761e-20	4.68453e-19	HDH_Gene_01967	chr1	50694108	50704498	+	1332	-	-	-
HDH_G06159	518.978	1034.18	502.505	0	0	0	685.22	0	11.9893	2.28529e-20	4.69627e-19	HDH_Gene_06159	chr3	83679977	83695481	-	3683	-	sp|Q7TXL9|PPSB_MYCBO Phenolphthiocerol/phthiocerol polyketide synthase subunit B OS=Mycobacterium bovis (strain ATCC BAA-935 / AF2122/97) OX=233413 GN=ppsB PE=1 SV=1 && PF02801:Beta-ketoacyl synthase, C-terminal domain|PF00109:Beta-ketoacyl synthase, N-terminal domain|PF16197:Ketoacyl-synthetase C-terminal extension|PF00698:Acyl transferase domain	ketoacyl-synt
HDH_G08135	1932.74	1299.63	16115.8	0	0.776489	0	6449.4	0.25883	14.2619	2.78886e-20	5.69672e-19	HDH_Gene_08135	chr5	17819823	17832153	+	830	-	PF00057:Low-density lipoprotein receptor domain class A	Ldl_recept_a
HDH_G18897	0	0.986809	0	978.425	896.845	1074.44	0.328936	983.236	-11.3519	3.74345e-20	7.59457e-19	HDH_Gene_18897	chr12	4852166	4865131	+	1648	-	PF00335:Tetraspanin family	Tetraspannin
novel.3200	680.04	693.727	564.901	0	0	1.78034	646.223	0.593448	10.0625	3.79513e-20	7.69288e-19	-	chr17	34768049	34775664	+	3904	-	-	-
novel.1478	0	0	0	646.718	490.741	509.179	0	548.879	-11.4723	4.01841e-20	8.13166e-19	-	chr12	31422345	31439405	+	4222	-	-	-
novel.2369	0	0	0	877.132	467.446	600.866	0	648.482	-11.7128	4.02825e-20	8.14464e-19	-	chr14	62822463	62826308	-	1049	-	-	-
HDH_G07584	1095.85	880.234	365.459	0	0	0	780.515	0	12.1771	4.18166e-20	8.43337e-19	HDH_Gene_07584	chr4	52679826	52713579	+	6696	-	sp|P18433|PTPRA_HUMAN Receptor-type tyrosine-protein phosphatase alpha OS=Homo sapiens OX=9606 GN=PTPRA PE=1 SV=3 && PF00041:Fibronectin type III domain|PF18861:Transmembrane domain of protein tyrosine phosphatase, receptor type J|PF00102:Protein-tyrosine phosphatase	Y_phosphatase
novel.246	904.263	583.204	399.999	0	0	0	629.156	0	11.8661	4.85985e-20	9.75982e-19	-	chr1	29539339	29545226	+	4890	-	-	-
novel.4428	685.303	455.906	1663.5	0	0	0	934.905	0	12.4373	5.28964e-20	1.05873e-18	-	chr4	9519385	9554390	+	2099	-	PF13499:EF-hand domain pair	-
novel.5949	0	0	0	737.993	511.706	478.913	0	576.204	-11.5424	5.48099e-20	1.09611e-18	-	chr8	8906799	8913823	+	5617	-	G5EGQ3.1 RecName: Full=Serine/threonine-protein kinase max-2; AltName: Full=Motor axon guidance protein 2; AltName: Full=p21-activated kinase && PF00069:Protein kinase domain	Pkinase
novel.4296	0	0	0	593.288	447.258	553.687	0	531.411	-11.4257	5.54975e-20	1.108e-18	-	chr3	47346669	47355133	-	2580	-	Q9S7U9.2 RecName: Full=Mitogen-activated protein kinase kinase 2; Short=AtMAP2Kbeta; Short=AtMKK2; Short=MAP kinase kinase 2 && PF00069:Protein kinase domain	Pkinase
novel.3685	0	0	0	775.839	423.963	630.242	0	610.015	-11.6246	6.3542e-20	1.26543e-18	-	chr18	39325792	39328140	-	476	-	-	-
novel.4438	346.336	859.511	838.995	0	0	0	681.614	0	11.9816	6.88257e-20	1.36608e-18	-	chr4	12321970	12323505	+	1447	-	-	-
HDH_G23479	0	0	0	561.008	468.223	482.473	0	503.901	-11.3491	7.30206e-20	1.44814e-18	HDH_Gene_23479	chr14	39373486	39377136	-	1280	-	-	-
HDH_G18354	529.505	890.102	3704.72	0	0	0	1708.11	0	13.3069	7.39558e-20	1.46547e-18	HDH_Gene_18354	chr11	68504702	68514210	-	1070	-	-	-
novel.4401	780.046	748.002	344.289	0	0	0	624.112	0	11.8545	8.2173e-20	1.6229e-18	-	chr4	848376	861217	+	879	-	-	-
HDH_G25096	355.81	579.257	588.299	0	0	0	507.789	0	11.5568	8.93956e-20	1.75971e-18	HDH_Gene_25096	chr15	19566492	19588724	-	1122	-	sp|Q9ERH8|S28A3_MOUSE Solute carrier family 28 member 3 OS=Mus musculus OX=10090 GN=Slc28a3 PE=2 SV=1 && PF07662:Na+ dependent nucleoside transporter C-terminus	-
HDH_G24084	475.817	1384.49	527.018	0	0	0	795.776	0	12.2051	9.89869e-20	1.93414e-18	HDH_Gene_24084	chr14	61112628	61157477	+	2232	-	sp|Q8N5Z0|AADAT_HUMAN Kynurenine/alpha-aminoadipate aminotransferase, mitochondrial OS=Homo sapiens OX=9606 GN=AADAT PE=1 SV=2 && PF00155:Aminotransferase class I and II	Aminotran_1_2
HDH_G29537	915.843	563.468	4851.24	0	0	0	2110.18	0	13.6118	1.04568e-19	2.03818e-18	HDH_Gene_29537	chr17	54555895	54582249	-	3222	-	sp|P26224|GUNF_HUNT2 Endoglucanase F OS=Hungateiclostridium thermocellum (strain ATCC 27405 / DSM 1237 / JCM 9322 / NBRC 103400 / NCIMB 10682 / NRRL B-4536 / VPI 7372) OX=203119 GN=celF PE=3 SV=1 && PF00759:Glycosyl hydrolase family 9	-
novel.4922	720.042	550.64	3150.97	0	0	0	1473.88	0	13.0941	1.13273e-19	2.20424e-18	-	chr5	69305228	69309630	+	2283	-	-	-
novel.6286	0	0	0	623.343	480.647	435.294	0	513.094	-11.3751	1.21505e-19	2.36059e-18	-	chr9	36533350	36541074	+	5988	-	Q61RA2.1 RecName: Full=Serine/threonine-protein kinase chk-1 && PF00069:Protein kinase domain	Pkinase
novel.3370	1034.8	912.799	482.45	0	0	1.78034	810.015	0.593448	10.3885	1.26469e-19	2.45104e-18	-	chr17	29182549	29185935	-	756	-	-	-
HDH_G13071	458.974	371.04	461.28	0	0	0	430.432	0	11.3183	1.2787e-19	2.47585e-18	HDH_Gene_13071	chr8	42891717	42911486	-	892	-	sp|Q9NLA3|ANO39_PATPE Nucleoplasmin-like protein ANO39 OS=Patiria pectinifera OX=7594 PE=1 SV=1 && PF03066:Nucleoplasmin/nucleophosmin domain	-
HDH_G21379	0	0	0	635.587	486.082	429.953	0	517.207	-11.3866	1.27958e-19	2.47585e-18	HDH_Gene_21379	chr13	16865153	16867434	-	2282	-	-	-
HDH_G30879	0	0.986809	0	841.512	884.421	824.3	0.328936	850.078	-11.1421	1.56221e-19	2.99598e-18	HDH_Gene_30879	chr18	48977617	48985686	+	1633	-	-	-
HDH_G29704	1.05269	0.986809	0	740.219	726.017	1916.54	0.679834	1127.59	-10.6611	1.63603e-19	3.13501e-18	HDH_Gene_29704	chr18	1544062	1575922	+	6905	-	sp|Q9H2S1|KCNN2_HUMAN Small conductance calcium-activated potassium channel protein 2 OS=Homo sapiens OX=9606 GN=KCNN2 PE=1 SV=2 && PF07885:Ion channel|PF02888:Calmodulin binding domain|PF03530:Calcium-activated SK potassium channel	Ion_trans_2
HDH_G06058	0	0	1.1142	1083.06	801.336	828.751	0.371401	904.382	-11.2311	1.66377e-19	3.18307e-18	HDH_Gene_06058	chr3	80656476	80667631	+	537	-	-	-
novel.3214	0	0.986809	0	862.662	753.194	1022.81	0.328936	879.555	-11.1911	2.01995e-19	3.85831e-18	-	chr17	39139013	39147517	+	1951	-	B7ZS42.1 RecName: Full=Doublesex- and mab-3-related transcription factor 1B; AltName: Full=DMRT1-beta && PF00751:DM DNA binding domain	DM
HDH_G05798	0	0	0	866.001	553.637	405.028	0	608.222	-11.6204	2.02167e-19	3.8585e-18	HDH_Gene_05798	chr3	70041678	70046981	-	783	-	-	-
HDH_G23611	791.625	972.994	301.949	0	0	0	688.856	0	11.9969	2.85481e-19	5.38393e-18	HDH_Gene_23611	chr14	44306524	44308477	-	1954	-	-	-
HDH_G10441	765.308	572.349	5082.99	0	0	0	2140.22	0	13.6322	3.12668e-19	5.88734e-18	HDH_Gene_10441	chr6	57260745	57278072	+	2365	-	PF00335:Tetraspanin family	Tetraspannin
novel.3350	2974.91	822.999	495.82	0	0	2.67052	1431.24	0.890172	10.6268	3.60476e-19	6.76616e-18	-	chr17	24308102	24316245	-	1325	-	-	-
HDH_G30630	593.719	1092.4	555.987	0	1.55298	0	747.368	0.517659	10.2959	3.61155e-19	6.77357e-18	HDH_Gene_30630	chr18	39204995	39210088	-	1976	-	-	-
HDH_G28540	1693.78	1079.57	572.7	0	0	0.890172	1115.35	0.296724	11.7303	3.95382e-19	7.35763e-18	HDH_Gene_28540	chr17	6737816	6746500	-	2112	-	sp|Q5RCR5|SUMF2_PONAB Inactive C-alpha-formylglycine-generating enzyme 2 OS=Pongo abelii OX=9601 GN=SUMF2 PE=2 SV=1 && PF03781:Sulfatase-modifying factor enzyme 1	DUF323
HDH_G20929	0	0.986809	0	1244.46	915.48	682.762	0.328936	947.567	-11.2984	3.95742e-19	7.35858e-18	HDH_Gene_20929	chr13	848509	854191	-	879	-	-	-
HDH_G02813	3619.16	1560.15	283.008	0	0	0	1820.77	0	13.3991	4.17928e-19	7.75901e-18	HDH_Gene_02813	chr1	80381529	80390706	-	1431	-	sp|Q8NCK7|MOT11_HUMAN Monocarboxylate transporter 11 OS=Homo sapiens OX=9606 GN=SLC16A11 PE=1 SV=1 && PF07690:Major Facilitator Superfamily	MFS_1
HDH_G06398	1695.89	1326.27	268.523	0	0	0	1096.89	0	12.668	4.19228e-19	7.77709e-18	HDH_Gene_06398	chr4	5377375	5383817	+	1002	-	sp|P17927|CR1_HUMAN Complement receptor type 1 OS=Homo sapiens OX=9606 GN=CR1 PE=1 SV=3 && PF00084:Sushi repeat (SCR repeat)	Sushi
novel.4389	1.05269	0	0	1297.89	703.499	852.785	0.350898	951.391	-11.3041	4.70528e-19	8.68909e-18	-	chr3	84326610	84332781	-	835	-	-	-
HDH_G27059	565.296	559.521	3301.38	0	0	0	1475.4	0	13.0956	5.597e-19	1.02949e-17	HDH_Gene_27059	chr16	30487495	30505007	+	2055	-	sp|Q95M17|CHIA_BOVIN Acidic mammalian chitinase OS=Bos taurus OX=9913 GN=CHIA PE=1 SV=1 && PF01607:Chitin binding Peritrophin-A domain|PF00704:Glycosyl hydrolases family 18	CBM_14
HDH_G14878	965.32	555.574	1476.32	0	0	0.890172	999.071	0.296724	11.5713	6.06039e-19	1.11214e-17	HDH_Gene_14878	chr9	55909395	55933717	+	4062	-	sp|O08782|ALD2_CRIGR Aldose reductase-related protein 2 OS=Cricetulus griseus OX=10029 GN=AKR1B8 PE=1 SV=3 && PF00248:Aldo/keto reductase family	Aldo_ket_red
HDH_G06990	666.355	408.539	2481.33	0	0	0	1185.41	0	12.7798	6.36791e-19	1.16475e-17	HDH_Gene_06990	chr4	26157079	26166788	-	348	-	-	-
HDH_G19957	0	0	1.1142	871.566	652.251	874.149	0.371401	799.322	-11.053	6.37149e-19	1.16475e-17	HDH_Gene_19957	chr12	45749464	45752216	-	1446	-	-	-
HDH_G07993	512.662	494.392	295.264	0	0	0	434.106	0	11.3308	6.7867e-19	1.23592e-17	HDH_Gene_07993	chr5	10001409	10005257	+	2823	-	sp|E7FAM5|LIN41_DANRE E3 ubiquitin-protein ligase TRIM71 OS=Danio rerio OX=7955 GN=trim71 PE=1 SV=1 && PF00643:B-box zinc finger	zf-B_box
HDH_G05144	572.665	413.473	308.634	0	0	0	431.591	0	11.3224	8.27228e-19	1.49616e-17	HDH_Gene_05144	chr3	42863995	42870738	-	1532	-	-	-
HDH_G10369	818.995	445.051	6574.91	0	0.776489	2.67052	2612.99	1.149	11.1081	8.54902e-19	1.54505e-17	HDH_Gene_10369	chr6	54097751	54111319	-	2409	-	sp|P38570|ITAE_HUMAN Integrin alpha-E OS=Homo sapiens OX=9606 GN=ITGAE PE=1 SV=3 && PF00092:von Willebrand factor type A domain	VWA
HDH_G01015	346.336	314.792	450.138	0	0	0	370.422	0	11.1016	1.22578e-18	2.18877e-17	HDH_Gene_01015	chr1	11722625	11726711	+	2168	-	PF00822:PMP-22/EMP/MP20/Claudin family	-
novel.5957	0	0	0	584.384	495.4	321.352	0	467.045	-11.2395	1.23911e-18	2.21093e-17	-	chr8	11071687	11078807	+	5630	-	O59790.2 RecName: Full=Serine/threonine-protein kinase ark1; AltName: Full=Aurora-related kinase 1 && PF00069:Protein kinase domain	Pkinase
HDH_G22209	450.553	665.11	287.464	0	0	0	467.709	0	11.4385	1.398e-18	2.48326e-17	HDH_Gene_22209	chr13	57522718	57529504	-	1032	-	-	-
HDH_G28230	271.595	506.233	509.191	0	0	0	429.006	0	11.3136	1.43036e-18	2.53887e-17	HDH_Gene_28230	chr16	81093212	81102244	-	3033	-	sp|A7XUJ6|TRAF6_PIG TNF receptor-associated factor 6 OS=Sus scrofa OX=9823 GN=TRAF6 PE=2 SV=1 && PF00097:Zinc finger, C3HC4 type (RING finger)|PF02176:TRAF-type zinc finger	zf-C3HC4
HDH_G30608	317.913	344.396	355.431	0	0	0	339.247	0	10.9749	1.45406e-18	2.579e-17	HDH_Gene_30608	chr18	38474358	38487558	+	2843	-	PF00753:Metallo-beta-lactamase superfamily|PF14863:Alkyl sulfatase dimerisation|PF14864:Alkyl sulfatase C-terminal	Lactamase_B
novel.2008	567.402	709.516	260.723	0	0	0	512.547	0	11.5705	1.76248e-18	3.08926e-17	-	chr13	58188912	58198299	-	5681	-	-	-
novel.3090	0	0	0	957.276	408.433	394.346	0	586.685	-11.5682	2.17214e-18	3.78781e-17	-	chr16	88777001	88778819	-	1285	-	Q9S7U9.2 RecName: Full=Mitogen-activated protein kinase kinase 2; Short=AtMAP2Kbeta; Short=AtMKK2; Short=MAP kinase kinase 2 && PF00069:Protein kinase domain	Pkinase
HDH_G14309	452.658	388.803	275.208	0	0	0	372.223	0	11.1089	2.17971e-18	3.79823e-17	HDH_Gene_14309	chr9	30827260	30828625	+	1366	-	sp|P22888|LSHR_HUMAN Lutropin-choriogonadotropic hormone receptor OS=Homo sapiens OX=9606 GN=LHCGR PE=1 SV=4 && PF00001:7 transmembrane receptor (rhodopsin family)	7tm_1
novel.5849	417.919	596.033	3191.08	0	0	0	1401.68	0	13.0216	2.31055e-18	4.02036e-17	-	chr7	22707529	22713240	-	352	-	-	-
HDH_G20476	899	370.054	5650.12	0	0	0	2306.39	0	13.7401	2.32747e-18	4.04684e-17	HDH_Gene_20476	chr12	65169439	65172709	-	474	-	PF00811:Ependymin	-
novel.3388	335.809	645.373	325.347	0	0	0	435.51	0	11.3355	2.41451e-18	4.19513e-17	-	chr17	33550481	33554501	-	616	-	-	-
HDH_G26485	1119.01	1079.57	225.069	0	0	0	807.884	0	12.2268	2.50951e-18	4.35066e-17	HDH_Gene_26485	chr16	6710651	6724667	-	1533	-	sp|O09159|MA2B1_MOUSE Lysosomal alpha-mannosidase OS=Mus musculus OX=10090 GN=Man2b1 PE=1 SV=4 && PF01074:Glycosyl hydrolases family 38 N-terminal domain	-
novel.3189	1676.94	1054.9	225.069	0	0	0	985.636	0	12.5137	2.87439e-18	4.9652e-17	-	chr17	30656450	30659118	+	1242	-	-	-
HDH_G02046	515.82	426.302	3133.14	0	0	0	1358.42	0	12.9764	4.42396e-18	7.55432e-17	HDH_Gene_02046	chr1	53638442	53707994	+	2478	-	sp|P29120|NEC1_HUMAN Neuroendocrine convertase 1 OS=Homo sapiens OX=9606 GN=PCSK1 PE=1 SV=2 && PF16470:Peptidase S8 pro-domain|PF01483:Proprotein convertase P-domain|PF00082:Subtilase family	Peptidase_S8
novel.741	0	0	0	594.402	273.324	856.346	0	574.691	-11.5388	4.75793e-18	8.1014e-17	-	chr10	54759346	54786743	+	1550	-	-	-
novel.719	869.525	609.848	7899.7	0	0.776489	0.890172	3126.36	0.555554	12.3708	4.90886e-18	8.34051e-17	-	chr10	52579443	52635301	+	1323	-	PF13499:EF-hand domain pair	-
HDH_G20440	574.77	403.605	249.581	0	0	0	409.319	0	11.2459	5.62514e-18	9.51007e-17	HDH_Gene_20440	chr12	63368216	63402517	-	3778	-	-	-
novel.6305	0	0.986809	0	768.047	517.142	762.878	0.328936	682.689	-10.8254	5.73829e-18	9.69449e-17	-	chr9	48774636	48779569	+	422	-	-	-
novel.756	0	0.986809	0	849.304	590.132	590.184	0.328936	676.54	-10.8122	5.9063e-18	9.96422e-17	-	chr10	59676056	59718689	+	945	-	-	-
HDH_G21953	468.448	413.473	239.554	0	0	0	373.825	0	11.1152	6.24657e-18	1.05308e-16	HDH_Gene_21953	chr13	44507966	44518833	+	5244	-	sp|Q02965|THB_LITCT Thyroid hormone receptor beta OS=Lithobates catesbeianus OX=8400 GN=thrb PE=2 SV=2 && PF00105:Zinc finger, C4 type (two domains)|PF00104:Ligand-binding domain of nuclear hormone receptor	zf-C4
HDH_G28413	451.605	323.673	1573.25	0	0	0	782.844	0	12.1812	7.11079e-18	1.19371e-16	HDH_Gene_28413	chr16	88705158	88712832	+	1102	-	-	-
HDH_G12386	0	0	0	348.404	434.057	292.867	0	358.443	-10.8582	7.63501e-18	1.27991e-16	HDH_Gene_12386	chr8	11012792	11018195	-	4092	-	PF00069:Protein kinase domain	Pkinase
HDH_G27960	0	0.986809	0	546.538	1136.78	672.97	0.328936	785.429	-11.0283	7.91662e-18	1.32619e-16	HDH_Gene_27960	chr16	70512420	70516758	+	4146	-	-	-
HDH_G23359	231.593	445.051	386.628	0	0	0	354.424	0	11.0382	9.74513e-18	1.61997e-16	HDH_Gene_23359	chr14	34356661	34359471	-	1761	-	-	-
HDH_G27124	835.838	900.957	198.328	0	0	0	645.041	0	11.9021	1.03787e-17	1.7229e-16	HDH_Gene_27124	chr16	34323056	34329315	-	826	-	sp|Q9NZR2|LRP1B_HUMAN Low-density lipoprotein receptor-related protein 1B OS=Homo sapiens OX=9606 GN=LRP1B PE=1 SV=2 && -	-
novel.2299	0	0	0	1991.36	198.781	1520.41	0	1236.85	-12.6446	1.07113e-17	1.77316e-16	-	chr14	25956970	25960130	-	560	-	-	-
HDH_G22588	0	0	0	303.879	309.043	430.843	0	347.922	-10.8151	1.08639e-17	1.79577e-16	HDH_Gene_22588	chr13	74486631	74488311	-	509	-	-	-
novel.1722	0	0	0	998.461	351.749	361.41	0	570.54	-11.528	1.24458e-17	2.0475e-16	-	chr12	58653343	58658885	-	3132	-	-	-
HDH_G15717	0	0	1.1142	737.993	708.158	477.132	0.371401	641.094	-10.7348	1.2683e-17	2.08508e-16	HDH_Gene_15717	chr10	23068515	23089878	-	1356	-	PF08336:Prolyl 4-Hydroxylase alpha-subunit, N-terminal region	-
HDH_G07630	955.845	293.082	1406.12	0	0.776489	0.890172	885.017	0.555554	10.5352	1.36034e-17	2.23332e-16	HDH_Gene_07630	chr4	54081943	54085680	+	2500	-	sp|Q9TTY3|SEC1_BOVIN Galactoside 2-alpha-L-fucosyltransferase SEC1 OS=Bos taurus OX=9913 GN=SEC1 PE=1 SV=1 && PF01531:Glycosyl transferase family 11	-
HDH_G06259	124.218	3073.91	2935.92	0	0	0	2044.68	0	13.5664	1.55592e-17	2.54739e-16	HDH_Gene_06259	chr3	86591038	86596775	-	252	-	-	-
novel.3658	652.67	745.041	5156.53	0	0.776489	0	2184.75	0.25883	12.7001	1.76399e-17	2.87817e-16	-	chr18	24068210	24094401	-	4100	-	-	-
HDH_G29406	586.35	435.183	212.813	0	0	0	411.449	0	11.2535	1.7771e-17	2.8956e-16	HDH_Gene_29406	chr17	48639371	48641649	-	1592	-	sp|Q90Z12|HES4A_XENLA Transcription factor HES-4-A OS=Xenopus laevis OX=8355 GN=hes4-a PE=1 SV=2 && PF00010:Helix-loop-helix DNA-binding domain|PF07527:Hairy Orange	HLH
HDH_G20965	457.922	572.349	1144.29	1.11311	0	0	724.852	0.371037	11.1083	1.81552e-17	2.95618e-16	HDH_Gene_20965	chr13	1975655	1978551	+	417	-	sp|G9JJU2|GPX_PROCL Glutathione peroxidase OS=Procambarus clarkii OX=6728 GN=GPx PE=2 SV=1 && PF00255:Glutathione peroxidase	GSHPx
HDH_G20477	1157.96	483.537	6243.99	0	1.55298	0	2628.5	0.517659	12.1515	1.84402e-17	3.00053e-16	HDH_Gene_20477	chr12	65174775	65187162	-	1201	-	PF00811:Ependymin	-
novel.3959	425.288	414.46	211.699	0	0	0	350.482	0	11.0222	1.919e-17	3.11403e-16	-	chr2	30921609	30931035	-	3038	-	PF07690:Major Facilitator Superfamily	MFS_1
novel.4417	347.389	445.051	2662.94	0	0	0	1151.79	0	12.7383	2.1952e-17	3.53337e-16	-	chr4	5352865	5363227	+	1251	-	-	-
novel.4010	228.434	299.99	323.119	0	0	0	283.848	0	10.7177	2.31771e-17	3.72051e-16	-	chr2	56532698	56533017	-	296	-	-	-
novel.5905	631.616	341.436	228.412	0	0	0	400.488	0	11.2144	2.98477e-17	4.75926e-16	-	chr7	48517218	48533298	-	1621	-	P29147.2 RecName: Full=D-beta-hydroxybutyrate dehydrogenase, mitochondrial; AltName: Full=3-hydroxybutyrate dehydrogenase; Short=BDH; Flags: Precursor && PF00106:short chain dehydrogenase	adh_short
HDH_G29189	317.913	546.692	4004.44	0	0	0	1623.02	0	13.2331	3.03241e-17	4.82876e-16	HDH_Gene_29189	chr17	36788767	36789486	+	720	-	-	-
novel.721	291.596	365.119	1411.69	0	0	0	689.47	0	11.9979	3.55367e-17	5.62873e-16	-	chr10	52659353	52669239	+	620	-	-	-
HDH_G29164	929.528	1986.45	169.359	0	0	0	1028.44	0	12.5751	3.69071e-17	5.82643e-16	HDH_Gene_29164	chr17	35959105	35966505	-	729	-	-	-
novel.5427	338.967	205.256	406.684	0	0	0	316.969	0	10.8766	3.74136e-17	5.90249e-16	-	chr6	66975345	66977419	+	2075	-	-	-
HDH_G09072	0	0	0	300.54	289.63	268.832	0	286.334	-10.5338	3.88538e-17	6.12159e-16	HDH_Gene_09072	chr5	62941084	62944191	+	2289	-	sp|P28867|KPCD_MOUSE Protein kinase C delta type OS=Mus musculus OX=10090 GN=Prkcd PE=1 SV=3 && PF07714:Protein tyrosine and serine/threonine kinase	Pkinase_Tyr
novel.4620	380.022	274.333	222.841	0	0	0	292.399	0	10.7606	3.94435e-17	6.20629e-16	-	chr4	24966275	25070957	-	2724	-	-	-
HDH_G02712	297.912	294.069	1015.04	0	0	0	535.673	0	11.6338	4.37179e-17	6.85623e-16	HDH_Gene_02712	chr1	76491602	76499416	+	1315	-	sp|A6QLQ8|ENDOU_BOVIN Poly(U)-specific endoribonuclease OS=Bos taurus OX=9913 GN=ENDOU PE=2 SV=1 && PF01033:Somatomedin B domain|PF09412:Endoribonuclease XendoU	Somatomedin_B
novel.5318	0	0	0	401.833	282.642	258.15	0	314.208	-10.6673	4.72788e-17	7.39523e-16	-	chr6	28742790	28747237	+	2319	-	-	-
novel.2254	0	0	0	435.227	266.336	277.734	0	326.432	-10.7222	4.74368e-17	7.41022e-16	-	chr14	10943815	11004109	-	9331	-	-	-
HDH_G28264	1.05269	0	0	502.013	488.411	514.52	0.350898	501.648	-10.3811	4.90559e-17	7.6531e-16	HDH_Gene_28264	chr16	82191274	82196016	+	1308	-	PF15400:Testis-expressed sequence 33 protein family	-
HDH_G20454	0	0	0	307.219	301.278	250.138	0	286.212	-10.5332	4.95278e-17	7.71662e-16	HDH_Gene_20454	chr12	64006768	64007586	+	819	-	sp|Q3SZW1|TSSK1_BOVIN Testis-specific serine/threonine-protein kinase 1 OS=Bos taurus OX=9913 GN=TSSK1B PE=2 SV=1 && -	-
HDH_G08768	281.069	217.098	278.551	0	0	0	258.906	0	10.5848	4.99717e-17	7.7807e-16	HDH_Gene_08768	chr5	47118766	47135231	-	2903	-	-	-
HDH_G25013	216.855	276.307	276.322	0	0	0	256.495	0	10.5715	5.31144e-17	8.25386e-16	HDH_Gene_25013	chr15	16964915	16995724	-	4110	-	sp|Q60997|DMBT1_MOUSE Deleted in malignant brain tumors 1 protein OS=Mus musculus OX=10090 GN=Dmbt1 PE=1 SV=2 && PF00431:CUB domain	CUB
HDH_G02860	441.078	442.091	864.621	0	0	0.890172	582.597	0.296724	10.7931	5.43919e-17	8.43588e-16	HDH_Gene_02860	chr1	82208557	82230572	+	4728	-	sp|Q8N0W4|NLGNX_HUMAN Neuroligin-4, X-linked OS=Homo sapiens OX=9606 GN=NLGN4X PE=1 SV=1 && PF00135:Carboxylesterase family	COesterase
HDH_G29701	0	0.986809	0	1914.55	2241.72	299.988	0.328936	1485.42	-11.9472	5.62194e-17	8.71364e-16	HDH_Gene_29701	chr18	1429836	1440918	+	1854	-	sp|Q6IMH0|TEPP_MOUSE Testis, prostate and placenta-expressed protein OS=Mus musculus OX=10090 GN=Tepp PE=2 SV=1 && -	-
HDH_G01181	0	0	0	336.16	263.23	262.601	0	287.33	-10.5384	5.75783e-17	8.91268e-16	HDH_Gene_01181	chr1	17528173	17530668	-	897	-	-	-
HDH_G07218	2003.28	394.724	283.008	0	0	0	893.669	0	12.3723	6.92538e-17	1.06783e-15	HDH_Gene_07218	chr4	35767235	35768844	-	1610	-	-	-
HDH_G24940	316.861	374.988	2453.47	0	0	0	1048.44	0	12.6027	7.65469e-17	1.17421e-15	HDH_Gene_24940	chr15	13402621	13415069	-	1201	-	sp|P55906|BGH3_BOVIN Transforming growth factor-beta-induced protein ig-h3 OS=Bos taurus OX=9913 GN=TGFBI PE=1 SV=2 && PF02469:Fasciclin domain	-
HDH_G06592	737.938	1299.63	158.217	0	0	0	731.928	0	12.0844	8.31458e-17	1.26728e-15	HDH_Gene_06592	chr4	12490734	12524075	-	1079	-	sp|Q5BK01|MET24_RAT Methyltransferase-like protein 24 OS=Rattus norvegicus OX=10116 GN=Mettl24 PE=2 SV=1 && PF13383:Methyltransferase domain	-
HDH_G15575	634.774	378.935	189.414	0	0	0	401.041	0	11.2165	8.38579e-17	1.27732e-15	HDH_Gene_15575	chr10	16170371	16172225	-	321	-	-	-
HDH_G30365	212.644	308.871	626.182	0	0	0	382.566	0	11.1481	8.40369e-17	1.27841e-15	HDH_Gene_30365	chr18	26637095	26638730	-	295	-	-	-
HDH_G23862	232.645	250.65	225.069	0	0	0	236.121	0	10.4522	9.19576e-17	1.39004e-15	HDH_Gene_23862	chr14	53282491	53291989	+	1963	-	-	-
novel.2265	0	0	0	223.735	309.819	269.722	0	267.759	-10.4378	1.42292e-16	2.1068e-15	-	chr14	13083436	13095455	-	2453	-	-	-
HDH_G20063	0	0	0	237.093	243.041	275.063	0	251.732	-10.3482	1.77267e-16	2.59883e-15	HDH_Gene_20063	chr12	49652875	49676413	-	1284	-	sp|Q8N801|STPG4_HUMAN Protein STPG4 OS=Homo sapiens OX=9606 GN=STPG4 PE=1 SV=2 && -	-
HDH_G08718	241.067	284.201	189.414	0	0	0	238.227	0	10.4652	1.96148e-16	2.86729e-15	HDH_Gene_08718	chr5	45196158	45212838	-	1305	-	sp|O88368|MITF_RAT Microphthalmia-associated transcription factor OS=Rattus norvegicus OX=10116 GN=Mitf PE=2 SV=2 && PF15951:MITF/TFEB/TFEC/TFE3 N-terminus|PF00010:Helix-loop-helix DNA-binding domain	HLH
HDH_G27130	397.918	263.478	2833.42	0	0	0	1164.94	0	12.7547	2.01259e-16	2.93972e-15	HDH_Gene_27130	chr16	34488766	34497297	-	1856	-	PF05184:Saposin-like type B, region 1	-
novel.1927	181.063	408.539	1041.78	0	0	0	543.794	0	11.6555	2.21772e-16	3.22157e-15	-	chr13	13658003	13671253	-	1230	-	-	-
novel.6390	0	0	0	284.957	213.534	261.711	0	253.401	-10.3571	2.35242e-16	3.40686e-15	-	chr9	19263326	19281352	-	2674	-	-	-
novel.2516	0	0	0	211.491	285.748	478.023	0	325.087	-10.7174	2.45502e-16	3.54684e-15	-	chr15	53963810	53971527	+	5727	-	PF17064:Sleepless protein	-
HDH_G15734	208.433	210.19	230.64	0	0	0	216.421	0	10.3264	2.47128e-16	3.566e-15	HDH_Gene_15734	chr10	23630873	23634398	-	3406	-	PF15068:FAM101 family	-
novel.3088	256.857	1045.03	260.723	0	0	0	520.871	0	11.5937	2.50558e-16	3.6133e-15	-	chr16	87489648	87508487	-	575	-	-	-
HDH_G30767	311.597	513.141	476.879	0	0.776489	0	433.872	0.25883	10.3681	2.5401e-16	3.66087e-15	HDH_Gene_30767	chr18	44420052	44432217	-	1725	-	sp|Q761V0|SC6A5_MOUSE Sodium- and chloride-dependent glycine transporter 2 OS=Mus musculus OX=10090 GN=Slc6a5 PE=1 SV=1 && PF00209:Sodium:neurotransmitter symporter family	SNF
novel.3637	201.064	206.243	283.008	0	0	0	230.105	0	10.4146	2.68183e-16	3.86281e-15	-	chr18	14199439	14212267	-	3735	-	PF00057:Low-density lipoprotein receptor domain class A	Ldl_recept_a
HDH_G21190	216.855	787.474	268.523	0	0	0	424.284	0	11.2979	2.8938e-16	4.14808e-15	HDH_Gene_21190	chr13	9918214	9986412	+	4002	-	sp|Q8JZQ5|AOC1_MOUSE Amiloride-sensitive amine oxidase [copper-containing] OS=Mus musculus OX=10090 GN=Aoc1 PE=2 SV=1 && PF01179:Copper amine oxidase, enzyme domain	-
HDH_G24100	374.759	560.508	158.217	0	0	0	364.494	0	11.0788	3.05119e-16	4.36581e-15	HDH_Gene_24100	chr14	61568397	61569873	+	1066	-	-	-
HDH_G15841	555.822	658.202	140.39	0	0	0	451.471	0	11.3874	3.16744e-16	4.52671e-15	HDH_Gene_15841	chr10	27759864	27771298	-	1656	-	sp|Q967R6|CPEB_APLCA Cytoplasmic polyadenylation element-binding protein OS=Aplysia californica OX=6500 PE=1 SV=1 && PF16366:Cytoplasmic polyadenylation element-binding protein ZZ domain|PF16367:RNA recognition motif|PF16368:Cytoplasmic polyadenylation element-binding protein 1 N-terminus	-
novel.1105	466.343	252.623	186.072	0	0	0	301.679	0	10.8057	3.23058e-16	4.61141e-15	-	chr11	42257342	42259207	+	1812	-	-	-
HDH_G25530	605.299	329.594	3724.78	0	0	2.67052	1553.22	0.890172	10.7463	3.45686e-16	4.91382e-15	HDH_Gene_25530	chr15	41657867	41697273	-	5674	-	sp|H9JIQ1|MESH_BOMMO Protein mesh OS=Bombyx mori OX=7091 PE=1 SV=1 && PF00094:von Willebrand factor type D domain|PF03782:AMOP domain	VWD
HDH_G11336	395.813	223.019	2304.17	0	0	0	974.334	0	12.4969	3.46612e-16	4.92404e-15	HDH_Gene_11336	chr7	21267967	21316255	-	21255	-	sp|Q2PC93|SSPO_CHICK SCO-spondin OS=Gallus gallus OX=9031 GN=SSPO PE=2 SV=1 && PF00754:F5/8 type C domain|PF00094:von Willebrand factor type D domain|PF08742:C8 domain|PF01826:Trypsin Inhibitor like cysteine rich domain|PF13330:Mucin-2 protein WxxW repeating region	VWD
novel.1540	602.141	427.288	5001.66	0	0	0.890172	2010.36	0.296724	12.5801	3.73011e-16	5.28962e-15	-	chr12	64428003	64430249	+	574	-	-	-
HDH_G04117	0	0.986809	0	566.574	342.432	506.508	0.328936	471.838	-10.2922	3.76866e-16	5.33792e-15	HDH_Gene_04117	chr2	56988236	56994654	+	327	-	sp|Q5T197|DCST1_HUMAN E3 ubiquitin-protein ligase DCST1 OS=Homo sapiens OX=9606 GN=DCST1 PE=1 SV=1 && PF07782:DC-STAMP-like protein	DC_STAMP
HDH_G24865	856.892	599.98	133.704	0	0	0	530.192	0	11.6192	3.82398e-16	5.41306e-15	HDH_Gene_24865	chr15	8989578	8996829	-	2490	-	sp|P51521|OVO_DROME Transcriptional regulator ovo OS=Drosophila melanogaster OX=7227 GN=ovo PE=1 SV=2 && -	-
HDH_G29001	1562.2	1150.62	102.507	0	0	0	938.441	0	12.4429	4.25382e-16	6.00725e-15	HDH_Gene_29001	chr17	28822508	28836657	+	1185	-	-	-
HDH_G25000	453.711	514.128	141.504	0	0	0	369.781	0	11.0995	4.51605e-16	6.35875e-15	HDH_Gene_25000	chr15	16433771	16473092	-	3302	-	sp|Q761V0|SC6A5_MOUSE Sodium- and chloride-dependent glycine transporter 2 OS=Mus musculus OX=10090 GN=Slc6a5 PE=1 SV=1 && PF00209:Sodium:neurotransmitter symporter family	SNF
HDH_G03612	370.548	697.674	4411.13	0	0	1.78034	1826.45	0.593448	11.5632	4.66346e-16	6.5547e-15	HDH_Gene_03612	chr2	30628124	30654686	+	1586	-	-	-
HDH_G10783	335.809	203.283	1345.96	0	0	0	628.35	0	11.864	4.68601e-16	6.5825e-15	HDH_Gene_10783	chr6	76924161	76939253	-	1869	-	sp|H9JW44|CDA7_BOMMO Chitin deacetylase 7 OS=Bombyx mori OX=7091 GN=CDA7 PE=1 SV=1 && -	-
novel.3501	0	0	0	296.088	215.087	217.202	0	242.792	-10.2952	4.92082e-16	6.89609e-15	-	chr18	20540452	20545844	+	2766	-	-	-
novel.3303	453.711	216.111	194.985	0	0	0	288.269	0	10.74	5.20449e-16	7.27651e-15	-	chr17	8214510	8228500	-	440	-	-	-
HDH_G27215	403.181	381.895	144.846	0	0	0	309.974	0	10.845	5.50683e-16	7.6857e-15	HDH_Gene_27215	chr16	37252086	37294853	+	1653	-	sp|Q8IN35|SIFAR_DROME Neuropeptide SIFamide receptor OS=Drosophila melanogaster OX=7227 GN=SIFaR PE=2 SV=2 && PF00001:7 transmembrane receptor (rhodopsin family)	7tm_1
HDH_G21230	467.396	299.003	401.113	0	0	0.890172	389.171	0.296724	10.2111	5.55133e-16	7.74328e-15	HDH_Gene_21230	chr13	11836484	11838018	-	1535	-	-	-
HDH_G21270	287.385	558.534	166.016	0	0	0	337.312	0	10.967	5.82418e-16	8.10489e-15	HDH_Gene_21270	chr13	13076126	13091391	+	1961	-	sp|Q6GMG6|S5A3B_DANRE Solute carrier family 52, riboflavin transporter, member 3-B OS=Danio rerio OX=7955 GN=slc52a3b PE=2 SV=1 && PF06237:Protein of unknown function (DUF1011)	-
HDH_G21956	196.854	321.7	183.843	0	0	0	234.132	0	10.4403	6.79666e-16	9.41422e-15	HDH_Gene_21956	chr13	44579313	44580704	+	1392	-	sp|Q09326|MGAT2_RAT Alpha-1,6-mannosyl-glycoprotein 2-beta-N-acetylglucosaminyltransferase OS=Rattus norvegicus OX=10116 GN=Mgat2 PE=1 SV=1 && PF05060:N-acetylglucosaminyltransferase II (MGAT2)	-
HDH_G13794	283.174	223.019	1523.12	0	0	0	676.436	0	11.9704	8.46831e-16	1.16417e-14	HDH_Gene_13794	chr9	6550789	6564037	-	1496	-	PF04505:Interferon-induced transmembrane protein	-
novel.3159	1048.48	1044.04	99.164	0	0	0	730.564	0	12.0817	8.76383e-16	1.20341e-14	-	chr17	24300590	24302497	+	620	-	-	-
HDH_G27689	274.753	230.913	1624.51	0	0	0	710.058	0	12.0404	9.26936e-16	1.26772e-14	HDH_Gene_27689	chr16	56139795	56174596	+	1254	-	sp|Q13231|CHIT1_HUMAN Chitotriosidase-1 OS=Homo sapiens OX=9606 GN=CHIT1 PE=1 SV=1 && PF00704:Glycosyl hydrolases family 18	-
HDH_G20258	0	0	0	213.717	225.182	199.399	0	212.766	-10.1056	1.06696e-15	1.45255e-14	HDH_Gene_20258	chr12	56107056	56112377	+	1254	-	sp|Q866F4|ADCYA_RABIT Adenylate cyclase type 10 OS=Oryctolagus cuniculus OX=9986 GN=ADCY10 PE=2 SV=1 && PF00211:Adenylate and Guanylate cyclase catalytic domain	Guanylate_cyc
HDH_G05753	145.272	509.194	2319.77	0	0	0	991.412	0	12.522	1.07655e-15	1.46478e-14	HDH_Gene_05753	chr3	68342746	68348128	-	1616	-	sp|Q68FT5|BHMT2_RAT S-methylmethionine--homocysteine S-methyltransferase BHMT2 OS=Rattus norvegicus OX=10116 GN=Bhmt2 PE=2 SV=1 && PF02574:Homocysteine S-methyltransferase	-
HDH_G30380	317.913	326.634	139.275	0	0	0	261.274	0	10.5985	1.13381e-15	1.54004e-14	HDH_Gene_30380	chr18	27711190	27716044	-	3388	-	-	-
novel.1125	213.697	523.009	183.843	0	0	0	306.85	0	10.8305	1.14184e-15	1.55007e-14	-	chr11	49858278	49863366	+	1360	-	-	-
novel.3178	195.801	839.775	233.983	0	0	0	423.186	0	11.2941	1.40219e-15	1.88943e-14	-	chr17	29032315	29047143	+	2899	-	-	-
HDH_G11182	502.135	282.227	1468.52	1.11311	0	0	750.96	0.371037	11.1594	1.40292e-15	1.88943e-14	HDH_Gene_11182	chr7	13696236	13725216	-	2880	-	sp|Q8WPJ2|MANA_MYTED Mannan endo-1,4-beta-mannosidase OS=Mytilus edulis OX=6550 PE=1 SV=1 && PF00150:Cellulase (glycosyl hydrolase family 5)|PF00059:Lectin C-type domain	Lectin_C
novel.3335	806.363	393.737	132.59	0	0	0	444.23	0	11.364	1.40645e-15	1.89311e-14	-	chr17	22248872	22259299	-	2071	-	-	-
HDH_G26006	613.72	307.885	5477.42	0	0	0.890172	2133.01	0.296724	12.6656	1.52038e-15	2.03955e-14	HDH_Gene_26006	chr15	60528979	60545158	-	3564	-	sp|Q8R422|CD109_MOUSE CD109 antigen OS=Mus musculus OX=10090 GN=Cd109 PE=1 SV=1 && PF07703:Alpha-2-macroglobulin bait region domain|PF07677:A-macroglobulin receptor binding domain|PF07678:A-macroglobulin TED domain|PF00207:Alpha-2-macroglobulin family	A2M_comp
HDH_G30003	289.491	201.309	1655.71	0	0	0	715.502	0	12.0514	1.52646e-15	2.04656e-14	HDH_Gene_30003	chr18	13119851	13127884	+	1385	-	PF00057:Low-density lipoprotein receptor domain class A	Ldl_recept_a
HDH_G28350	124.218	428.275	754.315	0	0	0	435.603	0	11.3355	1.53701e-15	2.05828e-14	HDH_Gene_28350	chr16	85861218	85875746	-	1874	-	sp|O70247|SC5A6_RAT Sodium-dependent multivitamin transporter OS=Rattus norvegicus OX=10116 GN=Slc5a6 PE=1 SV=1 && PF00474:Sodium:solute symporter family	-
novel.5563	323.177	185.52	1780.5	0	0	0	763.064	0	12.1443	1.56216e-15	2.08972e-14	-	chr6	44344180	44530099	-	1563	-	-	-
novel.5358	297.912	208.217	2163.78	0	0	0	889.97	0	12.3662	1.68668e-15	2.24688e-14	-	chr6	44840386	44857316	+	1935	-	-	-
novel.5015	422.13	299.99	2564.89	0	0	2.67052	1095.67	0.890172	10.2425	1.68719e-15	2.24688e-14	-	chr5	13468271	13482085	-	1812	-	P08472.2 RecName: Full=Mesenchyme-specific cell surface glycoprotein; AltName: Full=MSP130; Flags: Precursor && -	-
HDH_G30281	0	0	0	222.622	177.816	225.214	0	208.551	-10.0762	1.79998e-15	2.39308e-14	HDH_Gene_30281	chr18	24373780	24376009	-	1413	-	PF07714:Protein tyrosine and serine/threonine kinase	Pkinase_Tyr
HDH_G25248	243.172	230.913	1671.3	0	0	0	715.13	0	12.0507	1.80696e-15	2.39968e-14	HDH_Gene_25248	chr15	27471864	27482118	-	1416	-	sp|Q8WPJ2|MANA_MYTED Mannan endo-1,4-beta-mannosidase OS=Mytilus edulis OX=6550 PE=1 SV=1 && -	-
HDH_G10831	428.446	232.887	151.532	0	0	0	270.955	0	10.6508	1.80806e-15	2.3998e-14	HDH_Gene_10831	chr6	79160911	79176590	-	2430	-	PF08894:Protein of unknown function (DUF1838)	-
HDH_G09646	943.213	355.251	140.39	0	0	0	479.618	0	11.4745	1.80987e-15	2.40088e-14	HDH_Gene_09646	chr6	1356150	1384068	-	1943	-	PF00024:PAN domain|PF01822:WSC domain	PAN_1
HDH_G06214	145.272	235.847	229.526	0	0	0	203.548	0	10.238	1.88074e-15	2.48934e-14	HDH_Gene_06214	chr3	85315540	85339914	-	1995	-	sp|Q7SYH5|SC5A8_XENLA Sodium-coupled monocarboxylate transporter 1 OS=Xenopus laevis OX=8355 GN=slc5a8 PE=2 SV=1 && PF00474:Sodium:solute symporter family	-
novel.2908	286.333	214.138	2283	0	0	0	927.824	0	12.4263	1.89528e-15	2.50563e-14	-	chr16	86733352	86739749	+	400	-	-	-
HDH_G04836	236.856	158.876	541.503	0	0	0	312.412	0	10.8557	1.8962e-15	2.50563e-14	HDH_Gene_04836	chr3	28399716	28403335	+	1554	-	-	-
novel.303	301.07	322.687	131.476	0	0	0	251.744	0	10.5449	1.96121e-15	2.58866e-14	-	chr1	60901046	60904005	+	2924	-	-	-
novel.1628	188.432	317.753	2291.92	0	0	0	932.7	0	12.4339	2.19627e-15	2.88456e-14	-	chr12	15598611	15625926	-	4898	-	-	-
HDH_G15757	209.486	146.048	236.211	0	0	0	197.248	0	10.1922	2.22351e-15	2.91711e-14	HDH_Gene_15757	chr10	24804428	24857856	+	5858	-	-	-
HDH_G24813	481.081	764.777	111.42	0	0	0	452.426	0	11.3905	2.26904e-15	2.97194e-14	HDH_Gene_24813	chr15	6245172	6247204	-	258	-	-	-
HDH_G20767	0	0	0	249.337	201.887	176.254	0	209.159	-10.0802	2.2991e-15	3.00801e-14	HDH_Gene_20767	chr12	76669616	76671730	-	916	-	-	-
HDH_G29632	257.91	188.481	1319.22	0	0	0	588.536	0	11.7696	2.59835e-15	3.38837e-14	HDH_Gene_29632	chr17	60001719	60037388	+	2586	-	sp|P26221|GUN4_THEFU Endoglucanase E-4 OS=Thermobifida fusca OX=2021 GN=celD PE=1 SV=2 && PF00759:Glycosyl hydrolase family 9|PF00553:Cellulose binding domain	-
novel.3702	140.008	422.354	241.782	0	0	0	268.048	0	10.6353	2.6696e-15	3.47749e-14	-	chr18	49683742	49691136	-	2677	-	PF01209:ubiE/COQ5 methyltransferase family	-
novel.4037	0	0	0	122.442	760.959	540.335	0	474.579	-11.2634	2.70573e-15	3.5207e-14	-	chr3	6520882	6541178	+	7160	-	-	-
novel.5389	274.753	251.636	132.59	0	0	0	219.66	0	10.3482	2.77049e-15	3.59907e-14	-	chr6	57281176	57289344	+	1718	-	-	-
HDH_G01720	389.496	365.119	2632.86	0	0	0.890172	1129.16	0.296724	11.7479	2.78417e-15	3.61487e-14	HDH_Gene_01720	chr1	42808957	42825815	-	2317	-	-	-
HDH_G10591	413.708	297.03	124.791	0	0	0	278.51	0	10.6905	2.98806e-15	3.87748e-14	HDH_Gene_10591	chr6	64132685	64138952	+	870	-	sp|B2RX12|MRP3_MOUSE ATP-binding cassette sub-family C member 3 OS=Mus musculus OX=10090 GN=Abcc3 PE=1 SV=2 && PF00005:ABC transporter	ABC_tran
novel.4551	203.17	235.847	1422.84	0	0	0	620.618	0	11.8461	3.09899e-15	4.01052e-14	-	chr4	57761938	57783135	+	2821	-	-	-
novel.6437	0	0	0	700.147	112.591	714.808	0	509.182	-11.3641	3.13927e-15	4.05885e-14	-	chr9	52926774	52935747	-	1926	-	-	-
HDH_G10547	135.797	276.307	588.299	0	0	0	333.468	0	10.9499	3.14687e-15	4.06586e-14	HDH_Gene_10547	chr6	62691569	62773905	-	1989	-	sp|P28699|RARG_XENLA Retinoic acid receptor gamma OS=Xenopus laevis OX=8355 GN=rarg PE=2 SV=2 && PF00104:Ligand-binding domain of nuclear hormone receptor|PF00105:Zinc finger, C4 type (two domains)	zf-C4
HDH_G29326	335.809	142.101	1221.17	0	0	0	566.359	0	11.7141	3.16962e-15	4.09303e-14	HDH_Gene_29326	chr17	43385771	43394813	-	1652	-	sp|Q9Y251|HPSE_HUMAN Heparanase OS=Homo sapiens OX=9606 GN=HPSE PE=1 SV=2 && PF03662:Glycosyl hydrolase family 79, N-terminal domain	-
HDH_G06587	0	0	0	598.854	153.745	291.086	0	347.895	-10.814	3.4738e-15	4.4713e-14	HDH_Gene_06587	chr4	12234209	12235896	-	335	-	sp|Q03330|GCN5_YEAST Histone acetyltransferase GCN5 OS=Saccharomyces cerevisiae (strain ATCC 204508 / S288c) OX=559292 GN=GCN5 PE=1 SV=1 && PF00439:Bromodomain	Bromodomain
HDH_G18629	183.169	147.035	210.584	0	0	0	180.263	0	10.0624	3.51034e-15	4.51345e-14	HDH_Gene_18629	chr11	82004818	82006426	-	513	-	-	-
HDH_G09583	147.377	236.834	574.929	0	0	0	319.713	0	10.8891	3.5206e-15	4.52421e-14	HDH_Gene_09583	chr5	84443298	84453474	-	1086	-	-	-
HDH_G02880	165.273	188.481	462.394	0	0	0	272.049	0	10.6561	3.5286e-15	4.53205e-14	HDH_Gene_02880	chr1	82721052	82745941	+	3518	-	sp|Q9JLB4|CUBN_MOUSE Cubilin OS=Mus musculus OX=10090 GN=Cubn PE=1 SV=3 && PF00431:CUB domain	CUB
HDH_G02212	292.649	193.415	3027.29	0	0	0	1171.12	0	12.7623	3.60921e-15	4.6281e-14	HDH_Gene_02212	chr1	59812947	59820589	+	1536	-	sp|P91778|AMY_PECMA Alpha-amylase OS=Pecten maximus OX=6579 PE=2 SV=1 && PF02806:Alpha amylase, C-terminal all-beta domain|PF00128:Alpha amylase, catalytic domain	-
HDH_G30392	336.862	148.021	1618.94	0	0	0	701.273	0	12.0224	3.66411e-15	4.69093e-14	HDH_Gene_30392	chr18	28019412	28049272	-	7839	-	sp|A2AX52|CO6A4_MOUSE Collagen alpha-4(VI) chain OS=Mus musculus OX=10090 GN=Col6a4 PE=1 SV=2 && PF00092:von Willebrand factor type A domain	VWA
HDH_G06844	0	0	1.1142	533.18	297.395	348.057	0.371401	392.878	-10.0277	3.69213e-15	4.72172e-14	HDH_Gene_06844	chr4	20407683	20411302	-	1941	-	-	-
HDH_G11941	0	0	1.1142	395.155	274.101	503.838	0.371401	391.031	-10.0214	3.70673e-15	4.73785e-14	HDH_Gene_11941	chr7	50345882	50353920	+	596	-	-	-
HDH_G29636	212.644	215.124	1388.3	0	0	0	605.355	0	11.8102	3.73942e-15	4.77707e-14	HDH_Gene_29636	chr17	60220192	60258248	+	1524	-	sp|P26224|GUNF_HUNT2 Endoglucanase F OS=Hungateiclostridium thermocellum (strain ATCC 27405 / DSM 1237 / JCM 9322 / NBRC 103400 / NCIMB 10682 / NRRL B-4536 / VPI 7372) OX=203119 GN=celF PE=3 SV=1 && PF00759:Glycosyl hydrolase family 9	-
novel.3664	170.536	280.254	1544.29	0	0	0	665.025	0	11.9459	3.78576e-15	4.82851e-14	-	chr18	26626945	26629222	-	394	-	-	-
novel.2105	0	0	0	173.645	187.134	314.231	0	225.003	-10.1865	4.22282e-15	5.37159e-14	-	chr14	18714833	18720373	+	1717	-	-	-
HDH_G07135	135.797	255.584	193.871	0	0	0	195.084	0	10.1769	4.77145e-15	6.04456e-14	HDH_Gene_07135	chr4	31808240	31886593	-	6862	-	sp|A5PF08|CTL4_PIG Choline transporter-like protein 4 OS=Sus scrofa OX=9823 GN=SLC44A4 PE=3 SV=1 && PF04515:Plasma-membrane choline transporter	-
novel.3356	149.482	235.847	159.331	0	0	0	181.554	0	10.0734	5.75142e-15	7.25409e-14	-	chr17	24883716	24887903	-	1173	-	Q9NRA2.2 RecName: Full=Sialin; AltName: Full=H(+)/nitrate cotransporter; AltName: Full=H(+)/sialic acid cotransporter; Short=AST; AltName: Full=Membrane glycoprotein HP59; AltName: Full=Solute carrier family 17 member 5; AltName: Full=Vesicular H(+)/Aspartate-glutamate cotransporter && -	-
HDH_G18107	117.902	296.043	256.267	0	0	0	223.404	0	10.3723	6.46582e-15	8.09943e-14	HDH_Gene_18107	chr11	57111904	57163354	+	3668	-	sp|Q5RA50|F124A_PONAB Protein FAM124A OS=Pongo abelii OX=9601 GN=FAM124A PE=2 SV=1 && PF15067:FAM124 family	-
HDH_G17170	132.639	206.243	190.529	0	0	0	176.47	0	10.0321	6.48368e-15	8.11311e-14	HDH_Gene_17170	chr11	15429930	15468041	+	1557	-	sp|Q9VCA2|ORCT_DROME Organic cation transporter protein OS=Drosophila melanogaster OX=7227 GN=Orct PE=1 SV=1 && PF00083:Sugar (and other) transporter	Sugar_tr
HDH_G30078	134.745	217.098	180.501	0	0	0	177.448	0	10.0402	6.5205e-15	8.15079e-14	HDH_Gene_30078	chr18	16962490	16985502	+	585	-	sp|Q9Y289|SC5A6_HUMAN Sodium-dependent multivitamin transporter OS=Homo sapiens OX=9606 GN=SLC5A6 PE=1 SV=2 && PF00474:Sodium:solute symporter family	-
HDH_G17212	149.482	261.505	1136.49	0	0	0	515.825	0	11.5793	6.67868e-15	8.33978e-14	HDH_Gene_17212	chr11	17422996	17432484	+	2181	-	sp|P91778|AMY_PECMA Alpha-amylase OS=Pecten maximus OX=6579 PE=2 SV=1 && PF00128:Alpha amylase, catalytic domain|PF02806:Alpha amylase, C-terminal all-beta domain	-
HDH_G06160	328.44	743.068	111.42	0	0	0	394.309	0	11.1922	7.77587e-15	9.65422e-14	HDH_Gene_06160	chr3	83696308	83707219	-	2366	-	PF05050:Methyltransferase FkbM domain	-
novel.4607	187.379	211.177	1445.12	0	0	0	614.559	0	11.832	8.12122e-15	1.00725e-13	-	chr4	16437643	16444673	-	583	-	-	-
HDH_G20584	1.05269	0	0	207.039	638.274	680.982	0.350898	508.765	-10.4019	8.84499e-15	1.09247e-13	HDH_Gene_20584	chr12	69860160	69863237	-	339	-	-	-
HDH_G19762	182.116	200.322	1164.34	0	0	0	515.593	0	11.5786	8.86867e-15	1.09483e-13	HDH_Gene_19762	chr12	38494788	38532580	-	1776	-	sp|A2AX52|CO6A4_MOUSE Collagen alpha-4(VI) chain OS=Mus musculus OX=10090 GN=Col6a4 PE=1 SV=2 && PF00092:von Willebrand factor type A domain	VWA
novel.5771	80.0047	591.099	1184.4	0	0	0	618.5	0	11.8413	9.44565e-15	1.16425e-13	-	chr7	49057655	49060125	+	605	-	-	-
HDH_G16274	198.959	177.626	1104.17	0	0	0	493.587	0	11.5157	9.6134e-15	1.18431e-13	HDH_Gene_16274	chr10	45001936	45006657	+	533	-	PF01607:Chitin binding Peritrophin-A domain	CBM_14
novel.5594	161.062	136.18	232.868	0	0	0	176.703	0	10.0335	9.69438e-15	1.19367e-13	-	chr6	60465601	60473944	-	3912	-	-	-
HDH_G21292	109.48	271.373	347.631	0	0	0	242.828	0	10.4924	9.70274e-15	1.19408e-13	HDH_Gene_21292	chr13	14035097	14060749	+	1756	-	sp|Q9Y289|SC5A6_HUMAN Sodium-dependent multivitamin transporter OS=Homo sapiens OX=9606 GN=SLC5A6 PE=1 SV=2 && PF00474:Sodium:solute symporter family	-
HDH_G13034	186.327	204.27	1510.86	0	0	0	633.818	0	11.8765	1.03121e-14	1.26515e-13	HDH_Gene_13034	chr8	41091058	41106059	-	1328	-	PF01549:ShK domain-like	ShTK
HDH_G00442	225.276	320.713	115.877	0	0	0	220.622	0	10.3546	1.04034e-14	1.27505e-13	HDH_Gene_00442	Contig358	32388	35774	-	320	-	-	-
novel.5567	390.549	109.536	2469.07	0	0	0	989.719	0	12.5195	1.16351e-14	1.41799e-13	-	chr6	44676285	44767086	-	1921	-	PF18040:beta porphyranase A C-terminal	-
novel.5835	166.326	427.288	147.075	0	0	0	246.896	0	10.5169	1.25351e-14	1.5199e-13	-	chr7	17720868	17784528	-	4785	-	Q28039.1 RecName: Full=Sodium- and chloride-dependent glycine transporter 1; Short=GlyT-1; Short=GlyT1; AltName: Full=Solute carrier family 6 member 9 && PF00209:Sodium:neurotransmitter symporter family	SNF
HDH_G14292	304.228	165.784	133.704	0	0	0	201.239	0	10.2216	1.27154e-14	1.53941e-13	HDH_Gene_14292	chr9	30160777	30176225	+	2981	-	-	-
HDH_G25601	0	0	0	512.031	402.221	107.711	0	340.654	-10.7842	1.32242e-14	1.59776e-13	HDH_Gene_25601	chr15	43805037	43810030	-	1777	-	sp|Q07263|ACHA3_BOVIN Neuronal acetylcholine receptor subunit alpha-3 OS=Bos taurus OX=9913 GN=CHRNA3 PE=2 SV=1 && PF02931:Neurotransmitter-gated ion-channel ligand binding domain|PF02932:Neurotransmitter-gated ion-channel transmembrane region	Neur_chan_memb
HDH_G07547	252.646	147.035	1764.9	0	0	0	721.526	0	12.0635	1.42747e-14	1.72032e-13	HDH_Gene_07547	chr4	50959157	50972930	-	477	-	-	-
novel.2896	302.123	173.678	124.791	0	0	0	200.197	0	10.2141	1.59495e-14	1.91539e-13	-	chr16	78418119	78424309	+	2954	-	-	-
HDH_G21875	312.65	228.94	799.998	0	0	0.890172	447.196	0.296724	10.4114	1.68333e-14	2.0134e-13	HDH_Gene_21875	chr13	40436987	40448128	-	2216	-	-	-
HDH_G22807	413.708	420.381	88.022	0	0	0	307.37	0	10.8328	1.89835e-14	2.25363e-13	HDH_Gene_22807	chr14	8897330	8904344	-	886	-	sp|P00860|DCOR_MOUSE Ornithine decarboxylase OS=Mus musculus OX=10090 GN=Odc1 PE=1 SV=2 && PF02784:Pyridoxal-dependent decarboxylase, pyridoxal binding domain	-
HDH_G06635	229.487	224.993	108.078	0	0	0	187.519	0	10.12	1.91406e-14	2.27002e-13	HDH_Gene_06635	chr4	14172974	14176197	+	2057	-	sp|G5EDR5|FUTA_CAEEL Alpha-(1,3)-fucosyltransferase fut-1 OS=Caenorhabditis elegans OX=6239 GN=fut-1 PE=1 SV=1 && PF17039:Fucosyltransferase, N-terminal|PF00852:Glycosyltransferase family 10 (fucosyltransferase) C-term	-
novel.1072	148.43	231.9	1809.47	0	0	0	729.932	0	12.0802	1.99684e-14	2.36466e-13	-	chr11	23720912	23727348	+	2789	-	-	-
HDH_G30889	103.164	247.689	240.668	0	0	0	197.174	0	10.1921	2.2732e-14	2.67334e-13	HDH_Gene_30889	chr18	49255714	49270734	-	2241	-	PF00057:Low-density lipoprotein receptor domain class A	Ldl_recept_a
novel.325	256.857	183.547	111.42	0	0	0	183.941	0	10.0921	2.42879e-14	2.84788e-13	-	chr1	70966520	70977600	+	4914	-	-	-
novel.3033	172.642	174.665	1260.16	0	0	0	535.823	0	11.6342	2.46223e-14	2.88426e-13	-	chr16	56072602	56091839	-	2193	-	Q95M17.1 RecName: Full=Acidic mammalian chitinase; Short=AMCase; AltName: Full=Chitin-binding protein b04; Short=CBPb04; Flags: Precursor && PF00704:Glycosyl hydrolases family 18|PF01607:Chitin binding Peritrophin-A domain	CBM_14
HDH_G24939	205.275	139.14	1003.9	0	0	0	449.437	0	11.3805	2.52299e-14	2.95253e-13	HDH_Gene_24939	chr15	13378103	13384559	+	992	-	sp|P82198|BGH3_MOUSE Transforming growth factor-beta-induced protein ig-h3 OS=Mus musculus OX=10090 GN=Tgfbi PE=1 SV=1 && PF02469:Fasciclin domain	-
HDH_G00606	0	0	0	117.99	265.559	233.225	0	205.591	-10.0572	2.56784e-14	3.00207e-13	HDH_Gene_00606	Contig558	4	8114	-	989	-	sp|Q61241|TSSK1_MOUSE Testis-specific serine/threonine-protein kinase 1 OS=Mus musculus OX=10090 GN=Tssk1b PE=1 SV=2 && PF00069:Protein kinase domain	Pkinase
HDH_G19309	235.803	94.7337	306.406	0	0	0	212.314	0	10.2984	3.96266e-14	4.56999e-13	HDH_Gene_19309	chr12	19465949	19479463	+	1744	-	sp|A0A1P8AWH8|XYN1_ARATH Endo-1,4-beta-xylanase 1 OS=Arabidopsis thaliana OX=3702 GN=XYN1 PE=1 SV=1 && PF00331:Glycosyl hydrolase family 10|PF02018:Carbohydrate binding domain	-
HDH_G28254	568.454	391.763	159.331	0	0.776489	0	373.183	0.25883	10.1508	4.81629e-14	5.51445e-13	HDH_Gene_28254	chr16	81645936	81656085	+	2790	-	-	-
HDH_G06275	195.801	130.259	1117.55	0	0	0	481.202	0	11.479	4.88038e-14	5.58514e-13	HDH_Gene_06275	chr4	499133	533300	-	5023	-	sp|G5EBQ8|CHS2_CAEEL Chitin synthase chs-2 OS=Caenorhabditis elegans OX=6239 GN=chs-2 PE=1 SV=1 && PF03142:Chitin synthase	-
novel.2200	232.645	109.536	1013.92	0	0	0	452.035	0	11.3888	4.91493e-14	5.61929e-13	-	chr14	69242969	69273006	+	11514	-	P33727.1 RecName: Full=Arylsulfatase B; Short=ASB; AltName: Full=N-acetylgalactosamine-4-sulfatase; Short=G4S; Flags: Precursor && PF00884:Sulfatase	Sulfatase
novel.3529	251.594	203.283	95.8214	0	0	0	183.566	0	10.0892	5.36739e-14	6.11605e-13	-	chr18	37763173	37767442	+	3308	-	-	-
novel.3118	245.278	261.505	88.022	0	0	0	198.268	0	10.2004	6.65515e-14	7.53302e-13	-	chr17	9193716	9198116	+	3466	-	-	-
HDH_G10457	111.585	228.94	1704.73	0	0	0	681.752	0	11.9817	6.88031e-14	7.76208e-13	HDH_Gene_10457	chr6	57695769	57730944	-	1614	-	PF00100:Zona pellucida-like domain	Zona_pellucida
novel.4637	83.1628	260.518	347.631	0	0	0	230.437	0	10.4169	7.44868e-14	8.36371e-13	-	chr4	32385330	32391212	-	531	-	PF13499:EF-hand domain pair	-
HDH_G18809	411.603	282.227	80.2226	0	0	0	258.018	0	10.5803	7.49852e-14	8.41175e-13	HDH_Gene_18809	chr12	2768961	2854614	-	6381	-	sp|P78504|JAG1_HUMAN Protein jagged-1 OS=Homo sapiens OX=9606 GN=JAG1 PE=1 SV=3 && PF07657:N terminus of Notch ligand|PF00008:EGF-like domain|PF01414:Delta serrate ligand	EGF
novel.4626	97.9005	181.573	334.261	0	0	0	204.578	0	10.2449	7.70398e-14	8.626e-13	-	chr4	28386435	28401537	-	974	-	-	-
HDH_G05586	138.956	115.457	305.292	0	0	0	186.568	0	10.1118	8.10752e-14	9.06081e-13	HDH_Gene_05586	chr3	61999751	62021206	+	1248	-	sp|P14755|CRYL1_RABIT Lambda-crystallin OS=Oryctolagus cuniculus OX=9986 GN=CRYL1 PE=1 SV=3 && PF00725:3-hydroxyacyl-CoA dehydrogenase, C-terminal domain|PF02737:3-hydroxyacyl-CoA dehydrogenase, NAD binding domain	3HCDH_N
HDH_G00818	0	0	0	330.594	194.122	109.491	0	211.403	-10.0952	8.32137e-14	9.27372e-13	HDH_Gene_00818	chr1	4428060	4437968	-	556	-	sp|Q90W95|PTPS_POERE 6-pyruvoyl tetrahydrobiopterin synthase OS=Poecilia reticulata OX=8081 GN=pts PE=2 SV=1 && PF01242:6-pyruvoyl tetrahydropterin synthase	-
novel.930	116.849	204.27	1506.4	0	0	0	609.174	0	11.8193	8.33317e-14	9.28253e-13	-	chr10	44837363	44842333	-	528	-	PF01607:Chitin binding Peritrophin-A domain	CBM_14
novel.24	162.115	131.246	888.02	0	0	0	393.793	0	11.1898	8.64979e-14	9.60828e-13	-	Contig160	52545	66863	-	1840	-	-	-
HDH_G21229	245.278	185.52	92.4788	0	0	0	174.426	0	10.0155	8.8437e-14	9.81453e-13	HDH_Gene_21229	chr13	11772152	11832281	+	3954	-	PF07645:Calcium-binding EGF domain|PF00008:EGF-like domain	EGF
HDH_G15755	242.119	89.7997	199.442	0	0	0	177.12	0	10.037	9.1844e-14	1.0169e-12	HDH_Gene_15755	chr10	24492401	24511067	+	3194	-	sp|P11023|RAB3A_BOVIN Ras-related protein Rab-3A OS=Bos taurus OX=9913 GN=RAB3A PE=1 SV=3 && PF00071:Ras family	Ras
HDH_G04319	80.0047	256.57	426.74	0	0	0	254.438	0	10.5597	1.0046e-13	1.10307e-12	HDH_Gene_04319	chr3	6088102	6094124	-	712	-	sp|Q08EJ0|PL8L1_MOUSE PLAC8-like protein 1 OS=Mus musculus OX=10090 GN=Plac8l1 PE=2 SV=2 && PF04749:PLAC8 family	-
HDH_G06508	164.22	118.417	683.006	0	0	0	321.881	0	10.8988	1.00765e-13	1.10591e-12	HDH_Gene_06508	chr4	9578178	9584319	-	449	-	PF13499:EF-hand domain pair	-
novel.3294	0	0	0	420.756	79.2019	431.734	0	310.564	-10.6506	1.03905e-13	1.13775e-12	-	chr17	5129904	5143163	-	1529	-	-	-
HDH_G06591	87.3735	230.913	200.557	0	0	0	172.948	0	10.003	1.12526e-13	1.22651e-12	HDH_Gene_06591	chr4	12328264	12418466	-	1739	-	sp|Q761V0|SC6A5_MOUSE Sodium- and chloride-dependent glycine transporter 2 OS=Mus musculus OX=10090 GN=Slc6a5 PE=1 SV=1 && PF00209:Sodium:neurotransmitter symporter family	SNF
novel.4649	336.862	241.768	80.2226	0	0	0	219.618	0	10.3478	1.14968e-13	1.25256e-12	-	chr4	35212886	35238100	-	1667	-	-	-
HDH_G07205	127.376	150.982	755.429	0	0	0	344.596	0	10.9972	1.16209e-13	1.26492e-12	HDH_Gene_07205	chr4	35373095	35383642	+	1524	-	sp|Q8K4C0|FMO5_RAT Flavin-containing monooxygenase 5 OS=Rattus norvegicus OX=10116 GN=Fmo5 PE=1 SV=3 && PF00743:Flavin-binding monooxygenase-like	FMO-like
HDH_G20502	121.06	298.016	122.562	0	0	0	180.546	0	10.0655	1.16454e-13	1.26702e-12	HDH_Gene_20502	chr12	66352578	66446603	-	879	-	-	-
novel.4215	169.484	321.7	94.7072	0	0	0	195.297	0	10.1788	1.21509e-13	1.3184e-12	-	chr3	83673464	83674769	+	1224	-	-	-
HDH_G26378	126.323	161.837	1087.46	0	0	0	458.541	0	11.4095	1.25328e-13	1.35676e-12	HDH_Gene_26378	chr16	3025988	3065978	+	1955	-	sp|Q16820|MEP1B_HUMAN Meprin A subunit beta OS=Homo sapiens OX=9606 GN=MEP1B PE=1 SV=3 && PF00629:MAM domain, meprin/A5/mu|PF01400:Astacin (Peptidase family M12A)	Astacin
HDH_G23675	156.851	129.272	1177.71	0	0	0	487.945	0	11.4991	1.37141e-13	1.47993e-12	HDH_Gene_23675	chr14	46852861	46870999	-	1694	-	sp|Q5BKQ4|LIPR1_MOUSE Inactive pancreatic lipase-related protein 1 OS=Mus musculus OX=10090 GN=Pnliprp1 PE=1 SV=2 && PF00151:Lipase|PF01477:PLAT/LH2 domain	Lipase
novel.6205	146.324	125.325	727.574	0	0	0	333.075	0	10.9482	1.39589e-13	1.50567e-12	-	chr8	60486015	60490090	-	556	-	-	-
HDH_G06951	237.909	366.106	77.9942	0	0	0	227.336	0	10.3978	1.43534e-13	1.54612e-12	HDH_Gene_06951	chr4	25149025	25153576	+	384	-	-	-
HDH_G18365	203.17	99.6678	1401.67	0	0	0	568.168	0	11.7188	1.60819e-13	1.72762e-12	HDH_Gene_18365	chr11	69196400	69218413	-	5390	-	sp|G5EBQ8|CHS2_CAEEL Chitin synthase chs-2 OS=Caenorhabditis elegans OX=6239 GN=chs-2 PE=1 SV=1 && PF03142:Chitin synthase	-
HDH_G14448	257.91	238.808	77.9942	0	0	0	191.571	0	10.1508	1.64348e-13	1.76474e-12	HDH_Gene_14448	chr9	36644873	36647395	+	2523	-	sp|P58735|S26A1_MOUSE Sulfate anion transporter 1 OS=Mus musculus OX=10090 GN=Slc26a1 PE=1 SV=1 && PF01740:STAS domain|PF00916:Sulfate permease family	Sulfate_transp
HDH_G05754	121.06	162.824	1313.65	0	0	0	532.509	0	11.6252	1.65177e-13	1.77285e-12	HDH_Gene_05754	chr3	68356054	68374330	+	1432	-	sp|P40873|MSOX_ARTST Monomeric sarcosine oxidase OS=Arthrobacter sp. (strain TE1826) OX=68999 GN=soxA PE=1 SV=2 && PF01266:FAD dependent oxidoreductase	DAO
HDH_G10914	417.919	188.481	86.9078	0	0	0	231.103	0	10.4213	1.74691e-13	1.86991e-12	HDH_Gene_10914	chr7	821752	830707	-	2138	-	PF00230:Major intrinsic protein	-
HDH_G10715	152.641	101.641	426.74	0	0	0	227.007	0	10.3949	1.77677e-13	1.89931e-12	HDH_Gene_10715	chr6	72230373	72252370	-	2593	-	sp|Q98919|LSAMP_CHICK Limbic system-associated membrane protein OS=Gallus gallus OX=9031 PE=2 SV=1 && PF07686:Immunoglobulin V-set domain|PF13927:Immunoglobulin domain	V-set
HDH_G25170	85.2681	214.138	889.134	0	0	0	396.18	0	11.1986	2.10314e-13	2.23417e-12	HDH_Gene_25170	chr15	24530692	24545088	-	3572	-	PF02494:HYR domain|PF07699:Putative ephrin-receptor like|PF00084:Sushi repeat (SCR repeat)	Sushi
HDH_G02428	1308.5	257.557	72.4232	0	0	0	546.159	0	11.6619	2.48201e-13	2.62145e-12	HDH_Gene_02428	chr1	66878367	66885728	-	693	-	sp|Q8BWP5|TTPA_MOUSE Alpha-tocopherol transfer protein OS=Mus musculus OX=10090 GN=Ttpa PE=1 SV=1 && PF00650:CRAL/TRIO domain	-
HDH_G06362	181.063	96.7073	1035.09	0	0	0	437.622	0	11.3421	2.51103e-13	2.65093e-12	HDH_Gene_06362	chr4	4058232	4063658	-	2564	-	PF17517:IgGFc binding protein|PF00100:Zona pellucida-like domain	Zona_pellucida
HDH_G11516	96.8478	158.876	532.589	0	0	0	262.771	0	10.6061	2.52192e-13	2.66124e-12	HDH_Gene_11516	chr7	28447982	28457545	+	2943	-	sp|Q60648|SAP3_MOUSE Ganglioside GM2 activator OS=Mus musculus OX=10090 GN=Gm2a PE=1 SV=2 && PF02221:ML domain	-
HDH_G10590	1174.81	668.07	86.9078	0	0.776489	0	643.261	0.25883	10.9363	2.58647e-13	2.72695e-12	HDH_Gene_10590	chr6	64082244	64130091	+	2451	-	sp|Q6UR05|MRP1_CANLF Multidrug resistance-associated protein 1 OS=Canis lupus familiaris OX=9615 GN=ABCC1 PE=1 SV=1 && PF00005:ABC transporter|PF00664:ABC transporter transmembrane region	ABC_membrane
HDH_G26502	129.481	126.312	798.883	0	0	0	351.559	0	11.0261	2.60732e-13	2.74407e-12	HDH_Gene_26502	chr16	7748377	7753713	-	498	-	PF00811:Ependymin	-
HDH_G03677	74.7412	261.505	217.27	0	0	0	184.505	0	10.0964	2.60945e-13	2.74511e-12	HDH_Gene_03677	chr2	34201591	34211434	-	842	-	sp|Q9Z2J0|S23A1_MOUSE Solute carrier family 23 member 1 OS=Mus musculus OX=10090 GN=Slc23a1 PE=1 SV=2 && PF00860:Permease family	-
novel.4712	123.165	128.285	719.775	0	0	0	323.742	0	10.9072	2.77718e-13	2.91384e-12	-	chr4	57712965	57736927	-	2438	-	-	-
novel.5850	87.3735	181.573	648.466	0	0	0	305.804	0	10.8249	2.92603e-13	3.06058e-12	-	chr7	22717022	22722427	-	404	-	-	-
HDH_G06288	151.588	95.7205	524.79	0	0	0	257.366	0	10.576	3.26813e-13	3.40348e-12	HDH_Gene_06288	chr4	768470	788034	+	2545	-	-	-
HDH_G21154	85.2681	177.626	645.123	0	0	0	302.672	0	10.8101	3.60736e-13	3.73712e-12	HDH_Gene_21154	chr13	7954441	7961006	+	590	-	sp|Q28343|PGCA_CANLF Aggrecan core protein OS=Canis lupus familiaris OX=9615 GN=ACAN PE=2 SV=2 && PF00059:Lectin C-type domain	Lectin_C
HDH_G06005	72.6358	204.27	255.152	0	0	0	177.353	0	10.0391	3.66002e-13	3.78678e-12	HDH_Gene_06005	chr3	78951134	78955469	+	1357	-	-	-
HDH_G21687	137.903	101.641	528.132	0	0	0	255.892	0	10.5678	3.70364e-13	3.83026e-12	HDH_Gene_21687	chr13	30783850	30810227	+	4636	-	-	-
novel.3455	0	0	0	1103.09	767.171	39.1676	0	636.477	-11.6862	3.72897e-13	3.85311e-12	-	chr18	1441007	1441484	+	402	-	-	-
HDH_G07457	137.903	105.589	666.293	0	0	0	303.262	0	10.8128	3.85398e-13	3.97711e-12	HDH_Gene_07457	chr4	47463110	47474975	+	901	-	-	-
novel.4185	233.698	318.739	66.8522	0	0	0	206.43	0	10.2587	4.08029e-13	4.1943e-12	-	chr3	74065217	74077547	+	889	-	-	-
HDH_G29188	90.5316	140.127	356.545	0	0	0	195.734	0	10.1811	4.10907e-13	4.22207e-12	HDH_Gene_29188	chr17	36777264	36778771	+	873	-	-	-
HDH_G25935	147.377	103.615	1002.78	0	0	0	417.925	0	11.2756	4.18596e-13	4.29552e-12	HDH_Gene_25935	chr15	57479052	57480509	-	1458	-	-	-
HDH_G25271	116.849	116.444	576.043	0	0	0	269.778	0	10.644	4.53031e-13	4.62698e-12	HDH_Gene_25271	chr15	29257948	29261198	-	2157	-	sp|Q10584|HCY2_MEGCR Hemocyanin 2 OS=Megathura crenulata OX=55429 GN=KLH2 PE=1 SV=2 && PF14830:Haemocyanin beta-sandwich|PF00264:Common central domain of tyrosinase	-
novel.5769	205.275	74.9975	967.128	0	0	0	415.8	0	11.2683	4.60355e-13	4.69976e-12	-	chr7	48965246	49264937	+	692	-	-	-
novel.2466	0	0	0	70.126	280.312	586.624	0	312.354	-10.6598	4.71319e-13	4.80512e-12	-	chr15	20301302	20305048	+	3431	-	P03934.1 RecName: Full=Transposable element Tc1 transposase && -	-
novel.2483	227.382	67.103	1162.11	0	0	0	485.533	0	11.492	5.22763e-13	5.29156e-12	-	chr15	35355900	35563522	+	2837	-	-	-
novel.286	127.376	109.536	805.569	0	0	0	347.493	0	11.0093	5.34659e-13	5.40509e-12	-	chr1	53001880	53034648	+	5111	-	-	-
HDH_G30116	327.388	320.713	56.8243	0	0	0	234.975	0	10.4454	5.70643e-13	5.75666e-12	HDH_Gene_30116	chr18	19061901	19080855	+	1858	-	sp|Q7LFX5|CHSTF_HUMAN Carbohydrate sulfotransferase 15 OS=Homo sapiens OX=9606 GN=CHST15 PE=1 SV=1 && PF00685:Sulfotransferase domain	Sulfotransfer_1
HDH_G02879	154.746	89.7997	840.109	0	0	0	361.551	0	11.0665	5.86569e-13	5.90482e-12	HDH_Gene_02879	chr1	82693815	82715222	+	3690	-	sp|O60494|CUBN_HUMAN Cubilin OS=Homo sapiens OX=9606 GN=CUBN PE=1 SV=5 && PF00431:CUB domain	CUB
HDH_G10580	121.06	110.523	850.137	0	0	0	360.573	0	11.0626	6.58041e-13	6.58815e-12	HDH_Gene_10580	chr6	63668047	63673770	-	1848	-	-	-
novel.1731	570.56	54.2745	266.294	0	0	0	297.043	0	10.7831	7.91228e-13	7.85888e-12	-	chr12	64324184	64452308	-	1730	-	-	-
HDH_G28799	502.135	321.7	49.0249	0	0	0	290.953	0	10.7535	8.17163e-13	8.09932e-12	HDH_Gene_28799	chr17	19598060	19598599	+	540	-	PF13469:Sulfotransferase family	-
novel.1962	140.008	88.8128	799.998	0	0	0	342.94	0	10.9903	9.00395e-13	8.88027e-12	-	chr13	28964272	28983862	-	1001	-	-	-
novel.928	180.011	173.678	1018.38	0	0	0.890172	457.357	0.296724	10.4439	1.03513e-12	1.01629e-11	-	chr10	44477599	44482242	-	543	-	PF01607:Chitin binding Peritrophin-A domain	CBM_14
novel.6241	90.5316	131.246	748.744	0	0	0	323.507	0	10.9061	1.04527e-12	1.0254e-11	-	chr9	3891988	3895802	+	962	-	Q9PTS8.1 RecName: Full=Neuronal acetylcholine receptor subunit alpha-9; AltName: Full=Nicotinic acetylcholine receptor subunit alpha-9; Short=NACHR alpha-9; Flags: Precursor && PF02931:Neurotransmitter-gated ion-channel ligand binding domain	Neur_chan_LBD
HDH_G02201	170.536	71.0503	857.936	0	0	0	366.508	0	11.0862	1.12139e-12	1.09691e-11	HDH_Gene_02201	chr1	59409730	59416440	+	1485	-	sp|P91778|AMY_PECMA Alpha-amylase OS=Pecten maximus OX=6579 PE=2 SV=1 && PF02806:Alpha amylase, C-terminal all-beta domain|PF00128:Alpha amylase, catalytic domain	-
novel.6092	345.283	110.523	91.3646	0	0	0	182.39	0	10.0797	1.14885e-12	1.12285e-11	-	chr8	8376993	8397486	-	1506	-	-	-
novel.305	137.903	84.8656	912.532	0	0	0	378.433	0	11.1324	1.2086e-12	1.17883e-11	-	chr1	61339540	61346707	+	2225	-	-	-
HDH_G19763	204.222	59.2086	295.264	0	0	0	186.232	0	10.1092	1.25231e-12	1.21997e-11	HDH_Gene_19763	chr12	38534188	38572974	-	1905	-	sp|Q8C6K9|CO6A6_MOUSE Collagen alpha-6(VI) chain OS=Mus musculus OX=10090 GN=Col6a6 PE=1 SV=2 && PF00092:von Willebrand factor type A domain	VWA
novel.4146	53.6874	277.293	276.322	0	0	0	202.434	0	10.2301	1.27201e-12	1.23815e-11	-	chr3	61654375	61656771	+	645	-	P33527.3 RecName: Full=Multidrug resistance-associated protein 1; AltName: Full=ATP-binding cassette sub-family C member 1; AltName: Full=Leukotriene C(4) transporter; Short=LTC4 transporter && PF00005:ABC transporter	ABC_tran
HDH_G21211	130.534	82.892	529.246	0	0	0	247.557	0	10.52	1.3153e-12	1.27872e-11	HDH_Gene_21211	chr13	10653694	10676832	-	6425	-	sp|Q24292|DS_DROME Protein dachsous OS=Drosophila melanogaster OX=7227 GN=ds PE=1 SV=3 && PF00028:Cadherin domain	Cadherin
HDH_G27455	329.493	674.978	40.1113	0	0	0	348.194	0	11.0127	1.60475e-12	1.5425e-11	HDH_Gene_27455	chr16	46864838	46868671	-	852	-	-	-
novel.3499	120.007	88.8128	949.301	0	0	0	386.04	0	11.1611	1.71622e-12	1.64699e-11	-	chr18	19680460	19693636	+	1459	-	Q8N0N3.1 RecName: Full=Beta-1,3-glucan-binding protein; Short=GBP; Flags: Precursor && PF00722:Glycosyl hydrolases family 16	-
HDH_G10225	210.539	164.797	1412.81	0	1.55298	0	596.048	0.517659	10.0093	1.74807e-12	1.67418e-11	HDH_Gene_10225	chr6	47791640	47843764	+	2233	-	sp|P70699|LYAG_MOUSE Lysosomal alpha-glucosidase OS=Mus musculus OX=10090 GN=Gaa PE=1 SV=2 && PF01055:Glycosyl hydrolases family 31|PF00088:Trefoil (P-type) domain	Glyco_hydro_31
HDH_G22388	133.692	78.9448	754.315	0	0	0	322.317	0	10.9008	1.7537e-12	1.67891e-11	HDH_Gene_22388	chr13	66709588	66727037	+	6576	-	-	-
novel.4745	78.952	125.325	488.021	0	0	0	230.766	0	10.4187	1.86909e-12	1.78578e-11	-	chr5	13250192	13332935	+	2728	-	Q3SZJ4.1 RecName: Full=Prostaglandin reductase 1; Short=PRG-1; AltName: Full=15-oxoprostaglandin 13-reductase; AltName: Full=NADP-dependent leukotriene B4 12-hydroxydehydrogenase && PF00107:Zinc-binding dehydrogenase	ADH_zinc_N
novel.3340	89.4789	113.483	742.059	0	0	0	315.007	0	10.8677	1.96898e-12	1.87897e-11	-	chr17	23220361	23224225	-	567	-	-	-
HDH_G15476	76.8466	133.219	784.399	0	0	0	331.488	0	10.9413	2.00781e-12	1.91295e-11	HDH_Gene_15476	chr10	11876916	11883431	+	422	-	-	-
HDH_G03476	75.7939	132.232	611.697	0	0	0	273.241	0	10.6625	2.03883e-12	1.93924e-11	HDH_Gene_03476	chr2	19977312	19978756	-	1389	-	-	-
HDH_G15576	264.226	206.243	54.5959	0	0	0	175.022	0	10.0204	2.07578e-12	1.96828e-11	HDH_Gene_15576	chr10	16174287	16174721	-	435	-	sp|A2VE54|UN93A_BOVIN Protein unc-93 homolog A OS=Bos taurus OX=9913 GN=UNC93A PE=2 SV=1 && PF05978:Ion channel regulatory protein UNC-93	-
HDH_G06286	137.903	72.0371	603.898	0	0	0	271.279	0	10.652	2.16331e-12	2.04792e-11	HDH_Gene_06286	chr4	665611	672387	+	760	-	PF00059:Lectin C-type domain	Lectin_C
HDH_G19966	149.482	313.805	62.3954	0	0	0	175.228	0	10.0224	2.43013e-12	2.29061e-11	HDH_Gene_19966	chr12	45846527	45854763	-	1601	-	sp|Q9LRR9|GLO1_ARATH (S)-2-hydroxy-acid oxidase GLO1 OS=Arabidopsis thaliana OX=3702 GN=GLO1 PE=1 SV=1 && PF01070:FMN-dependent dehydrogenase	FMN_dh
HDH_G02817	132.639	71.0503	874.649	0	0	0	359.446	0	11.0581	2.82332e-12	2.65074e-11	HDH_Gene_02817	chr1	80582209	80583375	+	1167	-	-	-
HDH_G06239	120.007	75.9843	1067.41	0	0	0	421.133	0	11.2867	3.05329e-12	2.85429e-11	HDH_Gene_06239	chr3	85901871	85914349	+	1757	-	sp|D5EY15|XYL3A_PRER2 Xylan 1,4-beta-xylosidase OS=Prevotella ruminicola (strain ATCC 19189 / JCM 8958 / 23) OX=264731 GN=xyl3A PE=1 SV=1 && PF00933:Glycosyl hydrolase family 3 N terminal domain|PF01915:Glycosyl hydrolase family 3 C-terminal domain	Glyco_hydro_3
HDH_G18852	0	0	0	43.4114	384.362	426.393	0	284.722	-10.5264	3.08008e-12	2.87482e-11	HDH_Gene_18852	chr12	3723864	3738349	-	1785	-	-	-
novel.5948	78.952	112.496	580.5	0	0	0	257.316	0	10.5758	3.19632e-12	2.97748e-11	-	chr8	8827614	8837368	+	3336	-	-	-
HDH_G16442	65.267	139.14	703.062	0	0	0	302.49	0	10.8092	3.30324e-12	3.06869e-11	HDH_Gene_16442	chr10	52738187	52752438	+	921	-	-	-
novel.1081	132.639	67.103	589.413	0	0	0	263.052	0	10.6076	3.42758e-12	3.17554e-11	-	chr11	25735653	25736951	+	808	-	-	-
HDH_G02558	302.123	217.098	46.7965	0	0	0	188.673	0	10.1287	3.9719e-12	3.65568e-11	HDH_Gene_02558	chr1	70977646	71040940	-	1710	-	sp|P05625|RAF1_CHICK RAF proto-oncogene serine/threonine-protein kinase OS=Gallus gallus OX=9031 GN=RAF1 PE=2 SV=1 && PF07714:Protein tyrosine and serine/threonine kinase	Pkinase_Tyr
novel.1689	135.797	62.169	808.911	0	0	0	335.626	0	10.9592	4.38655e-12	4.01254e-11	-	chr12	41287315	41292813	-	854	-	PF07648:Kazal-type serine protease inhibitor domain	-
HDH_G24945	125.27	66.1162	665.179	0	0	0	285.522	0	10.7259	4.61673e-12	4.20694e-11	HDH_Gene_24945	chr15	13453276	13462403	+	800	-	PF08212:Lipocalin-like domain	Lipocalin_2
HDH_G11062	0	0	0	518.71	83.0843	118.393	0	240.062	-10.2785	4.99528e-12	4.52594e-11	HDH_Gene_11062	chr7	7646811	7730740	+	632	-	-	-
HDH_G29631	78.952	94.7337	347.631	0	0	0	173.772	0	10.0093	5.04201e-12	4.56481e-11	HDH_Gene_29631	chr17	59994768	60000750	+	909	-	sp|P26224|GUNF_HUNT2 Endoglucanase F OS=Hungateiclostridium thermocellum (strain ATCC 27405 / DSM 1237 / JCM 9322 / NBRC 103400 / NCIMB 10682 / NRRL B-4536 / VPI 7372) OX=203119 GN=celF PE=3 SV=1 && PF00759:Glycosyl hydrolase family 9|PF00553:Cellulose binding domain	-
HDH_G26178	81.0574	92.7601	365.459	0	0	0	179.759	0	10.0582	5.06728e-12	4.58421e-11	HDH_Gene_26178	chr15	67715802	67723435	-	4101	-	sp|Q6KEQ9|PC11X_PIG Protocadherin-11 X-linked OS=Sus scrofa OX=9823 GN=PCDH11X PE=2 SV=1 && PF08266:Cadherin-like|PF00028:Cadherin domain	Cadherin
novel.5571	84.2155	93.7469	580.5	0	0	0	252.821	0	10.5504	5.11598e-12	4.623e-11	-	chr6	44840386	44861918	-	2700	-	-	-
novel.2336	51.582	161.837	617.268	0	0	0	276.896	0	10.6817	5.16699e-12	4.66379e-11	-	chr14	53782880	53786396	-	2563	-	O96049.1 RecName: Full=Defensin; Flags: Precursor && PF01097:Arthropod defensin	-
HDH_G01323	85.2681	88.8128	485.792	0	0	0	219.958	0	10.3494	5.74579e-12	5.14962e-11	HDH_Gene_01323	chr1	22566007	22570450	+	865	-	-	-
HDH_G05926	101.059	75.9843	811.14	0	0	0	329.394	0	10.9322	5.87647e-12	5.25443e-11	HDH_Gene_05926	chr3	75304682	75338653	-	2971	-	PF00386:C1q domain	-
HDH_G12435	109.48	67.103	1221.17	0	0	0	465.916	0	11.4325	5.98474e-12	5.34924e-11	HDH_Gene_12435	chr8	13356167	13360458	-	1135	-	sp|B0RCZ0|MENG_CLAMS Demethylmenaquinone methyltransferase OS=Clavibacter michiganensis subsp. sepedonicus (strain ATCC 33113 / DSM 20744 / JCM 9667 / LMG 2889 / C-1) OX=31964 GN=menG PE=3 SV=1 && PF13489:Methyltransferase domain	-
novel.1786	65.267	112.496	1204.45	0	0	0	460.739	0	11.4164	6.05359e-12	5.40875e-11	-	chr13	643113	664484	+	1957	-	-	-
HDH_G05761	69.4778	108.549	571.586	0	0	0	249.871	0	10.5335	6.35604e-12	5.66412e-11	HDH_Gene_05761	chr3	68586009	68594847	-	963	-	-	-
novel.775	70.5304	105.589	656.265	0	0	0	277.461	0	10.6846	6.72364e-12	5.97607e-11	-	chr10	63052180	63060119	+	1995	-	Q9BX70.1 RecName: Full=BTB/POZ domain-containing protein 2 && PF00651:BTB/POZ domain	BTB
novel.3264	86.3208	83.8788	453.481	0	0	0	207.893	0	10.268	6.76431e-12	6.00773e-11	-	chr17	54701328	54704771	+	1306	-	-	-
novel.4399	89.4789	79.9316	670.75	0	0	0	280.054	0	10.698	7.71493e-12	6.819e-11	-	chr4	472795	487402	+	2541	-	-	-
HDH_G07006	109.48	65.1294	544.845	0	0	0	239.818	0	10.4742	8.03e-12	7.08173e-11	HDH_Gene_07006	chr4	27127122	27148994	-	2995	-	PF05721:Phytanoyl-CoA dioxygenase (PhyH)	PhyH
novel.5463	124.218	56.2481	616.154	0	0	0	265.54	0	10.6212	9.20727e-12	8.06922e-11	-	chr6	76920093	76920627	+	463	-	-	-
HDH_G21019	96.8478	69.0767	472.422	0	0	0	212.782	0	10.3016	9.85171e-12	8.60869e-11	HDH_Gene_21019	chr13	3755802	3785390	-	3728	-	sp|Q9JHA8|VWA7_MOUSE von Willebrand factor A domain-containing protein 7 OS=Mus musculus OX=10090 GN=Vwa7 PE=2 SV=1 && -	-
HDH_G28624	107.375	62.169	415.598	0	0	0	195.047	0	10.176	1.00681e-11	8.79133e-11	HDH_Gene_28624	chr17	9914082	9977274	+	987	-	-	-
HDH_G04920	57.8981	115.457	567.129	0	0	0	246.828	0	10.5158	1.07284e-11	9.32349e-11	HDH_Gene_04920	chr3	32072093	32083897	+	687	-	sp|Q29496|CP3AO_SHEEP Cytochrome P450 3A24 OS=Ovis aries OX=9940 GN=CYP3A24 PE=2 SV=1 && PF00067:Cytochrome P450	p450
HDH_G06145	377.917	270.386	32.3119	0	0	0	226.872	0	10.3947	1.1584e-11	1.00414e-10	HDH_Gene_06145	chr3	83438920	83446586	-	2531	-	-	-
HDH_G15785	98.9532	61.1822	1066.29	0	0	0	408.809	0	11.2438	1.1979e-11	1.03649e-10	HDH_Gene_15785	chr10	25561756	25570573	+	2022	-	sp|P51688|SPHM_HUMAN N-sulphoglucosamine sulphohydrolase OS=Homo sapiens OX=9606 GN=SGSH PE=1 SV=1 && PF16347:Domain of unknown function (DUF4976)|PF00884:Sulfatase	Sulfatase
HDH_G12051	114.744	56.2481	375.486	0	0	0	182.159	0	10.0773	1.20205e-11	1.03971e-10	HDH_Gene_12051	chr7	55201053	55201587	+	225	-	-	-
HDH_G25739	213.697	38.4856	268.523	0	0	0	173.568	0	10.0077	1.30143e-11	1.11918e-10	HDH_Gene_25739	chr15	49998443	50002151	-	654	-	-	-
HDH_G30026	96.8478	64.1426	642.895	0	0	0	267.962	0	10.6343	1.34187e-11	1.15104e-10	HDH_Gene_30026	chr18	14254818	14258743	+	741	-	-	-
HDH_G04990	66.3197	93.7469	519.218	0	0	0	226.428	0	10.3913	1.34425e-11	1.15267e-10	HDH_Gene_04990	chr3	35665622	35677719	-	1968	-	-	-
novel.5890	69.4778	88.8128	559.33	0	0	0	239.207	0	10.4705	1.37278e-11	1.17587e-10	-	chr7	41362736	41371817	-	582	-	-	-
novel.3087	70.5304	86.8392	452.366	0	0	0	203.245	0	10.2354	1.3853e-11	1.18616e-10	-	chr16	86845107	86917211	-	1193	-	-	-
HDH_G05291	86.3208	71.0503	538.16	0	0	0	231.844	0	10.4254	1.40223e-11	1.1998e-10	HDH_Gene_05291	chr3	49524082	49530274	-	1599	-	sp|Q9HAT2|SIAE_HUMAN Sialate O-acetylesterase OS=Homo sapiens OX=9606 GN=SIAE PE=1 SV=1 && PF03629:Carbohydrate esterase, sialic acid-specific acetylesterase	-
novel.2991	74.7412	81.9052	567.129	0	0	0	241.259	0	10.4828	1.40688e-11	1.20332e-10	-	chr16	38550197	38559817	-	782	-	P31696.3 RecName: Full=Agrin; Contains: RecName: Full=Agrin N-terminal 110 kDa subunit; Contains: RecName: Full=Agrin C-terminal 110 kDa subunit; Contains: RecName: Full=Agrin C-terminal 90 kDa fragment; Short=C90; Contains: RecName: Full=Agrin C-terminal 22 kDa fragment; Short=C22; Flags: Precursor && PF07648:Kazal-type serine protease inhibitor domain	-
HDH_G24456	128.429	45.3932	1012.81	0	0	0	395.544	0	11.1962	1.45136e-11	1.23828e-10	HDH_Gene_24456	chr14	78880899	78887000	-	1509	-	-	-
HDH_G01076	98.9532	61.1822	700.834	0	0	0	286.99	0	10.7333	1.455e-11	1.24094e-10	HDH_Gene_01076	chr1	13494452	13504771	-	779	-	-	-
HDH_G06723	90.5316	64.1426	627.296	0	0	0	260.657	0	10.5944	1.71852e-11	1.45425e-10	HDH_Gene_06723	chr4	16400998	16413543	-	541	-	-	-
HDH_G03636	91.5843	62.169	771.028	0	0	0	308.261	0	10.8365	1.7298e-11	1.46327e-10	HDH_Gene_03636	chr2	32257486	32263347	+	771	-	PF02822:Antistasin family	-
HDH_G10606	90.5316	61.1822	454.595	0	0	0	202.103	0	10.2273	2.1287e-11	1.78551e-10	HDH_Gene_10606	chr6	64969930	64973510	-	1812	-	-	-
HDH_G22204	101.059	54.2745	599.441	0	0	0	251.591	0	10.5433	2.20568e-11	1.84747e-10	HDH_Gene_22204	chr13	57231645	57253820	-	2203	-	sp|Q91X17|UROM_MOUSE Uromodulin OS=Mus musculus OX=10090 GN=Umod PE=1 SV=1 && PF12662:Complement Clr-like EGF-like|PF07645:Calcium-binding EGF domain	EGF_CA
novel.201	401.076	153.942	38.9971	0	0	0	198.005	0	10.1983	2.24766e-11	1.87801e-10	-	chr1	7430616	7435884	+	1520	-	PF00651:BTB/POZ domain	BTB
novel.3342	53.6874	99.6678	539.274	0	0	0	230.876	0	10.4194	2.47704e-11	2.061e-10	-	chr17	23235040	23242321	-	504	-	-	-
HDH_G12060	27.37	203.283	538.16	0	0	0	256.271	0	10.5701	3.35577e-11	2.75274e-10	HDH_Gene_12060	chr7	55735067	55743728	-	984	-	-	-
HDH_G03028	210.539	25.657	613.926	0	0	0	283.374	0	10.715	3.41836e-11	2.79927e-10	HDH_Gene_03028	chr1	89207318	89209991	-	1962	-	PF18040:beta porphyranase A C-terminal	-
novel.5772	130.534	36.5119	632.867	0	0	0	266.638	0	10.6272	3.92747e-11	3.19205e-10	-	chr7	49114271	49194553	+	929	-	-	-
novel.232	28.4227	170.718	645.123	0	0	0	281.421	0	10.7051	4.12061e-11	3.33425e-10	-	chr1	22091372	22093501	+	393	-	-	-
HDH_G07546	56.8454	80.9184	535.932	0	0	0	224.565	0	10.3794	4.18344e-11	3.38124e-10	HDH_Gene_07546	chr4	50944682	50953108	-	387	-	PF13833:EF-hand domain pair	-
HDH_G16512	91.5843	50.3273	493.592	0	0	0	211.834	0	10.2951	4.38546e-11	3.53058e-10	HDH_Gene_16512	chr10	55637675	55642865	-	808	-	sp|P52840|ST1A1_MOUSE Sulfotransferase 1A1 OS=Mus musculus OX=10090 GN=Sult1a1 PE=1 SV=1 && PF00685:Sulfotransferase domain	Sulfotransfer_1
HDH_G06728	41.055	118.417	375.486	0	0	0	178.32	0	10.0467	4.39036e-11	3.53334e-10	HDH_Gene_06728	chr4	16507534	16515282	+	1509	-	-	-
HDH_G03790	71.5831	63.1558	454.595	0	0	0	196.445	0	10.1863	4.58223e-11	3.67411e-10	HDH_Gene_03790	chr2	40615228	40663057	+	723	-	PF00811:Ependymin	-
HDH_G04918	91.5843	48.3537	578.271	0	0	0	239.403	0	10.4717	4.77329e-11	3.82088e-10	HDH_Gene_04918	chr3	31939914	31945939	+	504	-	sp|P20815|CP3A5_HUMAN Cytochrome P450 3A5 OS=Homo sapiens OX=9606 GN=CYP3A5 PE=1 SV=1 && PF00067:Cytochrome P450	p450
HDH_G24135	93.6897	47.3669	459.052	0	0	0	200.036	0	10.2124	5.23035e-11	4.16576e-10	HDH_Gene_24135	chr14	64090006	64093436	+	1938	-	sp|C8VK14|HXNY_EMENI 2-oxoglutarate-Fe(II) type oxidoreductase hxnY OS=Emericella nidulans (strain FGSC A4 / ATCC 38163 / CBS 112.46 / NRRL 194 / M139) OX=227321 GN=hxnY PE=2 SV=1 && PF03171:2OG-Fe(II) oxygenase superfamily|PF14226:non-haem dioxygenase in morphine synthesis N-terminal	2OG-FeII_Oxy
HDH_G19310	87.3735	121.378	925.903	0	0	0.890172	378.218	0.296724	10.1698	5.46028e-11	4.33729e-10	HDH_Gene_19310	chr12	19485437	19496793	+	859	-	sp|A0A1P8AWH8|XYN1_ARATH Endo-1,4-beta-xylanase 1 OS=Arabidopsis thaliana OX=3702 GN=XYN1 PE=1 SV=1 && PF00331:Glycosyl hydrolase family 10	-
HDH_G13310	92.637	44.4064	691.92	0	0	0	276.321	0	10.6787	5.5315e-11	4.39094e-10	HDH_Gene_13310	chr8	54441743	54448405	-	573	-	sp|P45376|ALDR_MOUSE Aldo-keto reductase family 1 member B1 OS=Mus musculus OX=10090 GN=Akr1b1 PE=1 SV=3 && PF00248:Aldo/keto reductase family	Aldo_ket_red
novel.207	56.8454	75.9843	402.227	0	0	0	178.352	0	10.0469	5.625e-11	4.45774e-10	-	chr1	9259888	9265399	+	472	-	-	-
HDH_G16409	88.4262	47.3669	529.246	0	0	0	221.68	0	10.3607	6.0272e-11	4.7628e-10	HDH_Gene_16409	chr10	51096396	51100396	-	644	-	PF00050:Kazal-type serine protease inhibitor domain	-
HDH_G17355	102.111	38.4856	681.892	0	0	0	274.163	0	10.6673	6.61691e-11	5.19374e-10	HDH_Gene_17355	chr11	24513634	24577648	+	819	-	PF00106:short chain dehydrogenase	adh_short
HDH_G16129	31.5808	114.47	796.655	0	0	0	314.235	0	10.8642	7.66037e-11	5.96368e-10	HDH_Gene_16129	chr10	39442341	39443939	-	261	-	-	-
HDH_G21616	81.0574	46.38	582.728	0	0	0	236.722	0	10.4554	8.20317e-11	6.36962e-10	HDH_Gene_21616	chr13	26752673	26761587	-	2225	-	-	-
HDH_G12697	92.637	40.4592	590.527	0	0	0	241.208	0	10.4825	8.42943e-11	6.52829e-10	HDH_Gene_12697	chr8	24076568	24086416	+	2377	-	sp|Q0VA39|GALC_XENTR Galactocerebrosidase OS=Xenopus tropicalis OX=8364 GN=galc PE=2 SV=1 && PF17387:Glycosyl hydrolase family 59 central domain|PF02057:Glycosyl hydrolase family 59	-
HDH_G23748	109.48	34.5383	498.049	0	0	0	214.022	0	10.31	9.67513e-11	7.44707e-10	HDH_Gene_23748	chr14	49518505	49522320	-	2548	-	-	-
HDH_G04712	95.7951	37.4988	543.731	0	0	0	225.675	0	10.3865	1.03908e-10	7.97474e-10	HDH_Gene_04712	chr3	20402277	20472261	+	4410	-	-	-
HDH_G28355	84.2155	41.446	499.163	0	0	0	208.275	0	10.2707	1.17393e-10	8.94316e-10	HDH_Gene_28355	chr16	85939169	85940608	-	1440	-	sp|Q5FYB0|ARSJ_HUMAN Arylsulfatase J OS=Homo sapiens OX=9606 GN=ARSJ PE=2 SV=1 && PF00884:Sulfatase	Sulfatase
HDH_G00987	68.4251	48.3537	603.898	0	0	0	240.226	0	10.4767	1.19379e-10	9.0745e-10	HDH_Gene_00987	chr1	10681456	10721445	+	3028	-	sp|Q0Q0E4|GATA4_CANLF Transcription factor GATA-4 OS=Canis lupus familiaris OX=9615 GN=GATA4 PE=2 SV=1 && PF00320:GATA zinc finger	GATA
HDH_G16472	335.809	219.072	21.1699	0	0	0	192.017	0	10.154	1.21923e-10	9.23543e-10	HDH_Gene_16472	chr10	53924134	53930899	-	1077	-	PF01607:Chitin binding Peritrophin-A domain	CBM_14
novel.6428	37.897	84.8656	629.525	0	0	0	250.762	0	10.5386	1.29308e-10	9.75458e-10	-	chr9	40879972	40899676	-	2992	-	P50429.3 RecName: Full=Arylsulfatase B; Short=ASB; AltName: Full=N-acetylgalactosamine-4-sulfatase; Short=G4S; Flags: Precursor && PF00884:Sulfatase	Sulfatase
HDH_G26870	55.7927	60.1954	486.907	0	0	0	200.965	0	10.2191	1.30103e-10	9.80832e-10	HDH_Gene_26870	chr16	23310458	23311953	+	1496	-	sp|Q0BA70|RHMD_BURCM L-rhamnonate dehydratase OS=Burkholderia ambifaria (strain ATCC BAA-244 / AMMD) OX=339670 GN=rhmD PE=3 SV=1 && PF02746:Mandelate racemase / muconate lactonizing enzyme, N-terminal domain|PF13378:Enolase C-terminal domain-like	MR_MLE_N
HDH_G14936	107.375	74.9975	871.307	1.11311	0	0	351.226	0.371037	10.0629	1.33626e-10	1.00581e-09	HDH_Gene_14936	chr9	58406864	58422353	-	2436	-	sp|Q54FB7|XDH_DICDI Xanthine dehydrogenase OS=Dictyostelium discoideum OX=44689 GN=xdh PE=3 SV=1 && PF01315:Aldehyde oxidase and xanthine dehydrogenase, a/b hammerhead domain|PF00941:FAD binding domain in molybdopterin dehydrogenase|PF03450:CO dehydrogenase flavoprotein C-terminal domain|PF01799:[2Fe-2S] binding domain	-
HDH_G10549	85.2681	37.4988	615.04	0	0	0	245.936	0	10.5106	1.34753e-10	1.01364e-09	HDH_Gene_10549	chr6	62821953	62825627	+	1845	-	PF01229:Glycosyl hydrolases family 39	Glyco_hydro_39
novel.1866	90.5316	37.4988	465.737	0	0	0	197.922	0	10.1971	1.38214e-10	1.03707e-09	-	chr13	38565514	38575433	+	2706	-	-	-
novel.4282	64.2143	50.3273	534.817	0	0	0	216.453	0	10.3263	1.40029e-10	1.04969e-09	-	chr3	37224056	37227195	-	694	-	Q9JKF4.1 RecName: Full=C-type lectin domain family 6 member A; AltName: Full=C-type lectin superfamily member 10; AltName: Full=Dendritic cell-associated C-type lectin 2; Short=DC-associated C-type lectin 2; Short=Dectin-2 && -	-
HDH_G16571	69.4778	114.47	842.337	0	0.776489	0	342.095	0.25883	10.0249	1.4364e-10	1.07507e-09	HDH_Gene_16571	chr10	57479353	57486725	+	471	-	PF01607:Chitin binding Peritrophin-A domain	CBM_14
HDH_G00641	86.3208	39.4724	399.999	0	0	0	175.264	0	10.0217	1.46347e-10	1.09327e-09	HDH_Gene_00641	Contig610	418	1591	-	810	-	PF00386:C1q domain	-
HDH_G05585	52.6347	58.2218	485.792	0	0	0	198.883	0	10.2041	1.77229e-10	1.31367e-09	HDH_Gene_05585	chr3	61959189	61994294	+	2496	-	sp|P14755|CRYL1_RABIT Lambda-crystallin OS=Oryctolagus cuniculus OX=9986 GN=CRYL1 PE=1 SV=3 && PF02737:3-hydroxyacyl-CoA dehydrogenase, NAD binding domain|PF00725:3-hydroxyacyl-CoA dehydrogenase, C-terminal domain	3HCDH_N
HDH_G14262	43.1604	69.0767	453.481	0	0	0	188.573	0	10.1273	2.0686e-10	1.51447e-09	HDH_Gene_14262	chr9	28656842	28670787	+	2409	-	sp|P15287|AGSA_APLCA Adenosine deaminase AGSA OS=Aplysia californica OX=6500 PE=1 SV=2 && PF00962:Adenosine/AMP deaminase|PF08451:Adenosine/AMP deaminase N-terminal	-
novel.1733	83.1628	33.5515	588.299	0	0	0	235.004	0	10.445	2.13707e-10	1.56172e-09	-	chr12	64384466	64386710	-	564	-	-	-
HDH_G15452	17.8958	393.737	191.643	0	0	0	201.092	0	10.2206	2.46962e-10	1.79102e-09	HDH_Gene_15452	chr10	10518941	10519946	-	1006	-	-	-
HDH_G06748	41.055	67.103	450.138	0	0	0	186.099	0	10.1083	2.703e-10	1.95019e-09	HDH_Gene_06748	chr4	16997274	17012097	-	1208	-	PF05721:Phytanoyl-CoA dioxygenase (PhyH)	PhyH
HDH_G14700	80.0047	32.5647	466.851	0	0	0	193.14	0	10.1618	3.26654e-10	2.33557e-09	HDH_Gene_14700	chr9	48708720	48729254	-	2289	-	-	-
HDH_G13593	41.055	60.1954	530.361	0	0	0	210.537	0	10.2863	3.29594e-10	2.35588e-09	HDH_Gene_13593	chr8	68283330	68321115	-	3699	-	PF00059:Lectin C-type domain	Lectin_C
HDH_G07545	51.582	49.3405	472.422	0	0	0	191.115	0	10.1466	3.30968e-10	2.36428e-09	HDH_Gene_07545	chr4	50888490	50942156	-	3894	-	-	-
novel.2436	72.6358	32.5647	584.956	0	0	0	230.052	0	10.4142	3.46397e-10	2.46932e-09	-	chr15	6860791	6869240	+	1536	-	Q90744.1 RecName: Full=Alpha-N-acetylgalactosaminidase; AltName: Full=Alpha-galactosidase B && PF16499:Alpha galactosidase A	-
novel.689	66.3197	34.5383	523.675	0	0	0	208.178	0	10.27	4.24427e-10	2.99334e-09	-	chr10	39510349	39511581	+	325	-	-	-
novel.253	3460.2	9758.56	163.788	0	0	0	4460.85	0	14.6918	5.05875e-10	3.52295e-09	-	chr1	34391985	34393078	+	520	-	PF00589:Phage integrase family	Phage_integrase
novel.5916	73.6885	30.5911	465.737	0	0	0	190.005	0	10.1382	5.09385e-10	3.54532e-09	-	chr7	55578782	55585823	-	5310	-	P35072.1 RecName: Full=Transposable element Tcb1 transposase; AltName: Full=Transposable element Barney transposase && PF01498:Transposase	Transposase_5
novel.688	22.1066	85.8524	681.892	0	0	0	263.284	0	10.609	5.35318e-10	3.71389e-09	-	chr10	39475867	39478680	+	362	-	-	-
HDH_G26007	84.2155	24.6702	545.959	0	0	0	218.282	0	10.3384	5.56807e-10	3.84953e-09	HDH_Gene_26007	chr15	60545509	60557198	-	966	-	sp|A0RZC6|VCO32_AUSSU A.superbus venom factor 2 OS=Austrelaps superbus OX=29156 PE=2 SV=1 && PF01835:MG2 domain	A2M_N
HDH_G15800	55.7927	38.4856	465.737	0	0	0	186.672	0	10.1127	5.7166e-10	3.94421e-09	HDH_Gene_15800	chr10	26093306	26100660	+	402	-	-	-
novel.310	32.6335	62.169	491.363	0	0	0	195.389	0	10.1786	6.4703e-10	4.42834e-09	-	chr1	64043300	64051420	+	476	-	-	-
novel.3322	64.2143	29.6043	559.33	0	0	0	217.716	0	10.3347	6.74056e-10	4.60669e-09	-	chr17	13031713	13057605	-	1747	-	Q08890.3 RecName: Full=Iduronate 2-sulfatase; AltName: Full=Alpha-L-iduronate sulfate sulfatase; Flags: Precursor && PF00884:Sulfatase	Sulfatase
novel.722	97.9005	19.7362	402.227	0	0	0	173.288	0	10.0053	1.03302e-09	6.85748e-09	-	chr10	52759370	52768420	+	670	-	-	-
HDH_G02710	27.37	65.1294	427.854	0	0	0	173.451	0	10.0067	1.1132e-09	7.34421e-09	HDH_Gene_02710	chr1	76479831	76485528	+	1694	-	sp|B1WBB4|ENDUB_XENLA Poly(U)-specific endoribonuclease-B OS=Xenopus laevis OX=8355 GN=endou-b PE=2 SV=1 && PF09412:Endoribonuclease XendoU|PF01033:Somatomedin B domain	Somatomedin_B
HDH_G22294	685.303	339.462	7754.85	0	0	0	2926.54	0	14.0836	1.34266e-09	8.73775e-09	HDH_Gene_22294	chr13	61260451	61271299	-	2005	-	-	-
HDH_G19777	15.7904	96.7073	501.391	0	0	0	204.63	0	10.2453	1.47599e-09	9.56364e-09	HDH_Gene_19777	chr12	38936502	38941799	-	940	-	sp|P61916|NPC2_HUMAN NPC intracellular cholesterol transporter 2 OS=Homo sapiens OX=9606 GN=NPC2 PE=1 SV=1 && PF02221:ML domain	-
HDH_G29210	49.4766	30.5911	461.28	0	0	0	180.449	0	10.0638	1.58697e-09	1.02403e-08	HDH_Gene_29210	chr17	37595441	37609748	+	1389	-	-	-
novel.5917	922.159	295.056	9301.36	0	0	0	3506.19	0	14.3443	1.63468e-09	1.05375e-08	-	chr7	55802245	55807080	-	770	-	-	-
HDH_G03963	29.4754	47.3669	441.224	0	0	0	172.689	0	10.0004	2.09214e-09	1.32958e-08	HDH_Gene_03963	chr2	49888914	49930565	-	1518	-	sp|P03952|KLKB1_HUMAN Plasma kallikrein OS=Homo sapiens OX=9606 GN=KLKB1 PE=1 SV=1 && PF00089:Trypsin	Trypsin
HDH_G17091	76.8466	13.8153	454.595	0	0	0	181.752	0	10.0742	4.20392e-09	2.55711e-08	HDH_Gene_17091	chr11	10977287	10988216	+	1533	-	sp|P38535|XYNX_HUNTH Exoglucanase XynX OS=Hungateiclostridium thermocellum OX=1515 GN=xynX PE=3 SV=1 && PF00331:Glycosyl hydrolase family 10	-
novel.4063	49.4766	19.7362	482.45	0	0	0	183.888	0	10.091	4.57867e-09	2.77303e-08	-	chr3	20371000	20385314	+	5259	-	-	-
novel.5768	176.852	574.323	4550.4	0	0	0	1767.19	0	13.3559	4.71863e-09	2.85199e-08	-	chr7	48955834	49210483	+	599	-	-	-
HDH_G17446	1190.6	7.89448	132.59	0	0	0.890172	443.694	0.296724	10.4003	7.44754e-09	4.39877e-08	HDH_Gene_17446	chr11	28435398	28437992	-	504	-	-	-
HDH_G28801	30052.3	39846.4	28412.2	0	25.6241	0	32770.3	8.54138	11.898	2.59531e-08	1.4154e-07	HDH_Gene_28801	chr17	19728269	19737154	+	861	-	-	-
HDH_G17215	447.395	114.47	5116.42	0	0	0	1892.76	0	13.4549	6.21267e-08	3.21392e-07	HDH_Gene_17215	chr11	17537059	17546289	-	1982	-	sp|P91778|AMY_PECMA Alpha-amylase OS=Pecten maximus OX=6579 PE=2 SV=1 && PF02806:Alpha amylase, C-terminal all-beta domain|PF00128:Alpha amylase, catalytic domain	-
HDH_G08285	304.228	98.6809	3427.29	0	0	0	1276.73	0	12.8869	1.06079e-07	5.29905e-07	HDH_Gene_08285	chr5	25199889	25207449	+	738	-	-	-
novel.5356	93.6897	196.375	2676.32	0	0	0	988.793	0	12.5182	2.22099e-07	1.05867e-06	-	chr6	44619313	44780668	+	5591	-	PF18040:beta porphyranase A C-terminal	-
novel.3400	156.851	83.8788	1826.18	0	0	0	688.969	0	11.9969	2.28358e-07	1.08698e-06	-	chr17	38592780	38627430	-	3863	-	P50429.3 RecName: Full=Arylsulfatase B; Short=ASB; AltName: Full=N-acetylgalactosamine-4-sulfatase; Short=G4S; Flags: Precursor && PF00884:Sulfatase	Sulfatase
novel.2481	158.957	69.0767	1571.03	0	0	0	599.686	0	11.7967	2.72877e-07	1.28592e-06	-	chr15	35280438	35381257	+	4833	-	-	-
novel.4828	131.587	51.3141	1300.27	0	0	0	494.392	0	11.5181	7.03881e-07	3.10954e-06	-	chr5	38656051	38666459	+	668	-	PF01607:Chitin binding Peritrophin-A domain	CBM_14
HDH_G30010	180.011	35.5251	1251.25	0	0	0	488.928	0	11.5021	8.75216e-07	3.79956e-06	HDH_Gene_30010	chr18	13482666	13487817	-	1749	-	-	-
HDH_G20611	1553.78	45.3932	150.417	0	0	0	583.195	0	11.7565	1.01513e-06	4.3515e-06	HDH_Gene_20611	chr12	70803853	70807339	+	2001	-	-	-
HDH_G12671	0	40.4592	0	21000	19118.7	20893.2	13.4864	20337.3	-10.5565	3.09606e-06	1.22415e-05	HDH_Gene_12671	chr8	23210483	23227514	+	1366	-	-	-
HDH_G20851	905.316	78.9448	25.6267	0	0	0	336.629	0	10.9637	6.68007e-06	2.48967e-05	HDH_Gene_20851	chr12	79786019	79791937	+	1017	-	PF00754:F5/8 type C domain	F5_F8_type_C
novel.1710	0	0	0	4.45245	1675.66	1426.06	0	1035.39	-12.3883	1.00787e-05	3.63749e-05	-	chr12	51730930	51745433	-	3747	-	-	-
novel.3385	686.356	597.02	3.34261	0	0	0	428.906	0	11.3132	2.56583e-05	8.66472e-05	-	chr17	32545836	32550182	-	1146	-	-	-
HDH_G13569	46.3185	8.88128	600.555	0	0	0	218.585	0	10.3406	7.36601e-05	0.000227982	HDH_Gene_13569	chr8	67015124	67031426	+	1019	-	-	-
HDH_G29634	2.10539	36.5119	1006.13	0	0	0	348.247	0	11.0126	0.000415555	0.00112122	HDH_Gene_29634	chr17	60162741	60170305	-	937	-	sp|Q5YLG1|GUNA_BACPU Endoglucanase A OS=Bacillus pumilus OX=1408 GN=eglA PE=1 SV=1 && PF00759:Glycosyl hydrolase family 9	-
novel.1758	1.05269	466.761	51.2533	0	0	0	173.022	0	10.0035	0.00077951	0.00198886	-	chr12	74456562	74459146	-	532	-	A3DH97.1 RecName: Full=Anti-sigma-I factor RsgI6; AltName: Full=Endo-1,4-beta-xylanase && PF00331:Glycosyl hydrolase family 10	-
HDH_G15092	45.2658	0.986809	658.494	0	0	0	234.915	0	10.4446	0.000787934	0.00200778	HDH_Gene_15092	chr9	65927297	65937496	+	528	-	PF00086:Thyroglobulin type-1 repeat	-
HDH_G10370	116.849	0	762.115	0	0	0	292.988	0	10.7632	0.00587289	0.0122784	HDH_Gene_10370	chr6	54112241	54115364	-	555	-	-	-
novel.3942	0	55.2613	613.926	0	0	0	223.062	0	10.3698	0.00795343	0.0160617	-	chr2	23097569	23103490	-	450	-	-	-
HDH_G19991	353.705	223.019	0	0	0	0	192.241	0	10.1553	0.00934675	0.0185226	HDH_Gene_19991	chr12	47147279	47161771	+	1470	-	sp|Q8MV48|GALT7_DROME N-acetylgalactosaminyltransferase 7 OS=Drosophila melanogaster OX=7227 GN=Pgant7 PE=1 SV=2 && PF00652:Ricin-type beta-trefoil lectin domain|PF00535:Glycosyl transferase family 2	Glycos_transf_2
