# Supplementary material for: Integrated Analysis of mRNA and miRNA Associated with Reproduction in Female and Male Gonads in Abalone (Haliotis discus hannai)
Source: Int J Mol Sci. 2025 Mar 31;26(7):3235. doi: 10.3390/ijms26073235 (PMC11989308; doi:10.3390/ijms26073235)
Supplement: Supplementary file 1 [file ijms-26-03235-s001.zip › Table S/Table S4.xlsx]

## Sheet: Sheet2
gene_id	DD_ovary_1	DD_ovary_2	DD_ovary_3	DD_testis_1	DD_testis_2	DD_testis_3	DD_ovary	DD_testis	log2FoldChange	pvalue	padj	gene_name
HDH_G21557	32122.9	26895.5	14439	0	0	0	24485.8	0	17.1484	8.21149e-41	6.00446e-39	Vitelline envelope sperm lysin receptor（Verl）
HDH_G05215	353112	291190	185608	0	0	0	276637	0	20.6464	6.38415e-60	1.11084e-57	Vitelline envelope sperm lysin receptor（Verl）
HDH_G17385	142781	153025	104358	0	0	0	133388	0	19.594	5.62878e-56	8.33408e-54	Vitelline envelope sperm lysin receptor（Verl）
HDH_G15719	168850	171274	104299	0	0	0.890172	148141	0.296724	18.7835	8.00756e-51	9.64062e-49	Vitelline envelope sperm lysin receptor（Verl）
HDH_G21549	68906.1	50886.8	31021.6	0	0	0	50271.5	0	18.1862	7.78532e-46	7.36454e-44	Vitelline envelope sperm lysin receptor（Verl）
HDH_G17386	284531	317491	204036	3.33933	0	0	268686	1.11311	18.1397	5.63875e-84	2.85993e-81	Vitelline envelope sperm lysin receptor（Verl）
HDH_G07381	179594	192826	54031	4.45245	0	0	142150	1.48415	16.7342	5.88272e-60	1.03112e-57	Vitelline envelope sperm lysin receptor（Verl）
HDH_G18553	129970	109621	72230.4	1.11311	0	2.67052	103940	1.26121	16.3798	5.47133e-83	2.7172e-80	Vitelline envelope sperm lysin receptor（Verl）
HDH_G12983	8247.85	8947.4	5944.27	0	0	0	7713.17	0	15.4819	1.85805e-35	9.99823e-34	Vitelline envelope sperm lysin receptor（Verl）
HDH_G06032	23420.3	21614.1	9355.96	0	0	0	18130.1	0	16.7148	7.21604e-38	4.422e-36	Brain tumor protein （brat）
HDH_G19850	8579.45	2517.35	6336.47	0	0	0	5811.09	0	15.0733	9.47603e-30	3.53505e-28	Papilin（Ppn）
HDH_G06399	101097	32495.6	15471.8	0	0	0	49688.3	0	18.1693	3.36301e-37	1.96008e-35	Protein lev-9（lev-9）
HDH_G04103	11700.7	10211.5	5470.74	0	0	0	9127.64	0	15.7248	1.00004e-34	5.22782e-33	Galactoside alpha-(1,2)-fucosyltransferase 2（FUT2）
HDH_G28493	8501.55	5922.83	2873.53	0	0	0	5765.97	0	15.0621	1.77684e-30	6.97796e-29	Tubulin alpha-1A chain（TUBA1A）
HDH_G20634	15349.3	15009.4	7637.86	0	0	0	12665.5	0	16.1974	7.18919e-37	4.08038e-35	G2/mitotic-specific cyclin-A (Fragment)
HDH_G01440	28541.7	24684.1	9536.46	0	0	0	20920.7	0	16.9214	1.02126e-37	6.1946e-36	Fatty acid synthase（FASN）
HDH_G07409	23659.3	18194.8	3132.02	0	0	0	14995.4	0	16.441	1.63737e-30	6.46218e-29	Indolethylamine N-methyltransferase（Inmt）
HDH_G12559	9836.37	5050.49	1727.01	0	0	0	5537.96	0	15.0039	4.97344e-27	1.60646e-25	Thyroid peroxidase（Tpo）
novel.3066	36405.3	34142.6	21041.7	0	0	0	30529.9	0	17.4667	8.75578e-44	7.50792e-42	Protocadherin Fat 3（hFat3）
novel.6119	106574	76012.9	42557	1.11311	0	0	75047.8	0.371037	17.8025	1.89032e-43	1.58667e-41	Peroxidasin
HDH_G02374	6156.15	8303.01	4283	0	0	0	6247.39	0	15.1778	4.53858e-33	2.12138e-31	Complement Clr-like EGF-like
HDH_G14592	44022.6	25153.8	20508	0	0	2.67052	29894.8	0.890172	15.0095	2.64692e-52	3.41066e-50	Lectin C-type domain
novel.5966	27616.4	11121.3	6857.92	0	0	0	15198.5	0	16.4604	1.0716e-33	5.24535e-32	Integrase core domain
HDH_G28517	156642	152810	108186	0	0	0	139213	0	19.6557	2.7574e-56	4.2407e-54	Zona pellucida-like domain
HDH_G06412	107345	116562	29393.8	0	0	0	84433.6	0	18.9343	2.76705e-44	2.38989e-42	Sushi repeat (SCR repeat)
HDH_G23054	451616	1.11921e+06	350329	71.2391	12.4238	94.3583	640384	59.3404	13.4002	1.06633e-69	2.99049e-67	Vitellogenin							Vitellogenin
HDH_G11862	79909.9	61112.1	31413.8	0	0	0	57478.6	0	18.3795	1.012e-45	9.4977e-44	-
HDH_G17387	188364	171016	125142	2.22622	0	0	161507	0.742074	18.0056	4.37802e-61	8.54786e-59	-
HDH_G19799	53908.4	51434.5	19002.7	0	0	0	41448.5	0	17.9078	3.59523e-42	2.80076e-40	-
HDH_G28797	43318.3	39713.2	26217.2	0	0	0	36416.2	0	17.721	2.19101e-45	2.00882e-43	-
HDH_G31092	41943.5	35075.2	24123.6	0	0	0	33714.1	0	17.6098	1.20208e-44	1.05739e-42	-
HDH_G10568	37558	33910.7	25511.9	0	0	0	32326.9	0	17.5492	2.83636e-45	2.58065e-43	-
HDH_G05545	32215.6	30923.6	22925.8	0	0	0	28688.4	0	17.3769	1.42116e-44	1.24094e-42	-
novel.5968	33871.5	31135.8	15730.3	0	0	0	26912.5	0	17.2847	1.83018e-41	1.39833e-39	-
HDH_G28798	100247	91320.3	66240.5	0	0	1.78034	85935.9	0.593448	17.1175	7.79157e-55	1.07986e-52	-
HDH_G14778	26479.4	23198.9	12335.3	0	0	0	20671.2	0	16.9041	7.3814e-40	5.17523e-38	-
HDH_G25854	260108	219680	187394	2.22622	0	3.56069	222394	1.92897	16.8856	5.50621e-125	2.62514e-121	-
HDH_G16249	25248.8	23578.8	11974.3	0	0	0	20267.3	0	16.8756	1.06471e-39	7.3781e-38	-
HDH_G19513	39746.5	35955.4	24498	0	0.776489	0	33400	0.25883	16.6345	1.74892e-40	1.25954e-38	-
novel.6122	24652	15405.1	10672.9	0	0	0	16910	0	16.6143	3.37531e-38	2.13424e-36	-
novel.4613	78879.4	59851	39820.5	0	0	1.78034	59516.9	0.593448	16.5875	2.47512e-49	2.68191e-47	-
novel.306	9454.24	21189.8	13898.6	0	0	0	14847.5	0	16.4267	1.34825e-37	8.0753e-36	-
HDH_G05427	20666.5	12984.4	8821.14	0	0	0	14157.4	0	16.358	5.25752e-37	3.01271e-35	-
HDH_G11002	15189.3	13872.6	5932.02	0	0	0	11664.6	0	16.0786	4.84937e-35	2.56318e-33	-
HDH_G13065	10481.7	13118.6	10910.3	0	0	0	11503.5	0	16.0585	9.21416e-39	5.94722e-37	-
HDH_G25855	13145	7684.29	7710.28	0	0	0	9513.18	0	15.7844	8.9944e-36	4.92893e-34	-
HDH_G06260	8159.42	6982.66	6226.17	0	0	0	7122.75	0	15.367	1.58837e-35	8.60533e-34	-
novel.1361	2108.54	2178.88	15653.4	0	0	0	6646.95	0	15.2672	3.83099e-24	1.02726e-22	-
HDH_G07773	6385.64	9318.44	2246.23	0	0	0	5983.44	0	15.1155	5.97443e-29	2.14486e-27	-
novel.5947	5750.86	5208.38	5371.57	0	0	0	5443.6	0	14.9791	3.32261e-34	1.69967e-32	-
HDH_G14718	0	0	0	24090	13136.6	16397.9	0	17874.8	-16.498	5.04476e-39	3.34047e-37	Uncharacterized protein CFAP97D2
novel.4501	0	0	8.91362	34648.9	33072.2	48815.3	2.97121	38845.5	-13.7155	4.56263e-52	5.81626e-50	Tubulin alpha-2/alpha-4 chain
HDH_G12498	0	0	0	2175.02	2874.56	3280.29	0	2776.62	-13.8115	1.56973e-28	5.51906e-27	Transcription factor SOX-30(SOX30)
HDH_G16734	0	0	0	13037.9	9810.94	12717.9	0	11855.6	-15.9056	7.99996e-38	4.88982e-36	Testis-specific serine/threonine-protein kinase 5(Tssk5)
HDH_G00607	0	0	0	2534.56	4380.95	4301.31	0	3738.94	-14.2408	1.60391e-29	5.91859e-28	Testis-specific serine/threonine-protein kinase 2 (Tssk2)
HDH_G26330	4.21077	27.6307	7.79942	26186	17388.7	21086.4	13.2136	21553.7	-10.6614	8.6129e-61	1.62948e-58	Testis-specific serine/threonine-protein kinase 1 (Tssk1B)
HDH_G29674	0	0	0	1780.98	1595.68	3843.76	0	2406.81	-13.6053	2.03145e-25	5.95643e-24	Testis, prostate and placenta-expressed protein
novel.4349	0	0	0	2477.79	2676.56	3892.72	0	3015.69	-13.9307	1.00269e-28	3.56749e-27	Starch binding domain
HDH_G22522	0	0	0	36297.5	31121.7	39963.4	0	35794.2	-17.4998	1.06643e-45	9.96922e-44	SKICH domain
HDH_G08545	0	0	0	4170.83	3071.79	4136.63	0	3793.08	-14.2615	1.39158e-30	5.52874e-29	RING-variant domain
novel.4448	0	0	0	12648.3	8865.95	10563.7	0	10692.6	-15.7567	5.65319e-37	3.22394e-35	Rabankyrin-5
HDH_G06601	0	0	0	51765.3	37050.2	37915.1	0	42243.5	-17.7388	2.64883e-46	2.56678e-44	Protein FAM78A(FAM78A)
HDH_G01843	0	0	0	6854.54	3562.53	5299.2	0	5238.76	-14.7273	2.93311e-31	1.20759e-29	Outer dense fiber protein 3 (ODF3)
novel.4167	0	0	0	6183.34	4479.56	5125.61	0	5262.84	-14.7339	1.29672e-32	5.88784e-31	Monocarboxylate transporter 10(MCT 10)
HDH_G14288	1.05269	0	1.1142	619143	371127	584016	0.722299	524762	-19.5139	3.48386e-70	1.02529e-67	lysin
HDH_G02229	0	0.986809	0	4658.37	4391.04	4066.31	0.328936	4371.91	-13.5046	3.88857e-28	1.32992e-26	Leucine rich repeat
novel.5166	0	0.986809	0	48319.1	37762.2	40092.5	0.328936	42057.9	-16.7706	3.32262e-42	2.59687e-40	Kelch-like protein 24
novel.5201	0	0	0	2226.22	1702.06	1991.32	0	1973.2	-13.3186	5.20964e-27	1.68048e-25	Kelch-like protein 12
novel.4586	0	0	0	2343.1	2751.88	1798.15	0	2297.71	-13.5384	2.02997e-27	6.70226e-26	Histone acetyltransferase GCN5
HDH_G27619	1.05269	0.986809	0	49988.7	41872.2	46074.4	0.679834	45978.4	-16.0071	5.18994e-50	5.94797e-48	Hemicentin-1 (Hmcn1)
novel.3524	0	0	0	6810.02	5582.18	5224.42	0	5872.21	-14.892	1.94128e-33	9.3299e-32	Heat shock factor protein 1 (HSF1)
HDH_G15480	0	0	0	4746.31	2959.98	3477.9	0	3728.06	-14.2365	5.6413e-30	2.13795e-28	F-box-like
HDH_G14297	0	0	0	17046.2	16738.8	17516.8	0	17100.6	-16.4341	6.05092e-41	4.50756e-39	Eukaryotic protein of unknown function (DUF829)
HDH_G14294	0	0	0	6669.76	2080.21	3442.3	0	4064.09	-14.361	2.659e-27	8.70676e-26	Egg lysin (Sperm-lysin)
novel.4229	0	0	0	13092.4	6388.95	8912.41	0	9464.59	-15.5806	1.86578e-34	9.6478e-33	Cornifelin homolog A
HDH_G16441	3.15808	0	1.1142	14207.8	12355.5	16938.2	1.42409	14500.5	-13.3367	4.50902e-60	7.96192e-58	Coiled-coil domain-containing protein 63 (CCDC63)
HDH_G21892	1.05269	0	0	6003.01	4151.89	5306.32	0.350898	5153.74	-13.7419	1.52711e-28	5.38509e-27	Chitotriosidase-1 (CHIT1)
HDH_G11494	0	0	1.1142	65226.1	47869.8	47637.6	0.371401	53577.8	-17.1199	1.84545e-43	1.55448e-41	cGMP-specific 3',5'-cyclic phosphodiesterase
HDH_G05184	0	0.986809	12.2562	126403	83636.4	115062	4.41435	108367	-14.6097	3.8652e-62	8.01205e-60	Arginine kinase
HDH_G01383	0	0	0	7517.96	4316.5	5839.53	0	5891.33	-14.8967	2.11271e-32	9.4136e-31	Aquaporin-8
HDH_G06000	0	0	0	3161.24	1977.72	1810.61	0	2316.52	-13.55	8.58259e-27	2.73885e-25	5'-AMP-activated serine/threonine-protein kinase catalytic subunit alpha
novel.4538	0	0	0	14358	9908	11663	0	11976.4	-15.9202	1.21918e-37	7.35765e-36	-
novel.5900	0	0	0	13104.7	9736.39	9958.36	0	10933.1	-15.7888	3.39788e-37	1.97558e-35	-
HDH_G20972	0	0	0	10143.8	6112.52	6869.46	0	7708.59	-15.2846	4.29464e-34	2.17821e-32	-
HDH_G18997	0	0	0	9070.75	4644.96	6080.77	0	6598.82	-15.0603	1.73723e-32	7.81358e-31	-
HDH_G06106	0	0.986809	1.1142	24761.2	17796.3	25045.9	0.700337	22534.5	-14.9762	4.79126e-43	3.93842e-41	-
novel.284	0	0	0	8852.58	4020.66	5424.71	0	6099.32	-14.9467	2.17066e-31	8.99898e-30	-
HDH_G13668	0	0	0	8577.64	4196.15	5259.14	0	6010.97	-14.9257	1.28495e-31	5.42136e-30	-
novel.3215	0	0	0	6801.11	4373.19	4900.4	0	5358.23	-14.7598	3.34199e-32	1.46715e-30	-
HDH_G05300	0	0	0	4878.77	3817.22	3884.71	0	4193.57	-14.4063	2.20938e-31	9.14363e-30	-
HDH_G24497	0	0	0	3402.78	3932.92	3943.46	0	3759.72	-14.2488	5.51477e-31	2.23954e-29	-
novel.4136	0	0	0	4328.89	3180.5	3443.19	0	3650.86	-14.2063	2.04469e-30	7.99038e-29	-
novel.5906	2.10539	0	3.34261	38543.7	25206.4	29387.3	1.816	31045.8	-14.1072	1.082e-76	4.2988e-74	-
novel.5733	0	0	0	3774.56	2285.21	2847.66	0	2969.14	-13.9081	1.36973e-28	4.85164e-27	-
HDH_G06010	0	0	0	4047.27	2272.78	2329.58	0	2883.21	-13.8657	9.09684e-28	3.07154e-26	-
novel.481	0	0	0	3207.99	2102.73	2618.89	0	2643.2	-13.7403	3.17614e-28	1.09888e-26	-
novel.1509	0	0	0	2522.31	2130.69	3227.77	0	2626.92	-13.7315	3.40606e-28	1.17332e-26	-
HDH_G11087	0	0	0	3405.01	1785.92	2529.87	0	2573.6	-13.7018	2.94055e-27	9.61547e-26	-
novel.3728	0	0	1.1142	5257.23	3535.35	6196.49	0.371401	4996.36	-13.6972	1.03414e-27	3.48683e-26	-
novel.621	1.05269	3.94724	1.1142	24899.2	21335.6	27902.5	2.03804	24712.4	-13.531	7.83333e-85	4.44598e-82	-							Testis-specific serine/threonine-protein kinase 1 (TSSK1B)	Pkinase
