# Supplementary material for: Integrated Analysis of mRNA and miRNA Associated with Reproduction in Female and Male Gonads in Abalone (Haliotis discus hannai)
Source: Int J Mol Sci. 2025 Mar 31;26(7):3235. doi: 10.3390/ijms26073235 (PMC11989308; doi:10.3390/ijms26073235)
Supplement: Supplementary file 1 [file ijms-26-03235-s001.zip › Table S/Table S5.xlsx]

## Sheet: Sheet1
Category	GOID	Description	GeneRatio	BgRatio	pvalue	padj	geneID	geneName	Count	Up	Up_Gene_id	Down	Down_Gene_id
BP	GO:0005975	carbohydrate metabolic process	29/136	330/5408	1.54894e-09	3.0824e-07	HDH_G04103/HDH_G07631/HDH_G21892/HDH_G29537/HDH_G30630/HDH_G27059/HDH_G26485/HDH_G07630/HDH_G10783/HDH_G21956/HDH_G27689/HDH_G29632/HDH_G02212/HDH_G29636/HDH_G17212/novel.3033/HDH_G19309/HDH_G02201/novel.3499/HDH_G10225/HDH_G06239/HDH_G29631/HDH_G19310/HDH_G10549/novel.2436/HDH_G17091/HDH_G17215/HDH_G29634/novel.1758	HDH_Gene_04103/HDH_Gene_07631/HDH_Gene_21892/HDH_Gene_29537/HDH_Gene_30630/HDH_Gene_27059/HDH_Gene_26485/HDH_Gene_07630/HDH_Gene_10783/HDH_Gene_21956/HDH_Gene_27689/HDH_Gene_29632/HDH_Gene_02212/HDH_Gene_29636/HDH_Gene_17212/-/HDH_Gene_19309/HDH_Gene_02201/-/HDH_Gene_10225/HDH_Gene_06239/HDH_Gene_29631/HDH_Gene_19310/HDH_Gene_10549/-/HDH_Gene_17091/HDH_Gene_17215/HDH_Gene_29634/-	29	28	HDH_G04103/HDH_G07631/HDH_G29537/HDH_G30630/HDH_G27059/HDH_G26485/HDH_G07630/HDH_G10783/HDH_G21956/HDH_G27689/HDH_G29632/HDH_G02212/HDH_G29636/HDH_G17212/novel.3033/HDH_G19309/HDH_G02201/novel.3499/HDH_G10225/HDH_G06239/HDH_G29631/HDH_G19310/HDH_G10549/novel.2436/HDH_G17091/HDH_G17215/HDH_G29634/novel.1758	1	HDH_G21892
BP	GO:0006468	protein phosphorylation	19/136	375/5408	0.00243541	0.161549	HDH_G27469/novel.1140/HDH_G26330/HDH_G05776/novel.6293/HDH_G16734/HDH_G00607/HDH_G06000/HDH_G30940/novel.5949/novel.4296/novel.6286/novel.5957/novel.3090/HDH_G12386/HDH_G09072/HDH_G30281/HDH_G00606/HDH_G02558	HDH_Gene_27469/-/HDH_Gene_26330/HDH_Gene_05776/-/HDH_Gene_16734/HDH_Gene_00607/HDH_Gene_06000/HDH_Gene_30940/-/-/-/-/-/HDH_Gene_12386/HDH_Gene_09072/HDH_Gene_30281/HDH_Gene_00606/HDH_Gene_02558	19	1	HDH_G02558	18	HDH_G27469/novel.1140/HDH_G26330/HDH_G05776/novel.6293/HDH_G16734/HDH_G00607/HDH_G06000/HDH_G30940/novel.5949/novel.4296/novel.6286/novel.5957/novel.3090/HDH_G12386/HDH_G09072/HDH_G30281/HDH_G00606
BP	GO:0016310	phosphorylation	19/136	389/5408	0.00367553	0.182857	HDH_G27469/novel.1140/HDH_G26330/HDH_G05776/novel.6293/HDH_G16734/HDH_G00607/HDH_G06000/HDH_G30940/novel.5949/novel.4296/novel.6286/novel.5957/novel.3090/HDH_G12386/HDH_G09072/HDH_G30281/HDH_G00606/HDH_G02558	HDH_Gene_27469/-/HDH_Gene_26330/HDH_Gene_05776/-/HDH_Gene_16734/HDH_Gene_00607/HDH_Gene_06000/HDH_Gene_30940/-/-/-/-/-/HDH_Gene_12386/HDH_Gene_09072/HDH_Gene_30281/HDH_Gene_00606/HDH_Gene_02558	19	1	HDH_G02558	18	HDH_G27469/novel.1140/HDH_G26330/HDH_G05776/novel.6293/HDH_G16734/HDH_G00607/HDH_G06000/HDH_G30940/novel.5949/novel.4296/novel.6286/novel.5957/novel.3090/HDH_G12386/HDH_G09072/HDH_G30281/HDH_G00606
BP	GO:0015074	DNA integration	4/136	17/5408	0.000705977	0.0702448	novel.5966/novel.2753/novel.253/novel.5916	-/-/-/-	4	4	novel.5966/novel.2753/novel.253/novel.5916	0
BP	GO:0007160	cell-matrix adhesion	4/136	38/5408	0.0145685	0.183983	HDH_G20476/HDH_G20477/HDH_G26502/HDH_G03790	HDH_Gene_20476/HDH_Gene_20477/HDH_Gene_26502/HDH_Gene_03790	4	4	HDH_G20476/HDH_G20477/HDH_G26502/HDH_G03790	0
BP	GO:0031589	cell-substrate adhesion	4/136	39/5408	0.0159243	0.183983	HDH_G20476/HDH_G20477/HDH_G26502/HDH_G03790	HDH_Gene_20476/HDH_Gene_20477/HDH_Gene_26502/HDH_Gene_03790	4	4	HDH_G20476/HDH_G20477/HDH_G26502/HDH_G03790	0
BP	GO:0032501	multicellular organismal process	4/136	46/5408	0.0276279	0.183983	HDH_G26347/novel.2516/HDH_G15734/HDH_G18809	HDH_Gene_26347/-/HDH_Gene_15734/HDH_Gene_18809	4	3	HDH_G26347/HDH_G15734/HDH_G18809	1	novel.2516
BP	GO:0006310	DNA recombination	3/136	24/5408	0.0213991	0.183983	novel.2753/novel.253/novel.5916	-/-/-	3	3	novel.2753/novel.253/novel.5916	0
BP	GO:0006813	potassium ion transport	3/136	25/5408	0.0238794	0.183983	HDH_G26347/HDH_G29704/novel.2516	HDH_Gene_26347/HDH_Gene_29704/-	3	1	HDH_G26347	2	HDH_G29704/novel.2516
BP	GO:0032787	monocarboxylic acid metabolic process	3/136	32/5408	0.0453768	0.202831	HDH_G10980/HDH_G05586/HDH_G05585	HDH_Gene_10980/HDH_Gene_05586/HDH_Gene_05585	3	3	HDH_G10980/HDH_G05586/HDH_G05585	0
BP	GO:0007271	synaptic transmission, cholinergic	2/136	12/5408	0.0351325	0.183983	HDH_G26347/novel.2516	HDH_Gene_26347/-	2	1	HDH_G26347	1	novel.2516
BP	GO:0022898	regulation of transmembrane transporter activity	2/136	12/5408	0.0351325	0.183983	HDH_G26347/novel.2516	HDH_Gene_26347/-	2	1	HDH_G26347	1	novel.2516
BP	GO:0030431	sleep	2/136	12/5408	0.0351325	0.183983	HDH_G26347/novel.2516	HDH_Gene_26347/-	2	1	HDH_G26347	1	novel.2516
BP	GO:0032222	regulation of synaptic transmission, cholinergic	2/136	12/5408	0.0351325	0.183983	HDH_G26347/novel.2516	HDH_Gene_26347/-	2	1	HDH_G26347	1	novel.2516
BP	GO:0032409	regulation of transporter activity	2/136	12/5408	0.0351325	0.183983	HDH_G26347/novel.2516	HDH_Gene_26347/-	2	1	HDH_G26347	1	novel.2516
BP	GO:0032411	positive regulation of transporter activity	2/136	12/5408	0.0351325	0.183983	HDH_G26347/novel.2516	HDH_Gene_26347/-	2	1	HDH_G26347	1	novel.2516
BP	GO:0032412	regulation of ion transmembrane transporter activity	2/136	12/5408	0.0351325	0.183983	HDH_G26347/novel.2516	HDH_Gene_26347/-	2	1	HDH_G26347	1	novel.2516
BP	GO:0032414	positive regulation of ion transmembrane transporter activity	2/136	12/5408	0.0351325	0.183983	HDH_G26347/novel.2516	HDH_Gene_26347/-	2	1	HDH_G26347	1	novel.2516
BP	GO:0034762	regulation of transmembrane transport	2/136	12/5408	0.0351325	0.183983	HDH_G26347/novel.2516	HDH_Gene_26347/-	2	1	HDH_G26347	1	novel.2516
BP	GO:0034764	positive regulation of transmembrane transport	2/136	12/5408	0.0351325	0.183983	HDH_G26347/novel.2516	HDH_Gene_26347/-	2	1	HDH_G26347	1	novel.2516
BP	GO:0034765	regulation of ion transmembrane transport	2/136	12/5408	0.0351325	0.183983	HDH_G26347/novel.2516	HDH_Gene_26347/-	2	1	HDH_G26347	1	novel.2516
BP	GO:0034767	positive regulation of ion transmembrane transport	2/136	12/5408	0.0351325	0.183983	HDH_G26347/novel.2516	HDH_Gene_26347/-	2	1	HDH_G26347	1	novel.2516
BP	GO:0043266	regulation of potassium ion transport	2/136	12/5408	0.0351325	0.183983	HDH_G26347/novel.2516	HDH_Gene_26347/-	2	1	HDH_G26347	1	novel.2516
BP	GO:0043268	positive regulation of potassium ion transport	2/136	12/5408	0.0351325	0.183983	HDH_G26347/novel.2516	HDH_Gene_26347/-	2	1	HDH_G26347	1	novel.2516
BP	GO:0043270	positive regulation of ion transport	2/136	12/5408	0.0351325	0.183983	HDH_G26347/novel.2516	HDH_Gene_26347/-	2	1	HDH_G26347	1	novel.2516
BP	GO:0050804	modulation of chemical synaptic transmission	2/136	12/5408	0.0351325	0.183983	HDH_G26347/novel.2516	HDH_Gene_26347/-	2	1	HDH_G26347	1	novel.2516
BP	GO:0051050	positive regulation of transport	2/136	12/5408	0.0351325	0.183983	HDH_G26347/novel.2516	HDH_Gene_26347/-	2	1	HDH_G26347	1	novel.2516
BP	GO:0071804	cellular potassium ion transport	2/136	12/5408	0.0351325	0.183983	HDH_G26347/novel.2516	HDH_Gene_26347/-	2	1	HDH_G26347	1	novel.2516
BP	GO:0071805	potassium ion transmembrane transport	2/136	12/5408	0.0351325	0.183983	HDH_G26347/novel.2516	HDH_Gene_26347/-	2	1	HDH_G26347	1	novel.2516
BP	GO:0099177	regulation of trans-synaptic signaling	2/136	12/5408	0.0351325	0.183983	HDH_G26347/novel.2516	HDH_Gene_26347/-	2	1	HDH_G26347	1	novel.2516
BP	GO:1901016	regulation of potassium ion transmembrane transporter activity	2/136	12/5408	0.0351325	0.183983	HDH_G26347/novel.2516	HDH_Gene_26347/-	2	1	HDH_G26347	1	novel.2516
BP	GO:1901018	positive regulation of potassium ion transmembrane transporter activity	2/136	12/5408	0.0351325	0.183983	HDH_G26347/novel.2516	HDH_Gene_26347/-	2	1	HDH_G26347	1	novel.2516
BP	GO:1901379	regulation of potassium ion transmembrane transport	2/136	12/5408	0.0351325	0.183983	HDH_G26347/novel.2516	HDH_Gene_26347/-	2	1	HDH_G26347	1	novel.2516
BP	GO:1901381	positive regulation of potassium ion transmembrane transport	2/136	12/5408	0.0351325	0.183983	HDH_G26347/novel.2516	HDH_Gene_26347/-	2	1	HDH_G26347	1	novel.2516
BP	GO:1903818	positive regulation of voltage-gated potassium channel activity	2/136	12/5408	0.0351325	0.183983	HDH_G26347/novel.2516	HDH_Gene_26347/-	2	1	HDH_G26347	1	novel.2516
BP	GO:1904062	regulation of cation transmembrane transport	2/136	12/5408	0.0351325	0.183983	HDH_G26347/novel.2516	HDH_Gene_26347/-	2	1	HDH_G26347	1	novel.2516
BP	GO:1904064	positive regulation of cation transmembrane transport	2/136	12/5408	0.0351325	0.183983	HDH_G26347/novel.2516	HDH_Gene_26347/-	2	1	HDH_G26347	1	novel.2516
BP	GO:2001257	regulation of cation channel activity	2/136	12/5408	0.0351325	0.183983	HDH_G26347/novel.2516	HDH_Gene_26347/-	2	1	HDH_G26347	1	novel.2516
BP	GO:2001259	positive regulation of cation channel activity	2/136	12/5408	0.0351325	0.183983	HDH_G26347/novel.2516	HDH_Gene_26347/-	2	1	HDH_G26347	1	novel.2516
BP	GO:0007268	chemical synaptic transmission	2/136	13/5408	0.0408478	0.193541	HDH_G26347/novel.2516	HDH_Gene_26347/-	2	1	HDH_G26347	1	novel.2516
BP	GO:0098916	anterograde trans-synaptic signaling	2/136	13/5408	0.0408478	0.193541	HDH_G26347/novel.2516	HDH_Gene_26347/-	2	1	HDH_G26347	1	novel.2516
BP	GO:0099536	synaptic signaling	2/136	13/5408	0.0408478	0.193541	HDH_G26347/novel.2516	HDH_Gene_26347/-	2	1	HDH_G26347	1	novel.2516
BP	GO:0099537	trans-synaptic signaling	2/136	13/5408	0.0408478	0.193541	HDH_G26347/novel.2516	HDH_Gene_26347/-	2	1	HDH_G26347	1	novel.2516
BP	GO:0010959	regulation of metal ion transport	2/136	14/5408	0.0468857	0.202831	HDH_G26347/novel.2516	HDH_Gene_26347/-	2	1	HDH_G26347	1	novel.2516
BP	GO:0043269	regulation of ion transport	2/136	14/5408	0.0468857	0.202831	HDH_G26347/novel.2516	HDH_Gene_26347/-	2	1	HDH_G26347	1	novel.2516
BP	GO:0051049	regulation of transport	2/136	14/5408	0.0468857	0.202831	HDH_G26347/novel.2516	HDH_Gene_26347/-	2	1	HDH_G26347	1	novel.2516
CC	GO:0005576	extracellular region	14/64	193/2730	9.94172e-05	0.00248543	HDH_G27059/HDH_G20476/HDH_G20477/HDH_G26006/HDH_G16274/novel.3033/novel.930/HDH_G26502/novel.928/HDH_G03790/HDH_G16472/HDH_G16571/HDH_G14262/novel.4828	HDH_Gene_27059/HDH_Gene_20476/HDH_Gene_20477/HDH_Gene_26006/HDH_Gene_16274/-/-/HDH_Gene_26502/-/HDH_Gene_03790/HDH_Gene_16472/HDH_Gene_16571/HDH_Gene_14262/-	14	14	HDH_G27059/HDH_G20476/HDH_G20477/HDH_G26006/HDH_G16274/novel.3033/novel.930/HDH_G26502/novel.928/HDH_G03790/HDH_G16472/HDH_G16571/HDH_G14262/novel.4828	0
MF	GO:0016301	kinase activity	20/214	437/8749	0.0050713	0.0906496	HDH_G27469/novel.1140/HDH_G05184/HDH_G26330/HDH_G05776/novel.6293/HDH_G16734/HDH_G00607/HDH_G06000/HDH_G30940/novel.5949/novel.4296/novel.6286/novel.5957/novel.3090/HDH_G12386/HDH_G09072/HDH_G30281/HDH_G00606/HDH_G02558	HDH_Gene_27469/-/HDH_Gene_05184/HDH_Gene_26330/HDH_Gene_05776/-/HDH_Gene_16734/HDH_Gene_00607/HDH_Gene_06000/HDH_Gene_30940/-/-/-/-/-/HDH_Gene_12386/HDH_Gene_09072/HDH_Gene_30281/HDH_Gene_00606/HDH_Gene_02558	20	1	HDH_G02558	19	HDH_G27469/novel.1140/HDH_G05184/HDH_G26330/HDH_G05776/novel.6293/HDH_G16734/HDH_G00607/HDH_G06000/HDH_G30940/novel.5949/novel.4296/novel.6286/novel.5957/novel.3090/HDH_G12386/HDH_G09072/HDH_G30281/HDH_G00606
MF	GO:0016798	hydrolase activity, acting on glycosyl bonds	19/214	259/8749	1.81178e-05	0.00129543	novel.6165/HDH_G29537/HDH_G26485/HDH_G11182/HDH_G29632/HDH_G29326/HDH_G29636/HDH_G19309/novel.3499/HDH_G10225/HDH_G06239/HDH_G29631/HDH_G19310/HDH_G12697/HDH_G10549/novel.2436/HDH_G17091/HDH_G29634/novel.1758	-/HDH_Gene_29537/HDH_Gene_26485/HDH_Gene_11182/HDH_Gene_29632/HDH_Gene_29326/HDH_Gene_29636/HDH_Gene_19309/-/HDH_Gene_10225/HDH_Gene_06239/HDH_Gene_29631/HDH_Gene_19310/HDH_Gene_12697/HDH_Gene_10549/-/HDH_Gene_17091/HDH_Gene_29634/-	19	19	novel.6165/HDH_G29537/HDH_G26485/HDH_G11182/HDH_G29632/HDH_G29326/HDH_G29636/HDH_G19309/novel.3499/HDH_G10225/HDH_G06239/HDH_G29631/HDH_G19310/HDH_G12697/HDH_G10549/novel.2436/HDH_G17091/HDH_G29634/novel.1758	0
MF	GO:0004672	protein kinase activity	19/214	380/8749	0.0023946	0.0684857	HDH_G27469/novel.1140/HDH_G26330/HDH_G05776/novel.6293/HDH_G16734/HDH_G00607/HDH_G06000/HDH_G30940/novel.5949/novel.4296/novel.6286/novel.5957/novel.3090/HDH_G12386/HDH_G09072/HDH_G30281/HDH_G00606/HDH_G02558	HDH_Gene_27469/-/HDH_Gene_26330/HDH_Gene_05776/-/HDH_Gene_16734/HDH_Gene_00607/HDH_Gene_06000/HDH_Gene_30940/-/-/-/-/-/HDH_Gene_12386/HDH_Gene_09072/HDH_Gene_30281/HDH_Gene_00606/HDH_Gene_02558	19	1	HDH_G02558	18	HDH_G27469/novel.1140/HDH_G26330/HDH_G05776/novel.6293/HDH_G16734/HDH_G00607/HDH_G06000/HDH_G30940/novel.5949/novel.4296/novel.6286/novel.5957/novel.3090/HDH_G12386/HDH_G09072/HDH_G30281/HDH_G00606
MF	GO:0016773	phosphotransferase activity, alcohol group as acceptor	19/214	417/8749	0.00655444	0.104143	HDH_G27469/novel.1140/HDH_G26330/HDH_G05776/novel.6293/HDH_G16734/HDH_G00607/HDH_G06000/HDH_G30940/novel.5949/novel.4296/novel.6286/novel.5957/novel.3090/HDH_G12386/HDH_G09072/HDH_G30281/HDH_G00606/HDH_G02558	HDH_Gene_27469/-/HDH_Gene_26330/HDH_Gene_05776/-/HDH_Gene_16734/HDH_Gene_00607/HDH_Gene_06000/HDH_Gene_30940/-/-/-/-/-/HDH_Gene_12386/HDH_Gene_09072/HDH_Gene_30281/HDH_Gene_00606/HDH_Gene_02558	19	1	HDH_G02558	18	HDH_G27469/novel.1140/HDH_G26330/HDH_G05776/novel.6293/HDH_G16734/HDH_G00607/HDH_G06000/HDH_G30940/novel.5949/novel.4296/novel.6286/novel.5957/novel.3090/HDH_G12386/HDH_G09072/HDH_G30281/HDH_G00606
MF	GO:0004553	hydrolase activity, hydrolyzing O-glycosyl compounds	18/214	233/8749	1.50908e-05	0.00129543	novel.6165/HDH_G29537/HDH_G26485/HDH_G11182/HDH_G29632/HDH_G29636/HDH_G19309/novel.3499/HDH_G10225/HDH_G06239/HDH_G29631/HDH_G19310/HDH_G12697/HDH_G10549/novel.2436/HDH_G17091/HDH_G29634/novel.1758	-/HDH_Gene_29537/HDH_Gene_26485/HDH_Gene_11182/HDH_Gene_29632/HDH_Gene_29636/HDH_Gene_19309/-/HDH_Gene_10225/HDH_Gene_06239/HDH_Gene_29631/HDH_Gene_19310/HDH_Gene_12697/HDH_Gene_10549/-/HDH_Gene_17091/HDH_Gene_29634/-	18	18	novel.6165/HDH_G29537/HDH_G26485/HDH_G11182/HDH_G29632/HDH_G29636/HDH_G19309/novel.3499/HDH_G10225/HDH_G06239/HDH_G29631/HDH_G19310/HDH_G12697/HDH_G10549/novel.2436/HDH_G17091/HDH_G29634/novel.1758	0
MF	GO:0005509	calcium ion binding	18/214	322/8749	0.000899372	0.0321525	HDH_G27853/novel.3066/HDH_G06910/HDH_G27125/HDH_G15666/novel.4428/HDH_G20476/novel.719/HDH_G20477/novel.4637/HDH_G21229/HDH_G06508/HDH_G26502/HDH_G21211/HDH_G26178/HDH_G22204/HDH_G07546/HDH_G03790	HDH_Gene_27853/-/HDH_Gene_06910/HDH_Gene_27125/HDH_Gene_15666/-/HDH_Gene_20476/-/HDH_Gene_20477/-/HDH_Gene_21229/HDH_Gene_06508/HDH_Gene_26502/HDH_Gene_21211/HDH_Gene_26178/HDH_Gene_22204/HDH_Gene_07546/HDH_Gene_03790	18	16	novel.3066/HDH_G06910/HDH_G27125/novel.4428/HDH_G20476/novel.719/HDH_G20477/novel.4637/HDH_G21229/HDH_G06508/HDH_G26502/HDH_G21211/HDH_G26178/HDH_G22204/HDH_G07546/HDH_G03790	2	HDH_G27853/HDH_G15666
MF	GO:0008061	chitin binding	9/214	90/8749	0.000336051	0.0160184	HDH_G06670/HDH_G27059/HDH_G16274/novel.3033/novel.930/novel.928/HDH_G16472/HDH_G16571/novel.4828	HDH_Gene_06670/HDH_Gene_27059/HDH_Gene_16274/-/-/-/HDH_Gene_16472/HDH_Gene_16571/-	9	9	HDH_G06670/HDH_G27059/HDH_G16274/novel.3033/novel.930/novel.928/HDH_G16472/HDH_G16571/novel.4828	0
MF	GO:0008484	sulfuric ester hydrolase activity	6/214	71/8749	0.00762513	0.109039	novel.2200/HDH_G15785/HDH_G28355/novel.6428/novel.3322/novel.3400	-/HDH_Gene_15785/HDH_Gene_28355/-/-/-	6	6	novel.2200/HDH_G15785/HDH_G28355/novel.6428/novel.3322/novel.3400	0
MF	GO:0030246	carbohydrate binding	6/214	77/8749	0.0111932	0.145511	HDH_G02950/novel.4349/HDH_G29537/HDH_G29632/HDH_G29636/HDH_G29631	HDH_Gene_02950/-/HDH_Gene_29537/HDH_Gene_29632/HDH_Gene_29636/HDH_Gene_29631	6	4	HDH_G29537/HDH_G29632/HDH_G29636/HDH_G29631	2	HDH_G02950/novel.4349
MF	GO:0016758	transferase activity, transferring hexosyl groups	5/214	79/8749	0.0438292	0.391723	HDH_G04103/HDH_G07631/HDH_G07630/HDH_G21956/HDH_G06635	HDH_Gene_04103/HDH_Gene_07631/HDH_Gene_07630/HDH_Gene_21956/HDH_Gene_06635	5	5	HDH_G04103/HDH_G07631/HDH_G07630/HDH_G21956/HDH_G06635	0
MF	GO:0008417	fucosyltransferase activity	4/214	48/8749	0.0292781	0.322059	HDH_G04103/HDH_G07631/HDH_G07630/HDH_G06635	HDH_Gene_04103/HDH_Gene_07631/HDH_Gene_07630/HDH_Gene_06635	4	4	HDH_G04103/HDH_G07631/HDH_G07630/HDH_G06635	0
MF	GO:0004866	endopeptidase inhibitor activity	4/214	53/8749	0.0401342	0.382613	HDH_G19850/HDH_G26006/HDH_G03636/HDH_G26007	HDH_Gene_19850/HDH_Gene_26006/HDH_Gene_03636/HDH_Gene_26007	4	4	HDH_G19850/HDH_G26006/HDH_G03636/HDH_G26007	0
MF	GO:0061135	endopeptidase regulator activity	4/214	53/8749	0.0401342	0.382613	HDH_G19850/HDH_G26006/HDH_G03636/HDH_G26007	HDH_Gene_19850/HDH_Gene_26006/HDH_Gene_03636/HDH_Gene_26007	4	4	HDH_G19850/HDH_G26006/HDH_G03636/HDH_G26007	0
MF	GO:0008107	galactoside 2-alpha-L-fucosyltransferase activity	3/214	14/8749	0.0043031	0.0879062	HDH_G04103/HDH_G07631/HDH_G07630	HDH_Gene_04103/HDH_Gene_07631/HDH_Gene_07630	3	3	HDH_G04103/HDH_G07631/HDH_G07630	0
MF	GO:0031127	alpha-(1,2)-fucosyltransferase activity	3/214	14/8749	0.0043031	0.0879062	HDH_G04103/HDH_G07631/HDH_G07630	HDH_Gene_04103/HDH_Gene_07631/HDH_Gene_07630	3	3	HDH_G04103/HDH_G07631/HDH_G07630	0
MF	GO:0005319	lipid transporter activity	3/214	26/8749	0.0247951	0.295475	HDH_G23054/HDH_G23560/HDH_G25622	HDH_Gene_23054/HDH_Gene_23560/HDH_Gene_25622	3	3	HDH_G23054/HDH_G23560/HDH_G25622	0
