# Supplementary material for: Integrated Analysis of mRNA and miRNA Associated with Reproduction in Female and Male Gonads in Abalone (Haliotis discus hannai)
Source: Int J Mol Sci. 2025 Mar 31;26(7):3235. doi: 10.3390/ijms26073235 (PMC11989308; doi:10.3390/ijms26073235)
Supplement: Supplementary file 1 [file ijms-26-03235-s001.zip › Table S/Table S6.xlsx]

## Sheet: Sheet1
sRNA	DD_ovary_readcount	DD_testis_readcount	log2FoldChange	pval	padj	significant
novel_5	3453.73	420.965	3.03522	0.00921639	0.0230517	TRUE
novel_120	14.882	0.362533	5.6931	0.00899981	0.0230517	TRUE
novel_132	22.1773	1.34102	4.16563	0.00894934	0.0230517	TRUE
hdh-miR-12	18.4469	1.33514	3.62565	0.00762748	0.0204895	TRUE
novel_176	27.2854	1.83337	3.91446	0.00550358	0.0161193	TRUE
novel_126	8.56799	0	5.93481	0.00468204	0.0145782	TRUE
hdh-miR-1994a	242.373	30.8084	2.98898	0.0046223	0.0145782	TRUE
novel_57	11.6236	0	6.37437	0.00458828	0.0145782	TRUE
hdh-miR-315	95.218	11.5553	3.00784	0.0032895	0.0112665	TRUE
hdh-miR-263a	6741.22	956.552	2.81756	0.00281398	0.009885	TRUE
hdh-miR-1	5208.07	899.668	2.53265	0.00242992	0.0092472	TRUE
novel_157	9.96575	0	6.15043	0.00237305	0.0092472	TRUE
novel_150	11.7382	0	6.38948	0.00178097	0.00717626	TRUE
hdh-miR-1994b	673.295	61.4606	3.46063	0.00028282	0.00129154	TRUE
hdh-miR-67	18524.7	1682.13	3.46076	0.000253529	0.00119771	TRUE
hdh-miR-2001	31.1892	0.293474	6.24179	0.00020612	0.00104587	TRUE
novel_54	20.6723	0	7.20551	4.56297e-05	0.000250051	TRUE
novel_81	718.608	9.46412	6.24621	1.06191e-05	6.61279e-05	TRUE
novel_158	63.5765	0	8.82364	3.60685e-06	2.60073e-05	TRUE
novel_169	51.3094	0.802744	5.88493	1.42991e-06	1.08832e-05	TRUE
hdh-miR-153	32.3249	0	7.85019	1.38888e-06	1.08832e-05	TRUE
novel_39	44.0329	0	8.29615	8.47985e-07	7.26087e-06	TRUE
hdh-miR-1175-3p	429.43	2.54393	7.41557	1.75347e-07	1.84789e-06	TRUE
hdh-miR-31	79.5697	0.586948	6.67689	1.49233e-07	1.70375e-06	TRUE
hdh-miR-263b	4033.36	184.785	4.4491	1.04083e-07	1.29631e-06	TRUE
novel_17	590.243	33.5228	4.14987	2.24231e-08	3.07196e-07	TRUE
novel_163	61.3734	0	8.77387	1.68626e-08	2.56686e-07	TRUE
novel_20	513.807	21.4788	4.59603	4.26492e-09	7.30368e-08	TRUE
hdh-miR-96b	482.737	5.58263	6.44723	8.73373e-19	5.98261e-17	TRUE
novel_6	7731.28	1.75223	12.008	6.8524e-32	9.38779e-30	TRUE
novel_53	0	11.176	-5.74382	0.0200065	0.0480858	TRUE
hdh-let-7	1525.46	4667.68	-1.61337	0.0160692	0.0393122	TRUE
novel_42	0	9.05218	-5.45107	0.00925435	0.0230517	TRUE
novel_110	0	16.478	-6.29984	0.00746217	0.0204463	TRUE
novel_101	0	11.0565	-5.73587	0.00696909	0.019485	TRUE
hdh-miR-133-3p	37.3928	183.581	-2.29079	0.00691098	0.019485	TRUE
novel_33	0	16.3516	-6.28633	0.00552999	0.0161193	TRUE
novel_47	0	10.0863	-5.60172	0.00511245	0.0155646	TRUE
novel_9	24.4019	139.715	-2.51409	0.00410536	0.0137179	TRUE
novel_27	1.50356	39.7377	-4.72499	0.00268692	0.00968707	TRUE
novel_86	169.776	1555.86	-3.19544	0.00250925	0.009291	TRUE
hdh-miR-2722	15.9685	117.406	-2.86695	0.00135145	0.00561058	TRUE
hdh-miR-1990	0.337271	37.3046	-6.5177	0.00113074	0.00484098	TRUE
novel_3	4204.63	19858	-2.23964	0.000968303	0.00427927	TRUE
novel_95	0	19.8892	-6.57095	0.000216053	0.00105712	TRUE
novel_8	358.482	2584.23	-2.84949	0.000106055	0.000558829	TRUE
hdh-miR-7	305.194	6450.71	-4.40168	3.38677e-05	0.000193328	TRUE
hdh-miR-100	21268.7	168600	-2.9868	2.52162e-05	0.000150201	TRUE
novel_4	1067.59	17382.4	-4.02513	5.62312e-06	3.66842e-05	TRUE
novel_19	53.8837	531.558	-3.30173	4.74695e-06	3.25166e-05	TRUE
novel_32	0	47.2995	-7.82629	3.85899e-07	3.52454e-06	TRUE
hdh-miR-92	974.931	13569.7	-3.79881	2.53344e-07	2.47915e-06	TRUE
novel_90	0	237.77	-10.1557	2.72789e-09	5.33887e-08	TRUE
novel_1	2833.34	103403	-5.1896	6.3392e-11	1.44745e-09	TRUE
novel_18	0	258.7	-10.2796	4.4342e-12	1.21497e-10	TRUE
hdh-miR-193	44.6253	2610.89	-5.87521	9.57862e-14	3.28068e-12	TRUE
novel_173	0.37589	772.727	-10.8951	4.16096e-14	1.90017e-12	TRUE
