# Supplementary material for: Integrated Analysis of mRNA and miRNA Associated with Reproduction in Female and Male Gonads in Abalone (Haliotis discus hannai)
Source: Int J Mol Sci. 2025 Mar 31;26(7):3235. doi: 10.3390/ijms26073235 (PMC11989308; doi:10.3390/ijms26073235)
Supplement: Supplementary file 1 [file ijms-26-03235-s001.zip › Table S/Table S7.xlsx]

## Sheet: upregulated-DEMs --target-DEGs
DE-miRNA	DE-target mRNAs	gene name
hdh-miR-1994a	HDH_G31217	Ankyrin repeats (3 copies)(AR)
hdh-miR-1994b	HDH_G31217	Ankyrin repeats (3 copies)(AR)
hdh-miR-31	HDH_G05810	Stabilizer of axonemal microtubules 4 (Saxo4)
novel_120	HDH_G01111	-
novel_120	HDH_G02229	Leucine rich repeat(LRR)
novel_120	HDH_G12117	-
novel_120	HDH_G12498	Transcription factor SOX-30 (Sox-30)
novel_120	HDH_G24281	-
novel_120	HDH_G26330	Testis-specific serine/threonine-protein kinase 1 (Tssk1B)
novel_120	HDH_G27469	Inactive serine/threonine-protein kinase TEX14(Tex14)
novel_120	HDH_G28949	-
novel_176	HDH_G22588	-
novel_57	HDH_G04117	E3 ubiquitin-protein ligase DCST1(Dcst1)
novel_6	HDH_G08545	RING-variant domain
novel_6	HDH_G26330	Testis-specific serine/threonine-protein kinase 1 (Tssk1B)

## Sheet: downregulated-DEMs --target-DEG
DE-miRNA	DE-target mRNAs	gene name
hdh-miR-133-3p	HDH_G17212	Alpha-amylase
hdh-miR-193	HDH_G10568	-
hdh-miR-1990	HDH_G16571	Chitin binding Peritrophin-A domain (CbpA)
hdh-miR-2722	HDH_G05585	Lambda-crystallin(Cryl1)
hdh-miR-2722	HDH_G14448	Prestin (Slc26a5)
hdh-miR-2722	HDH_G14700	-
hdh-miR-2722	HDH_G25248	Mannan endo-1,4-beta-mannosidase (ManA)
hdh-miR-2722	HDH_G27689	Chitotriosidase-1(Chit1)
hdh-miR-92	HDH_G02374	Complement Clr-like EGF-like|PF01391:Collagen triple helix repeat (20 copies)
hdh-miR-92	HDH_G26485	MA2B1_MOUSE Lysosomal alpha-mannosidase (Man2b1)
hdh-miR-92	HDH_G30003	Low-density lipoprotein receptor domain class A (LdlrA)
novel_1	HDH_G02374	Complement Clr-like EGF-like|PF01391:Collagen triple helix repeat (20 copies)
novel_1	HDH_G15719	Vitelline envelope sperm lysin receptor（Verl）
novel_1	HDH_G30003	Low-density lipoprotein receptor domain class A (LdlrA)
novel_101	HDH_G04990	-
novel_101	HDH_G06399	Protein lev-9
novel_101	HDH_G15452	-
novel_101	HDH_G19513	-
novel_18	HDH_G03636	Antistasin family
novel_18	HDH_G06159	Phenolphthiocerol/phthiocerol polyketide synthase subunit B(PpsB)
novel_18	HDH_G07547	-
novel_18	HDH_G16512	Sulfotransferase 1A1 (Sult1A1)
novel_18	HDH_G21292	Sodium-dependent multivitamin transporter(Slc5a6)
novel_18	HDH_G22294	-
novel_18	HDH_G23611	-
novel_18	HDH_G25000	Sodium- and chloride-dependent glycine transporter 2 （Slc6a5）
novel_19	HDH_G05585	Lambda-crystallin(Cryl1)
novel_19	HDH_G06239	Xylan 1,4-beta-xylosidase （Xyl3A）
novel_19	HDH_G20611	-
novel_19	HDH_G24945	Lipocalin-like domain
novel_19	HDH_G28624	-
novel_19	HDH_G29537	Endoglucanase F（CelF）
novel_3	HDH_G15576	Protein unc-93 homolog A（Unc93A）
novel_3	HDH_G17091	Exoglucanase XynX（XynX）
novel_3	HDH_G23359	-
novel_32	HDH_G06990	-
novel_32	HDH_G07547	-
novel_32	HDH_G10591	ATP-binding cassette sub-family C member 3 （Abcc3）
novel_32	HDH_G10914	Major intrinsic protein
novel_32	HDH_G14591	Inactive cell surface hyaluronidase CEMIP2 （Cemip2）
novel_32	HDH_G15800	-
novel_32	HDH_G22209	-
novel_32	HDH_G24939	Transforming growth factor-beta-induced protein ig-h3 （Tgfbi）
novel_32	HDH_G27130	Saposin-like type B, region 1
novel_4	HDH_G02374	Complement Clr-like EGF-like|PF01391:Collagen triple helix repeat (20 copies)
novel_42	HDH_G29406	Transcription factor HES4A （Hes4A）
novel_53	HDH_G14936	Xanthine dehydrogenase (Xdh)
novel_53	HDH_G17385	Vitelline envelope sperm lysin receptor （Verl）
novel_53	HDH_G21270	Solute carrier family 52, riboflavin transporter, member 3-B (Scl52a3B)
novel_53	HDH_G30003	Low-density lipoprotein receptor domain class A (LdlrA)
novel_8	HDH_G02374	Complement Clr-like EGF-like|PF01391:Collagen triple helix repeat (20 copies)
novel_8	HDH_G06239	Xylan 1,4-beta-xylosidase （Xyl3A）
novel_8	HDH_G15719	Vitelline envelope sperm lysin receptor（Verl）
novel_90	HDH_G08135	Low-density lipoprotein receptor domain class A (LdlrA)
novel_90	HDH_G12983	Vitelline envelope sperm lysin receptor（Verl）
novel_90	HDH_G13593	Lectin C-type domain
novel_90	HDH_G15755	Ras-related protein Rab-3A (Rab3A)
novel_90	HDH_G15757	-
